# Supplementary material for: rac-1-(2-{[(Benz­yloxy)carbon­yl]amino}­cyclo­hex­yl)pyrrolidin-1-ium chloride
Source: IUCrdata. 2026 Jun 30;11(Pt 6):x260664. doi: 10.1107/S2414314626006644 (PMC13330911; doi:10.1107/S2414314626006644)
Supplement: Supplementary file 1 [file x-11-x260664-sup1.cif]

##############################################################################
#                                                                            #
# This CIF contains the data for a data article accepted for                 #
# publication in IUCrData. It conforms to the requirements of                #
# Notes for Authors for IUCrData, and has been                               #
# peer reviewed under the auspices of IUCrData.                              #
#                                                                            #
# Full details of the Crystallographic Information File format               #
# are given in the paper "The Crystallographic Information File (CIF):       #
# a New Standard Archive File for Crystallography" by S. R. Hall, F. H.      #
# Allen and I. D. Brown [Acta Cryst. (1991), A47, 655-685].                  #
#                                                                            #
# The current version of the core CIF dictionary is obtainable from          #
# ftp://ftp.iucr.org/pub/cif_core.dic.                                       #
#                                                                            #
# Software is freely available for graphical display of the structure(s)     #
# in this CIF. For information consult the CIF software page                 #
# http://www.iucr.org/resources/cif/software.                                #
#                                                                            #
# This file may be used for bona fide research purposes within the           #
# scientific community so long as proper attribution is given to the data    # 
# article from which it was obtained.                                        #
#                                                                            #
##############################################################################
data_I
_audit_creation_method
;
Olex2 1.5
(compiled 2024.02.16 svn.r378c4104 for OlexSys, GUI svn.r6928)
;
_journal_date_recd_electronic     2026-06-03
_journal_date_accepted     2026-06-23
_journal_name_full     'IUCrData'
_journal_year     2026
_journal_volume     11
_journal_issue      1
_journal_page_first     0
_journal_page_last     0
_journal_paper_category     HO
_journal_paper_doi     10.1107/S2414314626006644
_journal_coeditor_code     BT4201
_publ_contact_author_name     'Yoshimi Ichimaru'
_publ_contact_author_address
;
Faculty of Pharmaceutical Sciences, Shonan University of Medical Sciences,
16-10 Kamishinano, Totsuka-ku, Yokohama, Kanagawa, 244-0806, Japan
;
_publ_contact_author_email
                         'yoshimi.ichimaru@sums.ac.jp, y-ichimaru@kinjo-u.ac.jp'
_publ_contact_author_fax     ?
_publ_contact_author_phone     '+81-45-821-2300'
_publ_section_title
;
<i>rac</i>-1-(2-{[(Benzyloxy)carbonyl]amino}cyclohexyl)pyrrolidin-1-ium
chloride
;
loop_
    _publ_author_name
    _publ_author_footnote
    _publ_author_address
    'Ichimaru, Yoshimi' .
;
Faculty of Pharmaceutical Sciences, Shonan University of Medical Sciences,
16-10 Kamishinano, Totsuka-ku, Yokohama, Kanagawa, 244-0806, Japan
;
    'Kurihara, Masaaki' .
;
Faculty of Pharmaceutical Sciences, Shonan University of Medical Sciences,
16-10 Kamishinano, Totsuka-ku, Yokohama, Kanagawa, 244-0806, Japan
;
_publ_section_synopsis
;
The crystal structure of C~19~H~26~N~2~O~2~^+^\\cdotCl^-^, an intermediate in
the synthesis of the selective \k-opioid receptor agonist U50,488, is
reported. The compound crystallizes with both (<i>S</i>,<i>S</i>)- and
(<i>R</i>,<i>R</i>)-enantiomers in the unit cell. In the crystal , the
chloride ion facilitates the formation of enantiomeric pairs through
N---H...Cl hydrogen bonds.
;
_chemical_name_systematic
;
<i>rac</i>-1-(2-{[(Benzyloxy)carbonyl]amino}cyclohexyl)pyrrolidin-1-ium
chloride
;
_chemical_name_common     ?
_chemical_formula_moiety     'C18 H27 N2 O2 +, Cl -'
_chemical_formula_sum     'C18 H27 Cl N2 O2'
_chemical_formula_weight     338.86
_chemical_melting_point     ?
_space_group_crystal_system     monoclinic
_space_group_name_H-M_alt     'P 1 21/c 1'
_space_group_name_Hall     '-P 2ybc'
loop_
    _space_group_symop_operation_xyz
    'x, y, z'
    '-x, y+1/2, -z+1/2'
    '-x, -y, -z'
    'x, -y-1/2, z-1/2'
_cell_length_a     8.8647(2)
_cell_length_b     9.7156(2)
_cell_length_c     20.2752(4)
_cell_angle_alpha     90
_cell_angle_beta     94.339(2)
_cell_angle_gamma     90
_cell_volume     1741.21(6)
_cell_formula_units_Z     4
_cell_measurement_reflns_used     8831
_cell_measurement_theta_min     4.3520
_cell_measurement_theta_max     68.1440
_cell_measurement_temperature     100.0
_exptl_crystal_description     block
_exptl_crystal_colour     'clear colourless'
_exptl_crystal_size_max     0.363
_exptl_crystal_size_mid     0.184
_exptl_crystal_size_min     0.122
_exptl_crystal_density_diffrn     1.293
_exptl_crystal_density_meas     ?
_exptl_crystal_density_method     ?
_exptl_crystal_F_000     728
loop_
    _exptl_crystal_face_index_h
    _exptl_crystal_face_index_k
    _exptl_crystal_face_index_l
    _exptl_crystal_face_perp_dist
    -6 0 2 0.1019
    -2 6 0 0.1195
    6 1 -2 0.0739
    2 -6 0 0.2220
    -2 -6 1 0.2159
    -4 0 -9 0.0878
    0 0 -13 0.0787
    -1 -4 -10 0.1758
    -1 -5 6 0.2006
    5 -1 5 0.0987
    2 -1 12 0.0780
    -2 0 12 0.0552
    3 2 10 0.0361
    -3 3 9 0.0767
    0 3 -12 0.0939
    1 1 -13 0.0689
    -2 -2 -10 0.1347
    3 -4 7 0.1390
    -2 -3 10 0.1353
    -3 -2 12 0.0769
    1 1 13 0.0338
    -3 1 12 0.0586
    2 2 11 0.0337
_exptl_absorpt_coefficient_mu     2.028
_exptl_absorpt_correction_type     multi-scan
_exptl_absorpt_process_details
;
(CrysAlisPro; Rigaku OD, 2025)
;
_exptl_absorpt_correction_T_min     0.38094
_exptl_absorpt_correction_T_max     1.00000
_diffrn_ambient_temperature     100.0
_diffrn_source     'micro-focus sealed X-ray tube'
_diffrn_radiation_type     'Cu K\a'
_diffrn_radiation_wavelength     1.54184
_diffrn_radiation_monochromator     'multi-layer mirror optics'
_diffrn_measurement_device_type
                         'XtaLAB Synergy, Single source at home/near, HyPix3000'
_diffrn_measurement_device     'four-circle diffractometer'
_diffrn_measurement_method     '\w scans'
_diffrn_detector     'Rigaku HyPix-3000 area detector'
_diffrn_detector_area_resol_mean     10.0000
_diffrn_reflns_number     14901
_diffrn_reflns_av_R_equivalents     0.1640
_diffrn_reflns_av_unetI/netI     0.0900
_diffrn_reflns_theta_min     4.374
_diffrn_reflns_theta_max     68.452
_diffrn_reflns_theta_full     67.684
_diffrn_measured_fraction_theta_max     0.992
_diffrn_measured_fraction_theta_full     0.999
_diffrn_reflns_limit_h_min     -10
_diffrn_reflns_limit_h_max     8
_diffrn_reflns_limit_k_min     -11
_diffrn_reflns_limit_k_max     11
_diffrn_reflns_limit_l_min     -24
_diffrn_reflns_limit_l_max     24
_diffrn_radiation_probe     x-ray
_refine_special_details     ?
_reflns_number_total     3180
_reflns_number_gt     2676
_reflns_threshold_expression     'I > 2\s(I)'
_refine_ls_structure_factor_coef     Fsqd
_refine_ls_matrix_type     full
_refine_ls_R_factor_all     0.0733
_refine_ls_R_factor_gt     0.0641
_refine_ls_wR_factor_gt     0.1688
_refine_ls_wR_factor_ref     0.1784
_refine_ls_goodness_of_fit_ref     1.013
_refine_ls_restrained_S_all     1.013
_refine_ls_number_reflns     3180
_refine_ls_number_parameters     208
_refine_ls_number_restraints     0
_refine_ls_hydrogen_treatment     constr
_refine_ls_weighting_scheme     calc
_refine_ls_weighting_details
                      'w=1/[\s^2^(Fo^2^)+(0.1220P)^2^] where P=(Fo^2^+2Fc^2^)/3'
_atom_sites_solution_hydrogens     geom
_atom_sites_solution_primary     ?
_atom_sites_solution_secondary     ?
_refine_ls_shift/su_max     0.001
_refine_ls_shift/su_mean     0.000
_refine_diff_density_max     0.654
_refine_diff_density_min     -0.405
_refine_ls_extinction_method     none
_refine_ls_extinction_coef     .
loop_
    _atom_type_symbol
    _atom_type_description
    _atom_type_scat_dispersion_real
    _atom_type_scat_dispersion_imag
    _atom_type_scat_source
    'C' 'C' 0.0181 0.0091
                         'International Tables Vol C Tables 4.2.6.8 and 6.1.1.4'
    'H' 'H' 0.0000 0.0000
                         'International Tables Vol C Tables 4.2.6.8 and 6.1.1.4'
    'Cl' 'Cl' 0.3639 0.7018
                         'International Tables Vol C Tables 4.2.6.8 and 6.1.1.4'
    'N' 'N' 0.0311 0.0180
                         'International Tables Vol C Tables 4.2.6.8 and 6.1.1.4'
    'O' 'O' 0.0492 0.0322
                         'International Tables Vol C Tables 4.2.6.8 and 6.1.1.4'
_computing_data_collection
;
CrysAlisPro 1.171.41.123a (Rigaku OD, 2025)
;
_computing_cell_refinement
;
CrysAlisPro 1.171.41.123a (Rigaku OD, 2025)
;
_computing_data_reduction
;
CrysAlisPro 1.171.41.123a (Rigaku OD, 2025)
;
_computing_structure_solution
;
<i>SHELXT</i>  (Sheldrick, 2015<i>a</i>)
;
_computing_structure_refinement
;
<i>SHELXL2019/3</i> (Sheldrick, 2015<i>b</i>)
;
_computing_molecular_graphics
;
Olex2 1.5 (Dolomanov <i>et al.</i>,  2009)
;
_computing_publication_material
;
Olex2 1.5 (Dolomanov <i>et al.</i>,  2009)
;
loop_
    _atom_site_type_symbol
    _atom_site_label
    _atom_site_fract_x
    _atom_site_fract_y
    _atom_site_fract_z
    _atom_site_U_iso_or_equiv
    _atom_site_adp_type
    _atom_site_calc_flag
    _atom_site_occupancy
    _atom_site_disorder_assembly
    _atom_site_disorder_group
    Cl Cl1 0.31462(6) 0.06975(6) 0.58705(2) 0.0226(2) Uani d 1 . .
    O O2 0.68572(18) 0.16204(17) 0.58084(7) 0.0215(4) Uani d 1 . .
    O O1 0.57094(19) 0.37007(17) 0.56586(7) 0.0245(4) Uani d 1 . .
    N N1 0.5890(2) 0.2179(2) 0.48064(8) 0.0181(4) Uani d 1 . .
    H H1 0.618740 0.134590 0.470518 0.022 Uiso calc 1 . .
    N N2 0.2644(2) 0.21635(19) 0.45218(9) 0.0182(4) Uani d 1 . .
    H H2 0.322548 0.170743 0.490319 0.022 Uiso calc 1 . .
    C C1 0.5188(2) 0.3044(2) 0.42834(10) 0.0179(5) Uani d 1 . .
    H H1A 0.492998 0.395406 0.447612 0.021 Uiso calc 1 . .
    C C7 0.6101(2) 0.2600(2) 0.54351(10) 0.0183(5) Uani d 1 . .
    C C6 0.3730(2) 0.2361(2) 0.39897(10) 0.0179(5) Uani d 1 . .
    H H6 0.400210 0.142869 0.382696 0.021 Uiso calc 1 . .
    C C2 0.6294(2) 0.3276(3) 0.37494(10) 0.0214(5) Uani d 1 . .
    H H2A 0.717101 0.381232 0.393971 0.026 Uiso calc 1 . .
    H H2B 0.667271 0.237397 0.360558 0.026 Uiso calc 1 . .
    C C10 0.7936(3) 0.3590(2) 0.73147(11) 0.0238(5) Uani d 1 . .
    H H10 0.697356 0.362906 0.749084 0.029 Uiso calc 1 . .
    C C5 0.3017(2) 0.3171(3) 0.33981(10) 0.0211(5) Uani d 1 . .
    H H5A 0.272816 0.410166 0.354293 0.025 Uiso calc 1 . .
    H H5B 0.209221 0.269600 0.321311 0.025 Uiso calc 1 . .
    C C8 0.6864(3) 0.1819(3) 0.65116(10) 0.0229(5) Uani d 1 . .
    H H8A 0.693608 0.091032 0.673296 0.027 Uiso calc 1 . .
    H H8B 0.589551 0.224578 0.661408 0.027 Uiso calc 1 . .
    C C9 0.8150(3) 0.2712(2) 0.67860(11) 0.0221(5) Uani d 1 . .
    C C4 0.4151(3) 0.3290(3) 0.28676(11) 0.0242(5) Uani d 1 . .
    H H4A 0.442449 0.236041 0.271673 0.029 Uiso calc 1 . .
    H H4B 0.368708 0.380359 0.248206 0.029 Uiso calc 1 . .
    C C3 0.5565(3) 0.4038(3) 0.31501(11) 0.0235(5) Uani d 1 . .
    H H3A 0.529334 0.498243 0.328111 0.028 Uiso calc 1 . .
    H H3B 0.629696 0.410856 0.280652 0.028 Uiso calc 1 . .
    C C18 0.1956(3) 0.3474(2) 0.47908(11) 0.0219(5) Uani d 1 . .
    H H18A 0.216769 0.353724 0.527632 0.026 Uiso calc 1 . .
    H H18B 0.236822 0.430222 0.458357 0.026 Uiso calc 1 . .
    C C11 0.9107(3) 0.4408(3) 0.75879(12) 0.0276(6) Uani d 1 . .
    H H11 0.895194 0.499022 0.795300 0.033 Uiso calc 1 . .
    C C15 0.1335(2) 0.1212(3) 0.43074(11) 0.0223(5) Uani d 1 . .
    H H15A 0.114951 0.120563 0.381971 0.027 Uiso calc 1 . .
    H H15B 0.154834 0.025961 0.446143 0.027 Uiso calc 1 . .
    C C14 0.9565(3) 0.2657(3) 0.65384(11) 0.0278(6) Uani d 1 . .
    H H14 0.973179 0.204827 0.618453 0.033 Uiso calc 1 . .
    C C13 1.0742(3) 0.3482(3) 0.68013(12) 0.0342(6) Uani d 1 . .
    H H13 1.170438 0.344158 0.662529 0.041 Uiso calc 1 . .
    C C12 1.0507(3) 0.4367(3) 0.73232(13) 0.0310(6) Uani d 1 . .
    H H12 1.130400 0.494489 0.749859 0.037 Uiso calc 1 . .
    C C16 -0.0008(3) 0.1796(3) 0.46268(15) 0.0321(6) Uani d 1 . .
    H H16A -0.003924 0.146304 0.508713 0.038 Uiso calc 1 . .
    H H16B -0.096824 0.154879 0.437297 0.038 Uiso calc 1 . .
    C C17 0.0269(3) 0.3338(3) 0.46088(16) 0.0361(7) Uani d 1 . .
    H H17A -0.000492 0.371580 0.416221 0.043 Uiso calc 1 . .
    H H17B -0.032244 0.382295 0.493291 0.043 Uiso calc 1 . .
loop_
    _atom_site_aniso_label
    _atom_site_aniso_U_11
    _atom_site_aniso_U_22
    _atom_site_aniso_U_33
    _atom_site_aniso_U_12
    _atom_site_aniso_U_13
    _atom_site_aniso_U_23
    Cl1 0.0271(4) 0.0218(4) 0.0193(3) -0.0014(2) 0.0049(2) 0.00011(19)
    O2 0.0269(9) 0.0217(9) 0.0154(7) 0.0035(6) -0.0020(6) 0.0003(6)
    O1 0.0335(9) 0.0187(9) 0.0212(7) 0.0033(7) 0.0021(7) -0.0023(6)
    N1 0.0209(9) 0.0176(10) 0.0159(8) 0.0025(7) 0.0021(7) -0.0010(7)
    N2 0.0182(9) 0.0171(10) 0.0196(9) 0.0015(7) 0.0038(7) -0.0011(7)
    C1 0.0179(11) 0.0192(12) 0.0166(9) 0.0028(9) 0.0023(8) 0.0012(8)
    C7 0.0172(11) 0.0189(12) 0.0190(10) -0.0008(9) 0.0021(8) 0.0005(9)
    C6 0.0167(11) 0.0206(12) 0.0166(10) 0.0024(9) 0.0027(8) 0.0002(8)
    C2 0.0178(11) 0.0295(13) 0.0172(10) -0.0003(9) 0.0026(8) 0.0016(9)
    C10 0.0253(11) 0.0265(14) 0.0192(10) 0.0020(10) 0.0002(9) 0.0031(9)
    C5 0.0187(11) 0.0279(13) 0.0167(10) 0.0000(9) 0.0010(8) 0.0022(9)
    C8 0.0282(12) 0.0245(13) 0.0156(10) -0.0009(10) 0.0003(9) 0.0014(9)
    C9 0.0266(12) 0.0219(12) 0.0177(10) 0.0010(10) 0.0010(9) 0.0052(9)
    C4 0.0250(12) 0.0285(14) 0.0194(10) 0.0016(10) 0.0043(9) 0.0029(9)
    C3 0.0250(12) 0.0286(13) 0.0177(10) 0.0003(10) 0.0070(9) 0.0043(10)
    C18 0.0243(12) 0.0182(13) 0.0245(10) 0.0013(9) 0.0091(9) -0.0039(9)
    C11 0.0329(13) 0.0271(14) 0.0223(11) 0.0015(10) -0.0018(10) -0.0022(9)
    C15 0.0215(11) 0.0198(12) 0.0260(11) -0.0053(9) 0.0035(9) -0.0026(9)
    C14 0.0301(13) 0.0323(14) 0.0214(10) 0.0013(11) 0.0040(9) -0.0021(10)
    C13 0.0247(13) 0.0499(18) 0.0283(12) -0.0042(12) 0.0034(10) 0.0025(11)
    C12 0.0302(14) 0.0345(16) 0.0273(12) -0.0087(11) -0.0046(11) 0.0007(10)
    C16 0.0226(13) 0.0252(14) 0.0498(16) -0.0026(10) 0.0113(11) -0.0074(11)
    C17 0.0224(13) 0.0257(14) 0.0610(18) 0.0014(10) 0.0092(12) -0.0067(12)
_geom_special_details
;
 All esds (except the esd in the dihedral angle between two l.s. planes)
 are estimated using the full covariance matrix.  The cell esds are taken
 into account individually in the estimation of esds in distances, angles
 and torsion angles; correlations between esds in cell parameters are only
 used when they are defined by crystal symmetry.  An approximate (isotropic)
 treatment of cell esds is used for estimating esds involving l.s. planes.
;
loop_
    _geom_bond_atom_site_label_1
    _geom_bond_atom_site_label_2
    _geom_bond_site_symmetry_2
    _geom_bond_distance
    _geom_bond_publ_flag
    O2 C7 . 1.361(3) ?
    O2 C8 . 1.438(2) ?
    O1 C7 . 1.222(3) ?
    N1 H1 . 0.8800 ?
    N1 C1 . 1.456(3) ?
    N1 C7 . 1.339(3) ?
    N2 H2 . 1.0000 ?
    N2 C6 . 1.512(3) ?
    N2 C18 . 1.530(3) ?
    N2 C15 . 1.521(3) ?
    C1 H1A . 1.0000 ?
    C1 C6 . 1.532(3) ?
    C1 C2 . 1.531(3) ?
    C6 H6 . 1.0000 ?
    C6 C5 . 1.531(3) ?
    C2 H2A . 0.9900 ?
    C2 H2B . 0.9900 ?
    C2 C3 . 1.524(3) ?
    C10 H10 . 0.9500 ?
    C10 C9 . 1.394(3) ?
    C10 C11 . 1.389(4) ?
    C5 H5A . 0.9900 ?
    C5 H5B . 0.9900 ?
    C5 C4 . 1.531(3) ?
    C8 H8A . 0.9900 ?
    C8 H8B . 0.9900 ?
    C8 C9 . 1.505(3) ?
    C9 C14 . 1.387(3) ?
    C4 H4A . 0.9900 ?
    C4 H4B . 0.9900 ?
    C4 C3 . 1.522(3) ?
    C3 H3A . 0.9900 ?
    C3 H3B . 0.9900 ?
    C18 H18A . 0.9900 ?
    C18 H18B . 0.9900 ?
    C18 C17 . 1.519(4) ?
    C11 H11 . 0.9500 ?
    C11 C12 . 1.389(4) ?
    C15 H15A . 0.9900 ?
    C15 H15B . 0.9900 ?
    C15 C16 . 1.509(3) ?
    C14 H14 . 0.9500 ?
    C14 C13 . 1.389(4) ?
    C13 H13 . 0.9500 ?
    C13 C12 . 1.392(4) ?
    C12 H12 . 0.9500 ?
    C16 H16A . 0.9900 ?
    C16 H16B . 0.9900 ?
    C16 C17 . 1.520(4) ?
    C17 H17A . 0.9900 ?
    C17 H17B . 0.9900 ?
loop_
    _geom_angle_atom_site_label_1
    _geom_angle_atom_site_label_2
    _geom_angle_atom_site_label_3
    _geom_angle_site_symmetry_1
    _geom_angle_site_symmetry_3
    _geom_angle
    _geom_angle_publ_flag
    C7 O2 C8 . . 115.01(17) ?
    C1 N1 H1 . . 118.7 ?
    C7 N1 H1 . . 118.7 ?
    C7 N1 C1 . . 122.57(19) ?
    C6 N2 H2 . . 106.8 ?
    C6 N2 C18 . . 116.17(17) ?
    C6 N2 C15 . . 112.74(16) ?
    C18 N2 H2 . . 106.8 ?
    C15 N2 H2 . . 106.8 ?
    C15 N2 C18 . . 106.98(16) ?
    N1 C1 H1A . . 108.9 ?
    N1 C1 C6 . . 109.55(18) ?
    N1 C1 C2 . . 109.78(17) ?
    C6 C1 H1A . . 108.9 ?
    C2 C1 H1A . . 108.9 ?
    C2 C1 C6 . . 110.80(17) ?
    O1 C7 O2 . . 123.21(19) ?
    O1 C7 N1 . . 126.7(2) ?
    N1 C7 O2 . . 110.08(18) ?
    N2 C6 C1 . . 109.97(16) ?
    N2 C6 H6 . . 107.6 ?
    N2 C6 C5 . . 112.16(17) ?
    C1 C6 H6 . . 107.6 ?
    C5 C6 C1 . . 111.58(18) ?
    C5 C6 H6 . . 107.6 ?
    C1 C2 H2A . . 109.1 ?
    C1 C2 H2B . . 109.1 ?
    H2A C2 H2B . . 107.9 ?
    C3 C2 C1 . . 112.29(18) ?
    C3 C2 H2A . . 109.1 ?
    C3 C2 H2B . . 109.1 ?
    C9 C10 H10 . . 119.5 ?
    C11 C10 H10 . . 119.5 ?
    C11 C10 C9 . . 121.0(2) ?
    C6 C5 H5A . . 109.7 ?
    C6 C5 H5B . . 109.7 ?
    C6 C5 C4 . . 109.61(18) ?
    H5A C5 H5B . . 108.2 ?
    C4 C5 H5A . . 109.7 ?
    C4 C5 H5B . . 109.7 ?
    O2 C8 H8A . . 109.0 ?
    O2 C8 H8B . . 109.0 ?
    O2 C8 C9 . . 112.97(18) ?
    H8A C8 H8B . . 107.8 ?
    C9 C8 H8A . . 109.0 ?
    C9 C8 H8B . . 109.0 ?
    C10 C9 C8 . . 119.6(2) ?
    C14 C9 C10 . . 118.8(2) ?
    C14 C9 C8 . . 121.6(2) ?
    C5 C4 H4A . . 109.7 ?
    C5 C4 H4B . . 109.7 ?
    H4A C4 H4B . . 108.2 ?
    C3 C4 C5 . . 109.70(18) ?
    C3 C4 H4A . . 109.7 ?
    C3 C4 H4B . . 109.7 ?
    C2 C3 H3A . . 109.5 ?
    C2 C3 H3B . . 109.5 ?
    C4 C3 C2 . . 110.82(19) ?
    C4 C3 H3A . . 109.5 ?
    C4 C3 H3B . . 109.5 ?
    H3A C3 H3B . . 108.1 ?
    N2 C18 H18A . . 110.8 ?
    N2 C18 H18B . . 110.8 ?
    H18A C18 H18B . . 108.9 ?
    C17 C18 N2 . . 104.63(18) ?
    C17 C18 H18A . . 110.8 ?
    C17 C18 H18B . . 110.8 ?
    C10 C11 H11 . . 120.3 ?
    C10 C11 C12 . . 119.5(2) ?
    C12 C11 H11 . . 120.3 ?
    N2 C15 H15A . . 110.8 ?
    N2 C15 H15B . . 110.8 ?
    H15A C15 H15B . . 108.8 ?
    C16 C15 N2 . . 104.98(18) ?
    C16 C15 H15A . . 110.8 ?
    C16 C15 H15B . . 110.8 ?
    C9 C14 H14 . . 119.6 ?
    C9 C14 C13 . . 120.8(2) ?
    C13 C14 H14 . . 119.6 ?
    C14 C13 H13 . . 120.1 ?
    C14 C13 C12 . . 119.8(2) ?
    C12 C13 H13 . . 120.1 ?
    C11 C12 C13 . . 120.0(2) ?
    C11 C12 H12 . . 120.0 ?
    C13 C12 H12 . . 120.0 ?
    C15 C16 H16A . . 111.1 ?
    C15 C16 H16B . . 111.1 ?
    C15 C16 C17 . . 103.08(19) ?
    H16A C16 H16B . . 109.1 ?
    C17 C16 H16A . . 111.1 ?
    C17 C16 H16B . . 111.1 ?
    C18 C17 C16 . . 103.8(2) ?
    C18 C17 H17A . . 111.0 ?
    C18 C17 H17B . . 111.0 ?
    C16 C17 H17A . . 111.0 ?
    C16 C17 H17B . . 111.0 ?
    H17A C17 H17B . . 109.0 ?
loop_
    _geom_torsion_atom_site_label_1
    _geom_torsion_atom_site_label_2
    _geom_torsion_atom_site_label_3
    _geom_torsion_atom_site_label_4
    _geom_torsion_site_symmetry_1
    _geom_torsion_site_symmetry_2
    _geom_torsion_site_symmetry_3
    _geom_torsion_site_symmetry_4
    _geom_torsion
    _geom_torsion_publ_flag
    O2 C8 C9 C10 . . . . 145.6(2) ?
    O2 C8 C9 C14 . . . . -36.2(3) ?
    N1 C1 C6 N2 . . . . 59.7(2) ?
    N1 C1 C6 C5 . . . . -175.20(16) ?
    N1 C1 C2 C3 . . . . 173.48(19) ?
    N2 C6 C5 C4 . . . . -177.93(19) ?
    N2 C18 C17 C16 . . . . 31.3(3) ?
    N2 C15 C16 C17 . . . . 34.8(3) ?
    C1 N1 C7 O2 . . . . -176.42(17) ?
    C1 N1 C7 O1 . . . . 2.6(3) ?
    C1 C6 C5 C4 . . . . 58.2(2) ?
    C1 C2 C3 C4 . . . . -55.3(3) ?
    C7 O2 C8 C9 . . . . -87.6(2) ?
    C7 N1 C1 C6 . . . . -118.2(2) ?
    C7 N1 C1 C2 . . . . 119.9(2) ?
    C6 N2 C18 C17 . . . . 117.1(2) ?
    C6 N2 C15 C16 . . . . -144.4(2) ?
    C6 C1 C2 C3 . . . . 52.3(3) ?
    C6 C5 C4 C3 . . . . -60.1(3) ?
    C2 C1 C6 N2 . . . . -179.06(18) ?
    C2 C1 C6 C5 . . . . -53.9(2) ?
    C10 C9 C14 C13 . . . . -1.4(4) ?
    C10 C11 C12 C13 . . . . -1.9(4) ?
    C5 C4 C3 C2 . . . . 58.8(3) ?
    C8 O2 C7 O1 . . . . 13.8(3) ?
    C8 O2 C7 N1 . . . . -167.13(18) ?
    C8 C9 C14 C13 . . . . -179.5(2) ?
    C9 C10 C11 C12 . . . . 1.1(4) ?
    C9 C14 C13 C12 . . . . 0.5(4) ?
    C18 N2 C6 C1 . . . . 69.0(2) ?
    C18 N2 C6 C5 . . . . -55.8(2) ?
    C18 N2 C15 C16 . . . . -15.5(2) ?
    C11 C10 C9 C8 . . . . 178.7(2) ?
    C11 C10 C9 C14 . . . . 0.6(3) ?
    C15 N2 C6 C1 . . . . -167.05(18) ?
    C15 N2 C6 C5 . . . . 68.2(2) ?
    C15 N2 C18 C17 . . . . -9.8(2) ?
    C15 C16 C17 C18 . . . . -41.2(3) ?
    C14 C13 C12 C11 . . . . 1.2(4) ?
loop_
    _geom_hbond_atom_site_label_D
    _geom_hbond_atom_site_label_H
    _geom_hbond_atom_site_label_A
    _geom_hbond_site_symmetry_D
    _geom_hbond_site_symmetry_H
    _geom_hbond_site_symmetry_A
    _geom_hbond_distance_DH
    _geom_hbond_distance_HA
    _geom_hbond_distance_DA
    _geom_hbond_angle_DHA
    _geom_hbond_publ_flag
    N2 H2 Cl1 1_555 1_555 1_555 1.00 2.20 3.086(2) 147 y
    N1 H1 Cl1 1_555 1_555 3_656 0.88 2.40 3.256(2) 164 y
_shelx_space_group_comment
;
The symmetry employed for this shelxl refinement is uniquely defined
by the following loop, which should always be used as a source of
symmetry information in preference to the above space-group names.
They are only intended as comments.
;
_shelx_estimated_absorpt_T_min     0.526
_shelx_estimated_absorpt_T_max     0.790
_shelx_hkl_file
;
   0   0   1-2.63572 2.13601  24
   0   0  -1 1.47137 4.02854  31
   0   0  -1-0.20990 1.85375  19
   0   0   2 7059.42 706.935  24
   0   0  -2 5838.95 704.717  19
   0   0  -2 4470.06 708.002  31
   0   0  -3-6.71954 16.0934  31
   0   0   3 1.12463 8.55297  24
   0   0  -3 2.60547 5.54008  19
   0   0   4 7.46926 11.1400  24
   0   0  -4 15.7954 8.19652  19
   0   0  -4 2.99440 19.7681  31
   0   0   5 9.33067 12.7196  24
   0   0  -5-3.32748 8.43376  19
   0   0  -6 4537.79 549.093  19
   0   0  -7 9.53850 10.0225  19
   0   0  -8 4868.49 590.837  19
   0   0  -9 4.21993 10.9432  19
   0   0 -10 1201.05 154.140  19
   0   0 -11-2.65555 11.1295  19
   0   0 -12 2670.87 332.821  19
   0   0  13 6.78703 8.10407  41
   0   0 -13 9.94426 13.4826  19
   0   0  13 1.01778 7.33200  52
   0   0  14 25.0417 8.92454  41
   0   0 -14 14.5691 14.1077  19
   0   0  14 23.2527 10.3577  52
   0   0 -15-3.50592 10.6917  20
   0   0  15 4.78053 9.72011  52
   0   0  15 5.21353 7.60184  41
   0   0  15 53.0003 93.2741   7
   0   0  16 865.820 99.6626  41
   0   0 -16 518.169 106.677  20
   0   0  16 749.318 208.062   7
   0   0  16 850.826 101.729  52
   0   0 -17-7.74081 12.4376  20
   0   0  17 9.20950 12.0327  52
   0   0  17-1.68051 7.68653  41
   0   0 -17 4.57369 16.0995   2
   0   0  17-57.3078 100.854   7
   0   0  18 629.887 78.6957  52
   0   0  18 588.580 75.8643  41
   0   0  19 9.12384 11.3929  52
   0   0  19-3.71328 6.75008  41
   0   0  20 439.947 61.2881  52
   0   0  20 475.344 58.5993  41
   0   0  21 3.75547 4.98555  49
   0   0  21-3.33420 9.71715  52
   0   0  21 1.67791 4.96005  41
   0   0  22 193.418 24.1841  49
   0   0  22 160.324 27.0213  52
   0   0  23-3.12747 7.53869  52
   0   0  23 2.57571 3.64721  49
   0   0  24 7.28313 6.89107  10
   0   0  24 17.4839 4.23751  49
   0   0  24 26.1858 7.69760  52
   0   1   0 0.81821 3.29941  28
   0   1   0-0.11794 1.17435  30
   0  -1   0-0.24633 1.12655  15
   0   1  -1 578.461 88.2641  23
   0   1  -1 713.555 85.7387  27
   0  -1   1 629.304 85.5692  29
   0   1   1 677.408 80.6224  30
   0  -1  -1 758.155 80.7326  18
   0  -1  -1 592.234 80.6332  15
   0   1   2 97.0975 30.2390  22
   0   1  -2 113.942 26.4125  27
   0  -1   2 169.186 24.6947  26
   0  -1  -2 95.9477 14.8762  15
   0   1  -2 105.632 17.3196  20
   0  -1  -2 131.374 14.7446  16
   0  -1  -2 117.274 14.7056  18
   0  -1   3 1550.20 239.740  24
   0  -1  -3 1919.40 233.330  16
   0   1  -3 2002.54 236.589  20
   0  -1   4 4015.85 588.604  24
   0  -1  -4 4710.73 581.203  16
   0   1  -4 4970.12 584.741  20
   0  -1   5 9456.19 1221.32  24
   0  -1  -5 9575.82 1211.79  16
   0   1  -5 9301.89 1215.61  19
   0  -1  -5 10938.9 1212.74  19
   0  -1   6 2036.16 249.306  24
   0   1  -6 1913.77 242.150  19
   0  -1  -6 1896.09 238.704  19
   0   1  -6 2474.14 268.009  31
   0  -1   7 600.234 77.3462  24
   0   1  -7 530.648 91.9273  31
   0   1  -7 480.072 68.4200  19
   0  -1  -7 471.652 65.0540  19
   0   1  -8 801.597 115.719  19
   0  -1  -8 891.732 113.471  19
   0   1  -8 705.844 134.712  31
   0  -1   9 126.023 31.2177  24
   0   1  -9 55.5142 18.0735  19
   0  -1  -9 72.7326 17.1144  19
   0   1  -9 42.6025 40.5491  31
   0   1 -10 5793.05 644.241  20
   0  -1 -10 4999.06 641.034  19
   0   1 -10 5155.98 643.875  19
   0   1 -11 1453.40 172.626  20
   0  -1 -11 1241.14 169.600  19
   0   1  12 918.892 113.472  41
   0   1 -12 941.405 122.341  20
   0  -1 -12 864.401 120.696  19
   0   1  13 612.317 87.8784  41
   0  -1  13 868.035 88.0205  41
   0  -1 -13 1030.37 119.904  46
   0  -1  13 711.905 88.7931  52
   0   1  13 731.524 88.7332  52
   0   1 -13 560.836 95.4187  20
   0  -1 -13 470.721 93.4155  19
   0  -1  14 939.773 97.8867  41
   0   1  14 695.259 97.9097  41
   0  -1 -14 1036.28 130.515  46
   0   1 -14 550.015 104.551  20
   0  -1 -14 522.705 104.051  19
   0   1  14 876.859 99.5087  52
   0  -1  14 821.767 99.2458  52
   0   1 -15 7.39721 11.9292  20
   0  -1 -15 14.9055 13.6831  19
   0   1  15 34.9729 10.5388  41
   0  -1  15 42.9159 9.29627  41
   0  -1  15 25.6622 104.370   7
   0  -1  15 43.4828 12.1550  52
   0   1  15 40.3081 11.5210  52
   0  -1 -16 16.0755 15.8159  19
   0   1 -16 3.85526 11.7526  20
   0  -1  16 2.53756 10.5534  52
   0   1  16-6.31317 10.5804  52
   0  -1  16 1.47266 6.52426  41
   0   1  16-0.99217 8.00319  41
   0  -1  16 53.5390 94.2217   7
   0   1  17 1824.68 214.421  41
   0  -1 -17 1054.67 221.479  19
   0  -1  17 1926.50 333.617   7
   0   1  17 1374.66 311.514   7
   0  -1 -17 1906.27 233.080   2
   0   1 -17 1736.37 228.509   2
   0   1  17 1986.11 216.671  52
   0  -1  17 1802.27 216.029  52
   0   1  18-0.91530 8.43359  41
   0  -1  18 13.0942 12.2744  52
   0   1  18 8.04366 11.6469  52
   0   1  18 3.39404 5.73652  49
   0   1  19 31.9987 10.4293  41
   0   1  19 41.9702 8.81427  49
   0   1  19 55.4344 15.4230  52
   0  -1  19 43.1708 13.7947  52
   0   1  20 879.188 109.791  52
   0  -1  20 840.720 109.285  52
   0   1  20 895.180 106.319  49
   0   1  20 841.575 107.091  41
   0   1  21 178.554 30.1887  52
   0   1  21 205.826 27.0233  49
   0  -1  21 195.826 30.1256  52
   0   1  21 227.766 28.0277  41
   0  -1  22-1.16976 4.53017  49
   0  -1  22 6.32119 8.20684  52
   0   1  22 49.6769 13.0446  52
   0   1  22 45.3658 6.64084  49
   0   1  22 3.03945 5.00008  41
   0  -1  23 326.071 42.6952  49
   0   1  23 329.090 45.1436  52
   0   1  23 367.159 42.9169  49
   0  -1  23 315.286 44.7057  52
   0   1  23 369.551 43.2570  41
   0  -1  24-1.19654 6.33485  10
   0   1  24 1.98290 7.52329  10
   0  -1  24 5.68553 3.06696  49
   0   1  24 5.23095 3.32840  49
   0   1  24 4.82911 6.33223  52
   0  -1  24-0.54714 5.92833  52
   0  -2   0 33370.9 4152.73  15
   0   2   0 39469.2 4152.85  30
   0   2   0 32498.7 4167.18  22
   0   2   0 27305.4 4154.54  28
   0  -2  -1 578.731 71.8709   2
   0   2  -1 757.886 81.8268  27
   0   2  -1 675.127 72.8747  30
   0  -2   1 509.788 79.4135  29
   0   2   1 691.061 72.5375  30
   0   2  -1 561.430 89.2271  23
   0   2   1 518.353 74.8039  28
   0  -2  -1 527.106 72.2070  15
   0   2   2 7275.83 841.602  30
   0   2  -2 6712.34 850.790  27
   0   2   2 6524.53 844.358  28
   0  -2   2 5805.74 848.477  26
   0  -2   2 6476.52 850.875  29
   0  -2  -2 6364.84 841.695  15
   0  -2  -2 7908.18 841.774  18
   0   2  -3 5654.81 801.458  27
   0  -2   3 6576.73 800.315  26
   0   2   3 7231.85 815.699  22
   0   2   3 7031.44 789.731  30
   0  -2  -3 6053.99 790.110  15
   0  -2  -3 6628.79 789.792  18
   0  -2   4 408.375 60.3045  26
   0  -2  -4 360.303 45.1810  18
   0  -2  -4 370.781 45.1139  16
   0   2  -4 322.988 49.5293  20
   0  -2   5 2672.11 442.415  24
   0  -2  -5 3660.26 432.925  16
   0   2  -5 3625.14 438.090  20
   0  -2   6 4723.82 723.065  24
   0  -2  -6 5723.40 711.646  16
   0   2  -6 6423.13 717.880  20
   0   2  -7 243.223 57.3811  31
   0  -2   7 213.545 44.4906  24
   0  -2  -7 177.618 27.5705  16
   0   2  -7 231.970 34.8009  20
   0  -2  -7 196.468 28.8000  19
   0  -2   8 565.831 88.8486  24
   0  -2  -8 604.876 75.3938  19
   0   2  -8 647.535 80.6227  20
   0  -2  -8 514.425 73.8237  16
   0   2  -8 729.977 112.400  31
   0  -2   9 2092.92 254.644  24
   0   2  -9 2050.03 243.376  20
   0  -2  -9 1829.75 238.194  19
   0   2  -9 1843.62 269.946  31
   0  -2  10 1586.29 183.039  24
   0  -2 -10 1240.08 165.330  19
   0   2 -10 1362.97 169.858  20
   0   2 -10 1085.63 194.377  31
   0  -2  11 322.960 55.6231  24
   0   2 -11 262.924 75.3487  31
   0   2 -11 253.185 41.5470  20
   0  -2 -11 201.710 38.4897  19
   0   2  12 605.395 92.6058  41
   0  -2 -12 1025.29 124.773  46
   0  -2  12 865.495 93.6726  52
   0   2  12 814.680 92.7428  52
   0  -2 -12 580.956 97.9981  19
   0   2 -12 712.349 102.166  20
   0   2  13 341.199 52.2290  41
   0   2  13 448.558 52.3648  52
   0  -2  13 434.300 52.7748  52
   0  -2 -13 304.490 57.9995  19
   0   2 -13 355.270 60.7495  20
   0  -2 -14 67.7926 19.9944  19
   0   2 -14 67.4566 20.3870  20
   0  -2 -14 111.776 53.2427  46
   0  -2  14 63.7880 14.7521  52
   0   2  14 78.1825 14.8261  52
   0   2  14 75.0790 11.0428  49
   0   2  14 51.1889 14.4491  41
   0   2  14 76.5128 110.251   7
   0   2  15 2509.11 324.163  41
   0  -2 -15 3687.93 362.573  46
   0   2  15 2696.44 321.506  49
   0  -2  15 2925.58 325.240  52
   0   2  15 3086.83 325.371  52
   0   2 -15 2148.54 333.377  20
   0  -2 -15 1800.44 330.256  19
   0   2  15 2930.93 452.269   7
   0  -2  15 2587.33 426.778   7
   0  -2 -16 90.2525 26.2576  19
   0   2 -16 88.6360 26.4462  20
   0   2  16 131.706 21.5231  52
   0  -2  16 160.488 22.3241  52
   0   2  16 117.130 16.8449  49
   0   2  16 109.040 20.1603  41
   0  -2 -16 106.064 32.9320   2
   0  -2  16 230.868 123.053   7
   0   2 -16 87.2356 28.5220   2
   0   2  16 28.5169 116.745   7
   0  -2 -16 163.449 54.8825  46
   0   2  17 18.5363 11.9928  52
   0   2  17 12.6722 6.11963  49
   0  -2  17 11.5250 10.5362  52
   0   2  17 13.8282 9.62330  41
   0  -2  17 52.4627 99.7383   7
   0  -2 -17 28.6214 48.2530  46
   0   2  18 516.813 62.2362  52
   0   2  18 472.920 57.8549  49
   0  -2  18 435.521 60.8400  52
   0   2  18 421.682 59.4909  41
   0  -2 -18 503.185 93.4593  46
   0   2  19 833.932 99.2657  52
   0  -2  19 696.974 97.7098  52
   0   2  19 806.651 95.1380  49
   0  -2 -19 690.711 123.165  46
   0   2  19 752.808 96.6947  41
   0   2  20 2.49815 5.25050  49
   0  -2  20-1.10626 8.93567  52
   0   2  20 13.5682 11.7674  52
   0   2  20 8.03187 7.54055  41
   0   2  21 328.954 38.8003  49
   0  -2  21 274.625 41.0961  52
   0   2  21 311.066 42.5052  52
   0   2  21 289.045 39.5627  41
   0   2  22 236.512 29.3806  41
   0   2  22 227.392 28.4678  49
   0   2  22 216.630 31.5145  52
   0  -2  22 192.178 30.4117  52
   0   2  23 324.672 36.2771  41
   0  -2  23 253.047 35.3648  49
   0   2  23 329.315 35.7861  49
   0  -2  23 256.170 37.1339  52
   0   2  23 249.479 37.6893  52
   0   3   0-0.38717 3.29428  30
   0   3   0 6.04449 32.4984  22
   0   3   0-7.84061 9.20002  28
   0  -3   0-1.14694 2.96169  15
   0  -3   1 829.822 139.215  29
   0   3   1 1225.80 130.756  30
   0   3  -1 1142.99 130.967  30
   0   3   1 839.304 133.549  28
   0   3  -1 1191.02 141.715  27
   0  -3  -1 953.506 130.295  15
   0  -3   1 1169.19 131.100  15
   0   3   2 1886.10 264.368  28
   0   3  -2 2033.18 271.862  27
   0   3   2 2298.28 260.771  30
   0   3  -2 2103.66 286.058  23
   0  -3   2 1802.81 271.529  29
   0  -3  -2 2482.24 261.049  18
   0  -3  -2 1930.22 260.705  15
   0   3   3 2905.75 381.899  28
   0   3  -3 2493.78 389.297  27
   0   3  -3 3579.28 407.964  23
   0  -3   3 3065.89 392.721  29
   0   3   3 3217.67 411.032  22
   0   3   3 3427.32 377.660  30
   0  -3   3 2638.52 388.384  26
   0  -3  -3 3403.20 377.765  18
   0  -3  -3 2801.28 377.802  15
   0   3  -4 7040.46 1105.99  27
   0  -3   4 8227.75 1105.04  26
   0   3   4 8629.67 1096.80  28
   0   3   4 9683.00 1091.59  30
   0  -3  -4 9587.91 1091.73  16
   0  -3  -4 8592.96 1091.54  18
   0  -3   5 1541.30 180.432  26
   0   3   5 1374.00 168.355  28
   0   3   5 1420.13 161.378  30
   0  -3  -5 1357.05 161.504  16
   0  -3  -5 1180.53 161.326  18
   0   3   6 29.0598 6.45752  30
   0  -3   6 31.7998 23.3421  24
   0  -3  -6 26.6313 7.05430  16
   0  -3   7 415.582 75.6244  24
   0  -3   7 615.369 83.5685  26
   0   3   7 496.391 59.6118  30
   0  -3  -7 436.350 60.3884  16
   0  -3   8 3530.89 527.997  24
   0   3  -8 6421.67 567.308  31
   0  -3   9-11.6055 17.6910  24
   0   3  -9 30.6085 38.7901  31
   0   3  -9-5.84875 11.1229  20
   0  -3  -9-1.70512 7.15138  19
   0   3 -10 33.4151 37.6992  31
   0  -3  10 17.7614 26.4555  24
   0   3 -10 38.0421 15.5114  20
   0  -3 -10 26.6568 11.1895  19
   0   3  11 0.33121 3.42054  49
   0   3  11 10.2932 7.28743  52
   0   3 -11-12.2418 32.9095  31
   0  -3 -11 17.0246 46.8437  46
   0   3  11 2.56701 10.5964  41
   0  -3 -11-2.39058 7.28931  19
   0   3 -11 3.40232 13.8291  20
   0   3  12 11.5769 4.44715  49
   0   3  12 9.83697 8.08404  52
   0  -3  12 18.0094 8.51206  52
   0   3 -12 52.5414 44.2848  31
   0  -3 -12 6.24189 43.4999  46
   0   3  12 14.6903 11.0210  41
   0   3 -12-3.61729 11.1066  20
   0  -3 -12 8.40447 9.95033  19
   0   3 -13 13.8553 34.4865  31
   0   3  13 0.94029 8.06342  35
   0  -3 -13-26.9966 47.0152  46
   0  -3  13 2.23933 8.21662  52
   0   3  13 5.76775 4.37451  49
   0   3  13-0.99910 8.19729  52
   0   3  13 10.3938 10.5707  41
   0  -3 -13 3.16826 10.1902  19
   0   3 -13 7.61585 13.9578  20
   0   3  14 1252.96 164.960  41
   0   3  14 1664.26 165.509  52
   0  -3  14 1532.05 165.350  52
   0   3  14 1427.60 161.503  49
   0   3  14 1012.21 162.631  35
   0  -3 -14 1049.93 171.497  19
   0   3 -14 1105.61 173.770  20
   0   3  15-1.96669 7.74169  35
   0   3  15 3.94132 5.05926  49
   0  -3  15 2.43789 8.67180  52
   0   3  15 1.19663 8.85363  52
   0  -3 -15 7.55185 52.6047  46
   0   3  15-2.64641 10.5023  41
   0  -3 -15 3.79435 10.2019  19
   0  -3 -16 551.188 95.1755  46
   0   3  16 354.074 50.3146  41
   0   3  16 429.700 53.3770  30
   0   3  16 525.375 82.0614  28
   0  -3  16 375.374 50.4670  52
   0   3  16 367.480 46.8456  49
   0   3  16 362.998 50.4728  52
   0  -3 -16 265.477 57.4604  19
   0   3  17 311.636 40.0696  52
   0   3  17 292.971 35.2147  49
   0  -3  17 225.079 37.6608  52
   0   3  17 240.494 37.8170  41
   0  -3 -17 302.895 76.4202  46
   0  -3 -18 15.0489 53.6816  46
   0   3  18 38.9374 8.41452  49
   0   3  18 51.5437 14.7582  52
   0  -3  18 22.5360 11.9393  52
   0   3  18 29.3971 11.8332  41
   0  -3 -19 77.1939 53.6015  46
   0   3  19 83.0861 17.3546  52
   0   3  19 74.3686 11.9963  49
   0  -3  19 53.2117 14.6672  52
   0   3  19 85.9095 15.1115  41
   0   3  20 157.375 25.2680  52
   0  -3  20 144.493 23.2979  52
   0   3  20 154.270 20.9140  49
   0   3  20 152.563 23.1023  41
   0  -3 -20 175.408 58.7637  46
   0   3  21 146.779 24.3150  52
   0  -3  21 126.338 22.5409  52
   0   3  21 174.216 20.9275  49
   0   3  21 154.982 22.0347  41
   0  -3 -21 85.0907 46.6413  46
   0  -3 -22 33.9828 34.4560  46
   0   3  22 59.1133 10.6140  41
   0  -3  22 53.4799 11.3370  52
   0   3  22 76.3059 14.2429  52
   0   3  23 12.3599 4.95816  41
   0   3  23 18.1500 8.21574  52
   0  -3  23 10.9253 3.65442  49
   0  -4   0 4165.06 517.552  15
   0   4   0 4462.32 517.835  30
   0  -4   1 255.579 30.9656  15
   0  -4   1 156.414 41.1468  29
   0   4  -1 230.184 30.7944  30
   0   4   1 178.025 35.0297  28
   0   4   1 246.136 30.6425  30
   0   4  -1 326.090 69.8928  22
   0  -4   2 129.629 17.1768  15
   0  -4  -2 131.641 16.4613  18
   0   4   2 75.2771 20.8347  28
   0  -4   2 61.3161 28.8744  29
   0   4   2 102.008 15.8586  30
   0  -4  -3 3026.66 328.228  18
   0  -4   3 1991.68 338.831  26
   0   4   3 2605.49 369.815  22
   0   4   3 2848.33 327.935  30
   0   4   3 2212.08 332.843  28
   0  -4   3 2156.88 342.266  29
   0  -4  -4 78.5785 12.2017  18
   0   4   4 41.8879 17.6192  28
   0  -4   4 41.6513 24.3556  26
   0   4   4 90.9031 12.4596  30
   0  -4  -5 272.227 35.0733  16
   0  -4  -5 246.741 35.0165  18
   0  -4   5 224.421 50.3740  26
   0   4   5 302.111 35.1779  30
   0   4   5 225.656 41.8245  28
   0  -4  -6 1856.29 262.574  18
   0  -4  -6 2262.05 263.160  16
   0   4   6 2448.82 262.894  30
   0   4   6 2170.48 271.627  28
   0  -4   6 1987.13 281.148  26
   0  -4   7 880.304 124.795  26
   0   4   7 897.830 102.101  30
   0   4   7 833.329 112.072  28
   0   4   8 573.982 78.5347  28
   0   4   8 519.368 64.8334  30
   0  -4   8 630.909 92.1820  26
   0  -4   9 1040.37 215.940  24
   0   4   9 1729.45 202.511  30
   0   4   9 1622.06 215.460  28
   0   4   9 1782.90 207.644  43
   0   4  -9 1889.66 249.961  31
   0  -4  -9 1662.17 206.374  19
   0   4  10 103.237 24.8511  43
   0  -4 -10 178.790 57.3994  46
   0   4  10 90.7279 16.7249  30
   0   4 -10 71.4855 51.2608  31
   0   4  10 100.650 30.9437  28
   0  -4 -10 61.5613 18.0565  19
   0   4  10 107.947 13.7018  49
   0  -4 -11 384.005 77.8348  46
   0   4  11 255.011 46.1643  41
   0   4  11 411.335 46.3489  30
   0   4  11 443.193 67.8161  28
   0   4 -11 281.265 79.4223  31
   0  -4 -11 307.373 50.1979  19
   0   4  11 331.550 41.5000  49
   0  -4 -12 298.269 71.2756  46
   0   4  12 189.528 35.4692  41
   0   4  12 282.841 36.0292  30
   0   4 -12 372.478 86.8230  31
   0   4  12 350.995 58.7855  28
   0  -4 -12 267.749 42.2788  19
   0   4  12 230.347 33.9067  52
   0   4  12 245.329 31.1898  49
   0   4  13 1048.43 118.590  52
   0   4  13 985.573 115.388  49
   0   4  13 1340.20 149.728  28
   0   4 -13 797.001 164.763  31
   0   4  13 1272.98 122.077  30
   0  -4 -13 1228.01 157.857  46
   0   4  13 867.084 119.893  41
   0   4  13 675.433 116.951  35
   0  -4 -13 938.904 128.082  19
   0   4  14 605.872 72.0037  49
   0   4  14 641.232 75.5860  52
   0   4  14 684.091 102.864  28
   0   4  14 730.903 78.7171  30
   0  -4 -14 810.420 118.915  46
   0   4  14 556.067 76.7669  41
   0   4  14 470.739 74.1156  35
   0  -4 -14 522.381 84.7747  19
   0  -4 -15 11.9051 13.5221  19
   0  -4  15 54.7210 66.3288  55
   0   4  15 21.9208 11.2471  52
   0   4  15 18.4671 5.92686  49
   0   4  15 14.8424 25.0886  28
   0   4  15 13.8444 9.67836  30
   0   4  15 12.0177 12.3737  41
   0   4  15 16.8908 9.64490  35
   0  -4 -15-16.1609 50.6509  46
   0   4  16 245.513 34.8510  52
   0   4  16 254.675 30.8396  49
   0   4  16 204.205 33.2305  35
   0   4  16 220.304 34.9159  41
   0  -4 -16 172.744 73.9749  46
   0   4  17 16.8347 12.7128  52
   0   4  17 36.3768 7.58149  49
   0   4  17 35.8628 12.5158  41
   0   4  17 16.3401 9.11789  35
   0  -4 -17-8.12667 54.8723  46
   0   4  18 158.917 23.9505  52
   0   4  18 105.756 20.4955  35
   0   4  18 159.074 23.1593  41
   0  -4 -18 146.217 61.6663  46
   0   4  19 673.453 85.8773  52
   0   4  19 668.906 84.6836  41
   0  -4 -19 649.235 116.487  46
   0   4  20 676.995 89.1188  52
   0  -4 -20 532.373 113.103  46
   0   4  20 742.780 88.1012  41
   0   4  21 590.284 76.7059  52
   0  -4 -21 547.128 98.6631  46
   0   4  21 619.698 75.4609  41
   0  -4 -22 32.4975 34.2402  46
   0   4  22 35.0102 7.62552  41
   0   4  22 23.8920 9.96019  52
   0   5   0 0.77260 4.71024  30
   0  -5   0-10.3498 17.4389  29
   0   5   1 36.7627 7.84918  30
   0  -5   1 59.0383 25.9059  29
   0  -5  -1 30.2144 7.82599  18
   0   5   2 1151.48 188.338  22
   0   5   2 1016.33 133.901  30
   0  -5   2 817.066 149.373  29
   0  -5  -2 1243.26 134.778  18
   0  -5   3 688.122 149.900  26
   0  -5   3 880.995 155.753  29
   0   5   3 1291.51 200.432  22
   0   5   3 1144.77 138.639  30
   0  -5   3 1214.10 140.214  15
   0  -5  -3 1194.52 138.987  18
   0  -5   4 101.477 37.0620  26
   0   5   4 177.261 24.1794  30
   0  -5   4 189.163 25.9828  15
   0  -5  -4 166.705 24.2524  18
   0   5   5 1042.29 114.188  30
   0  -5   5 762.222 131.502  26
   0   5   5 767.355 121.781  28
   0  -5  -5 879.637 113.938  18
   0  -5   6 6.35601 22.4650  26
   0   5   6 17.1953 15.7605  28
   0   5   6 22.1725 6.81308  30
   0  -5  -6 14.7520 6.82661  18
   0   5   7 201.830 24.2188  30
   0   5   7 128.490 33.9826  28
   0  -5   7 133.793 41.2122  26
   0  -5   7 83.7909 36.6754  24
   0  -5  -7 205.093 45.1467  59
   0   5   7 118.678 28.6372  43
   0  -5   8 75.4026 32.9367  24
   0   5   8 105.646 31.9819  28
   0   5   8 154.334 20.4360  30
   0  -5   8 92.3770 34.6714  26
   0  -5  -8 126.571 40.4980  59
   0   5   8 96.0744 25.3736  43
   0   5   9 9.34711 16.6245  28
   0   5   9 28.8055 7.60684  30
   0  -5   9 7.61478 17.4669  26
   0  -5  -9 4.44593 32.0327  59
   0  -5  -9-10.8005 38.8731  46
   0   5   9 12.0819 14.5165  43
   0   5  10 71.1580 23.4442  43
   0  -5 -10 66.2663 41.8195  46
   0  -5 -10 72.0401 37.3684  59
   0   5  10 87.3617 14.6680  30
   0   5 -10 51.0463 39.6998  31
   0   5  10 67.7607 26.6084  28
   0  -5 -10 40.4715 15.5319  19
   0  -5 -11 425.069 87.1581  46
   0   5  11 338.349 61.9064  41
   0  -5 -11 442.466 67.3687  19
   0   5  11 581.680 63.0982  30
   0   5 -11 390.837 101.986  31
   0   5  11 531.781 81.9132  28
   0   5  12 183.127 25.7111  30
   0   5 -12 85.6561 51.3321  31
   0   5  12 139.791 41.1834  28
   0  -5 -12 166.047 60.0236  46
   0   5  12 98.3017 26.2033  41
   0  -5 -12 171.445 32.0555  19
   0   5  13 303.645 65.2694  28
   0   5 -13 177.118 74.2021  31
   0   5  13 449.382 47.8846  30
   0  -5 -13 318.644 80.6753  46
   0   5  13 324.929 46.4748  41
   0   5  13 242.773 43.1405  35
   0  -5 -13 327.035 53.6218  19
   0  -5 -14 75.5858 24.5576  19
   0   5  14 95.9084 37.7047  28
   0   5  14 127.044 20.8731  30
   0   5 -14 90.4145 58.4061  31
   0  -5 -14 209.453 57.7783  59
   0   5  14 109.129 21.8272  41
   0   5  14 69.5815 17.2089  35
   0  -5 -14 138.325 62.9039  46
   0  -5  15 20.9903 67.0705  55
   0   5  15-6.36736 12.6493  41
   0   5  15-6.21276 9.96252  35
   0  -5 -15 24.9414 56.0369  46
   0  -5  16 99.4025 67.5639  55
   0   5  16 98.4339 20.4475  41
   0   5  16 87.4305 17.4198  35
   0  -5 -16 108.133 63.6427  46
   0  -5  17 109.673 60.9730  55
   0  -5 -17 153.046 62.4089  46
   0   5  17 58.7795 14.6194  35
   0   5  17 91.1722 17.8454  41
   0   5  18 356.372 50.8731  35
   0   5  18 427.931 52.7330  41
   0  -5 -19 53.4864 47.7086  46
   0   5  19 39.9851 10.1021  35
   0   5  19 22.9607 10.4591  41
   0   5  20 55.5948 10.8262  35
   0   5  20 59.2405 11.9339  41
   0   5  21 175.617 24.0518  41
   0  -5 -21 180.387 50.6298  46
   0  -5 -22 274.968 56.0924  46
   0   6   0 7.72248 7.54855  38
   0  -6   0 34.1099 24.0562  29
   0  -6   0 14.2542 6.75192  18
   0   6   1 66.7579 13.9174  38
   0   6  -1 63.0852 13.8196  38
   0   6   1 73.0667 13.4671  30
   0  -6   1 28.0027 27.0702  29
   0  -6  -1 47.4578 28.8839  29
   0  -6  -1 106.448 15.0541  18
   0   6   2 42.0337 10.5971  38
   0   6  -2 48.9001 10.9137  38
   0   6   2 35.3536 9.40404  30
   0  -6  -2 50.4124 10.1797  18
   0  -6   3 678.406 142.473  26
   0   6   3 1124.46 128.877  30
   0   6  -3 1078.47 129.105  38
   0   6   3 887.302 127.480  38
   0  -6  -3 1235.60 129.728  18
   0  -6  -3 1052.90 139.540  59
   0   6   4 218.033 29.4296  30
   0  -6   4 142.184 43.9484  26
   0   6  -4 227.117 30.4743  38
   0  -6  -4 185.199 29.2042  18
   0  -6  -4 232.842 47.0613  59
   0   6   5 45.8035 9.98786  30
   0  -6   5 21.0116 20.7364  26
   0  -6  -5 26.3246 31.2072  59
   0   6  -5 47.9361 12.2662  38
   0  -6  -5 38.5563 10.3105  18
   0  -6   6 641.876 124.569  26
   0   6   6 951.579 106.317  30
   0  -6  -6 889.483 121.894  59
   0   6   6 934.120 113.173  43
   0   6  -6 860.511 106.265  38
   0  -6  -6 712.946 105.804  18
   0   6   7 828.643 105.199  43
   0  -6  -7 1043.19 120.118  59
   0   6  -7 767.471 97.6814  38
   0  -6   7 575.905 116.305  26
   0   6   7 891.335 98.3506  30
   0  -6   7 346.254 108.341  24
   0  -6   8 47.2029 27.0062  26
   0   6   8 45.6284 11.1685  30
   0  -6  -8 33.6816 37.2676  59
   0   6   8 46.9141 20.6750  43
   0   6  -8 36.6397 11.8402  38
   0  -6   8 46.1160 13.3771  15
   0   6   9 2420.40 272.086  43
   0  -6  -9 2533.84 286.047  59
   0   6  -9 1975.24 263.002  38
   0   6   9 2328.85 264.400  30
   0  -6   9 1526.07 283.533  26
   0   6  10 327.230 48.7853  30
   0   6 -10 368.709 90.2738  31
   0  -6 -10 442.217 77.6091  59
   0   6  10 458.037 59.8488  43
   0   6 -10 319.793 47.9426  38
   0  -6 -10 401.398 56.6058  19
   0   6  11 1504.53 164.034  30
   0  -6 -11 1775.66 191.893  59
   0  -6 -11 905.783 182.118  46
   0  -6 -11 1088.98 168.309  19
   0   6 -11 1016.68 202.917  31
   0   6  12 528.392 81.2864  41
   0  -6 -12 679.194 113.238  46
   0  -6 -12 802.031 110.959  59
   0  -6 -12 487.351 86.0901  19
   0   6  12 765.824 82.7026  30
   0   6 -12 548.376 122.796  31
   0  -6 -13 211.696 71.8974  46
   0   6  13 214.868 35.4317  41
   0  -6 -13 331.869 68.4066  59
   0   6  13 204.293 32.4861  35
   0   6  14 350.584 49.6727  41
   0  -6 -14 494.789 93.1323  46
   0  -6 -14 504.141 82.8097  59
   0  -6  14 580.700 100.569  55
   0   6  14 294.422 46.8653  35
   0  -6 -15 461.873 97.1206  46
   0   6  15 467.304 59.7382  41
   0  -6  15 518.984 101.378  55
   0  -6 -15 685.278 93.1542  59
   0   6  15 363.053 56.4025  35
   0  -6 -16 39.2413 54.2363  46
   0  -6  16 55.6168 60.3615  55
   0   6  16 27.6716 11.5983  35
   0   6  16 41.5336 13.6617  41
   0  -6  17 87.8788 57.6733  55
   0   6  17 101.869 19.5028  41
   0   6  17 103.299 18.2824  35
   0  -6 -18 93.8341 57.1539  46
   0  -6  18 37.7821 47.7224  55
   0   6  18 91.2023 16.9546  41
   0   6  18 89.9923 16.0747  35
   0   6  19 129.560 17.9475  41
   0  -6 -19 63.5488 47.5763  46
   0  -6  19 88.9503 44.7121  55
   0   6  19 93.3148 16.5344  35
   0   6  20 295.263 38.3931  35
   0   6  20 312.903 38.7145  41
   0   7   0 1.22621 8.45168  38
   0  -7   0 1.42118 6.12852  18
   0   7   1 2526.04 365.738  38
   0   7  -1 2699.21 366.326  38
   0  -7   1 1823.33 381.789  26
   0  -7  -1 3757.80 369.008  18
   0  -7   1 4258.85 370.432  18
   0   7  -2 33.5497 11.6003  38
   0   7   2 29.3045 11.8089  38
   0  -7  -2 57.6504 12.2091  18
   0  -7   3 415.003 85.4170  26
   0   7   3 506.516 63.1517  30
   0   7  -3 475.755 62.9449  38
   0   7   3 423.123 61.6271  38
   0  -7  -3 578.104 64.2304  18
   0  -7  -3 350.017 73.7326  59
   0   7   4 13.6252 7.17554  30
   0  -7   4-7.99071 19.9291  26
   0   7   4 7.93790 7.66435  38
   0   7  -4 25.8085 11.6187  38
   0  -7  -4 8.95393 6.38298  18
   0  -7  -4 8.32884 29.9475  59
   0   7   5 175.270 26.7254  30
   0  -7   5 90.4835 40.8806  26
   0   7  -5 205.727 28.1726  38
   0  -7  -5 159.646 27.0596  18
   0  -7  -5 148.403 43.0634  59
   0  -7  -6 520.127 90.9581  59
   0  -7   6 381.501 91.2392  26
   0   7   6 590.486 73.8011  30
   0   7  -6 583.782 73.6645  38
   0  -7  -7 414.211 75.2473  59
   0   7  -7 394.993 53.2784  38
   0   7   7 406.709 53.7426  30
   0  -7   7 278.994 71.0832  26
   0   7   8 1134.31 128.907  43
   0  -7  -8 819.087 137.548  59
   0   7  -8 915.330 118.051  38
   0  -7   8 683.811 139.155  26
   0   7   8 966.192 118.989  30
   0   7   9 546.980 67.9152  43
   0   7  -9 386.302 53.8202  38
   0   7   9 369.743 54.4923  30
   0  -7  -9 355.267 81.8581  59
   0  -7 -10 542.838 91.9225  59
   0   7 -10 449.148 61.4171  38
   0  -7 -11 120.337 52.3719  59
   0   7 -11 94.9890 17.9083  38
   0   7  12 71.3930 17.0679  35
   0  -7 -12 96.0698 53.5871  59
   0   7  13 28.8332 13.1255  35
   0  -7 -13 56.9100 48.2196  59
   0  -7 -14 58.8923 53.4303  46
   0   7  14 61.3353 16.3836  35
   0  -7 -14 54.9890 51.3769  59
   0  -7  14 144.700 75.6929  55
   0  -7 -15 301.618 76.6956  46
   0   7  15 263.109 39.6522  35
   0  -7  15 370.595 79.1881  55
   0  -7 -15 385.221 73.3793  59
   0  -7 -16 74.1069 52.5415  46
   0   7  16 100.666 18.0244  35
   0  -7  16 73.9646 53.6110  55
   0  -7 -16 101.657 48.2052  59
   0  -7 -17 232.541 66.1437  46
   0   7  17 252.026 34.0453  35
   0  -7  17 185.106 60.6354  55
   0  -7 -18 10.5963 41.0001  46
   0   7  18 3.78412 7.30923  35
   0  -7  18-3.71461 40.8274  55
   0  -7 -19 30.5634 36.1449  46
   0  -7  19 17.1846 31.5060  55
   0   7  19 46.0510 9.60167  35
   0   8   0 1018.08 118.284  38
   0  -8   0 590.905 136.606  26
   0   8   1 33.0905 12.2337  38
   0   8  -1 29.8657 12.0868  38
   0  -8   1 46.0681 32.6932  26
   0  -8  -1 83.1796 36.6050  26
   0   8  -2 15.1458 11.3781  38
   0   8   2 8.47099 8.81563  38
   0  -8   2 14.3454 9.01367  18
   0  -8   2-9.01897 18.3706  26
   0   8   3 493.798 70.8441  38
   0   8  -3 547.829 72.2686  38
   0  -8  -4 109.102 44.4589  59
   0   8  -4 156.128 25.0236  38
   0   8   4 116.572 23.0076  38
   0  -8   4 194.411 26.9173  18
   0  -8   4 81.3629 35.9624  26
   0   8  -5 77.0930 17.4249  38
   0  -8  -5 75.5106 38.6716  59
   0   8   5 75.2099 16.2395  30
   0  -8  -6 348.280 69.7820  59
   0   8  -6 318.050 45.7454  38
   0  -8  -7 314.577 72.2275  59
   0   8  -7 389.769 52.3578  38
   0  -8  -8 117.860 54.3332  59
   0   8  -8 102.919 20.7399  38
   0  -8  -9 635.637 104.809  59
   0   8  -9 692.243 77.4774  38
   0  -8 -10 62.4647 53.9460  59
   0   8 -10 59.0227 13.9666  38
   0   8  11 147.024 27.9057  35
   0   8 -11 180.846 26.7030  38
   0  -8 -12 522.942 85.9465  59
   0  -8  12 407.231 90.9285  55
   0   8  12 322.958 48.0638  35
   0  -8 -13 53.4119 51.2368  59
   0  -8  13 18.0499 57.0843  55
   0   8  13 21.1158 11.8452  35
   0  -8 -14 49.4754 47.2034  59
   0  -8  14 102.522 58.9245  55
   0   8  14 72.9394 15.8934  35
   0  -8 -15 64.1876 44.2211  59
   0  -8  15 4.71483 47.1477  55
   0   8  15 70.4357 14.2285  35
   0   8 -15 49.3940 10.3425  33
   0  -8  16 538.522 88.1409  55
   0  -8 -16 558.870 87.7079  59
   0   8 -16 487.160 65.6181  33
   0   8  16 590.905 67.5856  35
   0  -8 -17 37.0953 32.9861  59
   0  -8  17 55.2581 38.2143  55
   0   8  17 51.5033 10.6365  35
   0   8 -17 44.8698 8.27881  33
   0   9   0-3.17717 10.2085  38
   0  -9   0 175.725 69.4068  45
   0  -9   1 172.833 66.8250  45
   0  -9  -1 194.952 70.6140  45
   0   9   2 4.63803 10.0304  38
   0   9  -2 9.66785 10.6997  38
   0   9   3 153.156 28.7328  38
   0   9  -3 221.454 31.4054  38
   0  -9   3 201.342 61.9776  45
   0   9   4 153.967 25.7432  38
   0   9  -4 145.842 26.9327  38
   0   9  -5 688.774 85.4433  38
   0  -9  -5 486.533 100.198  59
   0  -9  -5 759.502 127.400  45
   0   9  -6 766.782 90.7345  38
   0  -9  -6 516.896 106.117  59
   0  -9  -6 588.281 122.679  45
   0  -9  -7 235.455 66.0574  59
   0   9  -7 339.704 43.1370  33
   0   9  -7 299.599 44.2880  38
   0  -9   8 433.791 91.7465  56
   0  -9  -8 449.497 90.8477  59
   0   9  -8 573.948 67.1364  33
   0   9  -8 476.757 67.8641  38
   0  -9  -9 255.731 62.8206  59
   0   9  -9 235.451 31.3055  33
   0   9  -9 210.415 31.9872  38
   0  -9 -10-16.9449 47.3254  59
   0  -9  10 41.8940 59.2702  55
   0   9 -10-2.83978 7.63575  33
   0   9 -10 8.14841 8.77304  38
   0  -9 -11 747.637 116.444  59
   0  -9  11 937.078 125.152  55
   0   9 -11 739.571 90.0621  33
   0   9 -11 670.673 90.3423  38
   0  -9  12 229.226 64.3095  55
   0  -9 -12 245.247 63.1019  59
   0   9 -12 232.386 31.6647  33
   0  -9  13 250.963 69.4740  55
   0  -9 -13 350.817 71.3999  59
   0   9 -13 342.783 44.0508  33
   0   9  13 348.939 45.7198  35
   0  -9  14 219.322 59.4496  55
   0  -9 -14 309.075 65.6430  59
   0   9 -14 280.439 37.9388  33
   0   9  14 331.747 40.0391  35
   0  -9  15 28.1697 34.9826  55
   0  -9 -15-32.7923 35.5094  59
   0   9  15 5.65460 7.35925  35
   0   9 -15-1.90978 4.08788  33
   0  10   0 894.810 101.124  38
   0 -10   0 401.303 117.036  45
   0  10  -1 2150.68 227.808  38
   0  10   1 2040.23 227.422  38
   0 -10  -1 1221.71 240.863  45
   0 -10   1 1128.93 237.954  45
   0  10  -2 4.41571 10.6089  38
   0  10   2 7.26494 11.4669  38
   0 -10  -2 65.9575 55.8537  45
   0 -10   2 13.6788 44.4446  45
   0  10   3 2958.46 310.712  38
   0  10  -3 3113.47 311.241  38
   0 -10   3 1247.45 315.477  45
   0 -10  -3 1951.90 326.138  45
   0  10  -4 26.5884 11.3644  38
   0 -10  -4 16.4708 59.1202  45
   0  10  -5 233.844 33.2060  38
   0 -10   5 140.663 65.3429  56
   0 -10  -5 160.174 67.3672  45
   0  10  -6 377.198 46.4125  38
   0 -10   6 197.511 70.0858  56
   0 -10  -6 196.691 71.9675  45
   0 -10   7 78.9496 48.8933  56
   0 -10  -7 27.0413 35.8669  59
   0  10  -7 20.0500 9.95928  38
   0 -10   8 58.8069 43.9407  56
   0 -10  -8 76.8562 42.3544  59
   0  10  -8 52.8684 12.2758  38
   0 -10  -9 449.802 79.7232  59
   0 -10   9 274.280 72.5066  56
   0  10  -9 451.190 56.8219  33
   0  10  -9 477.215 58.1749  38
   0 -10 -10-12.8776 37.0514  59
   0  10 -10 14.5281 6.07866  33
   0  10 -10 16.8517 7.67385  38
   0 -10 -11 197.428 50.6315  59
   0  10 -11 185.581 24.2501  33
   0  10 -11 167.113 24.6622  38
   0  10 -12 44.7437 8.47289  33
   0 -10 -12 40.2191 35.6453  59
   0  11   0 7.99541 8.45583  38
   0 -11   0 89.1594 51.2605  56
   0  11   1 5.68737 8.25443  38
   0  11  -1-2.27503 8.72673  38
   0 -11   1-22.1501 48.2697  56
   0  11   2 813.102 95.4576  38
   0  11  -2 755.979 95.1214  38
   0  11  -3 2.13502 8.04969  38
   0 -11   3 16.4787 45.0839  56
   0  11  -4 501.065 60.9458  38
   0 -11   4 297.465 78.0338  56
   0  11  -5 1.90165 7.42356  38
   0 -11   5-3.55764 39.1003  56
   0  11  -6 33.1341 9.28889  38
   0 -11   6-16.0446 37.2105  56
   0  11  -7-4.65556 6.43131  38
   0 -11   7-14.1372 32.2530  56
   0  11  -8 277.153 31.9891  38
   0 -11   8 55.5153 42.2700  56
  -1   0  24 21.1550 8.46034  10
  -1   0  24 19.4387 4.55585  49
  -1   0  24 25.6734 7.88232  52
  -1   0  23 0.90736 8.75259  10
  -1   0  23 4.22236 3.94674  49
  -1   0  23-0.78453 7.31344  52
  -1   0  22 65.2047 14.1411  52
  -1   0  22 69.6502 10.8029  49
  -1   0  21-4.26378 5.71364  41
  -1   0  21-2.36051 4.78203  49
  -1   0  21 3.32871 10.0249  52
  -1   0  20 709.988 86.6694  41
  -1   0  20 720.362 89.2618  52
  -1   0  20 677.327 85.7425  49
  -1   0  19 6.99265 7.03339  41
  -1   0  19-1.28969 9.99152  52
  -1   0  18 375.796 48.3038  41
  -1   0  18 357.031 50.4187  52
  -1   0  17 2.57085 9.50908  52
  -1   0  17-3.50330 7.91043  41
  -1   0  17-29.0889 98.0265   7
  -1   0  16 866.869 108.680  41
  -1   0  16 757.618 208.526   7
  -1   0  16 892.239 110.600  52
  -1   0  15-1.15173 9.14030  52
  -1   0  15-0.86421 8.04839  41
  -1   0  15 53.4622 101.625   7
  -1   0  14 668.994 82.4873  41
  -1   0  14 636.883 83.2485  52
  -1   0  14 716.662 180.628   7
  -1   0  13-1.93478 8.34055  52
   1   0 -13-3.38063 11.3924  19
  -1   0  13-22.6183 89.0073   7
  -1   0  13 5.92136 8.33323  41
  -1   0  12 1403.16 222.702   7
   1   0 -12 869.713 121.187  19
  -1   0  11 18.5536 90.4135   7
   1   0 -11-8.17325 10.0242  19
  -1   0  10 1603.97 221.468   7
   1   0 -10 1004.75 135.512  19
  -1   0   9 14.5453 84.9014   7
   1   0  -9-6.39046 11.0609  19
   1   0  -8 558.169 75.0432  19
   1   0  -7-1.61172 10.8643  19
  -1   0   6 398.508 91.9287   7
   1   0  -6 267.380 40.4813  19
  -1   0   6 308.866 47.3710  24
   1   0  -5-2.23928 8.12440  19
  -1   0   5 2.26050 14.5264  24
  -1   0   4 4939.12 503.679   7
   1   0  -4 4189.77 474.997  19
  -1   0   4 4677.94 480.946  24
  -1   0   3-8.11197 39.9570   7
   1   0  -3 2.58977 6.10883  19
  -1   0   3-1.50535 11.1396  24
   1   0  -3 13.2803 14.3156  31
   1   0  -2 16056.8 1861.00  31
  -1   0   2 16797.4 1859.61  21
  -1   0   2 15343.6 1861.63  24
  -1   0   2 9362.17 1864.59   7
  -1   0   2 9994.08 1865.57   5
  -1   0   2 16245.5 1860.84   4
   1   0  -2 16863.4 1858.54  19
  -1   0   1-2.36462 6.27202  24
  -1   0   1-0.45256 4.43470  21
  -1   0   1 0.39093 3.66968  28
  -1   0   1 4.88337 1.28746  15
  -1   0   0 4316.18 409.744  27
  -1   0   0 3699.56 405.055  21
  -1   0   0 2708.84 404.429  24
  -1   0   0 3767.49 405.882   1
  -1   0   0 3589.41 405.413   3
  -1   0   0 3295.19 403.511  16
  -1   0   0 3329.43 403.171  18
  -1   0   0 3476.90 404.835  14
  -1   0   0 3485.55 403.597  15
   1   0   1-1.26030 9.58465  23
  -1   0  -1 5.13965 24.7718  25
  -1   0  -1 1.41594 4.84718   2
  -1   0  -1 1.81644 3.33285  19
  -1   0  -1-0.29885 2.93466  16
  -1   0  -1 3.96464 2.92365  17
  -1   0  -1 0.55907 5.65534  21
  -1   0  -2 207.644 26.9127   2
  -1   0  -2 186.365 25.6596  16
  -1   0  -2 173.404 25.5948  19
  -1   0  -2 209.962 24.9411  17
  -1   0  -3 2.58655 8.73155   2
  -1   0  -3 5.92432 3.92875  17
  -1   0  -3 1.46763 5.98694  19
  -1   0  -4 4807.17 697.739  19
  -1   0  -4 3445.96 715.832  25
  -1   0  -5 2.37979 8.80628  19
  -1   0  -6 8209.75 988.824  19
  -1   0  -7 3.32822 9.72127  19
  -1   0  -8 7257.29 877.127  19
  -1   0  -9 4.36047 10.8650  19
  -1   0 -10 1779.90 223.725  19
  -1   0 -11 2.72216 10.7161  19
  -1   0 -11-21.4788 95.1282  25
  -1   0 -12 1516.84 259.187  19
   1   0  12 2361.89 254.372  52
  -1   0 -13 3.34153 10.7705  19
  -1   0 -13-3.86625 15.2384   2
   1   0  13 12.8877 8.56549  52
  -1   0 -14 2014.07 211.418   2
   1   0  14 1778.21 194.307  52
  -1   0 -15-7.27614 11.7082  20
  -1   0 -15-7.91540 12.7337  19
  -1   0 -15-4.45917 18.6927   2
   1   0  15-1.24027 9.45376  52
  -1   0 -16 288.291 57.7254  20
  -1   0 -16 457.787 67.5708   2
   1   0  16 395.758 51.6383  52
  -1   0 -17-3.96398 11.3919  20
  -1   0 -17 23.8980 20.0233   2
   1   0  17-2.67152 10.7726  52
   1   0  18 6.65854 10.4238  52
   1   0  19 1.28642 10.3758  52
   1   0  20 1090.10 135.953  52
   1   0  21 2.13298 9.20137  52
   1   0  21 3.07586 4.38822  49
   1   0  22 246.620 34.3886  52
   1   0  22 249.204 31.5603  49
   1   0  23 0.28535 3.41853  49
   1   0  23-2.89525 6.74049  52
  -1   0 -24 74.6460 46.0027  13
   1   0  24 265.295 31.8957  52
  -1   1  24 2.03945 6.93413  10
  -1  -1  24 7.99432 6.55170  10
  -1   1  24 0.62121 6.30967  52
  -1  -1  24 1.60246 6.09839  52
  -1   1  24 4.94597 3.25558  49
  -1  -1  24 7.39302 3.29248  49
  -1  -1  23 87.7749 17.0238  10
  -1   1  23 77.3863 17.1664  10
  -1  -1  23 88.9506 16.1540  52
  -1  -1  23 103.950 13.8180  49
  -1   1  23 116.040 14.0427  49
  -1   1  23 95.1099 16.8300  52
  -1   1  22 15.6235 6.40291  41
  -1  -1  22 13.3695 9.65184  52
  -1   1  22 21.7629 9.79213  52
  -1  -1  22 11.2949 5.00244  49
  -1   1  22 15.2831 5.49206  49
  -1   1  21 536.111 63.1818  41
  -1   1  21 508.627 62.2396  49
  -1   1  21 542.485 65.8061  52
  -1  -1  21 461.519 64.7073  52
  -1  -1  21 474.090 61.9944  49
  -1   1  20 0.75040 6.69727  41
  -1  -1  20 6.99828 6.03695  41
  -1  -1  20 5.78834 10.5251  52
  -1   1  20-0.52113 5.22360  49
  -1   1  20 2.50497 10.2644  52
  -1  -1  19 108.004 16.5465  41
  -1   1  19 109.803 17.5378  41
   1  -1 -19 114.258 48.9608  46
  -1   1  19 97.5022 19.9559  52
  -1  -1  19 90.1551 19.1886  52
  -1   1  19 101.177 15.6002  49
  -1   1  18 108.480 18.2367  41
  -1  -1  18 101.164 16.9443  41
   1  -1 -18 127.363 52.0837  46
  -1  -1  18 90.0733 19.4245  52
  -1   1  18 113.285 16.0129  49
  -1   1  18 110.577 20.5752  52
  -1   1  17 351.425 49.7645  41
   1  -1 -17 376.301 82.3627  46
  -1  -1  17 374.164 51.5317  52
  -1   1  17 412.013 52.4964  52
  -1  -1  17 412.535 49.2587  41
  -1   1  17 224.728 76.4810   4
  -1  -1  17 140.713 132.601   7
  -1   1  17 147.046 144.217   7
  -1   1  16 342.888 151.244   7
  -1  -1  16 275.090 135.167   7
  -1  -1  16 413.576 57.1607  52
  -1   1  16 384.150 56.8947  52
  -1   1  16 396.912 55.9083  41
  -1  -1  16 515.628 55.7359  41
   1  -1 -16 427.635 84.9202  46
  -1   1  15 2344.75 493.566   7
  -1  -1  15 2559.61 492.947   7
  -1  -1  15 3178.59 409.968  52
  -1   1  15 3355.50 410.258  52
   1  -1 -15 4131.90 441.660  46
  -1  -1  15 3854.63 409.124  41
  -1   1  15 3104.70 409.167  41
  -1   1  14 372.776 151.455   7
  -1  -1  14 363.861 150.573   7
  -1   1  14 555.106 71.7672  52
  -1  -1  14 543.644 71.5888  52
  -1  -1  14 635.508 70.6805  41
  -1   1  14 501.896 70.7614  41
  -1   1  13 291.906 40.3377  52
  -1  -1  13 301.308 40.5351  52
  -1  -1  13 157.522 105.829   7
  -1   1  13 251.626 121.540   7
   1  -1 -13 192.740 45.0010  19
  -1  -1  13 352.473 39.7430  41
  -1   1  13 291.116 40.3133  41
  -1   1  12 767.967 95.6198  52
  -1   1  12 741.500 95.9098  41
  -1  -1  12 967.140 95.5561  41
  -1   1  12 1009.16 197.616   7
  -1  -1  12 694.699 177.970   7
   1  -1 -12 417.833 98.7273  19
  -1  -1  11 425.612 126.177   7
  -1   1  11 425.103 127.428   7
   1  -1 -11 271.276 43.4167  19
   1   1 -11 259.680 43.5224  20
  -1   1  10-16.3310 86.2285   7
  -1  -1  10 66.0453 82.1956   7
   1  -1 -10 13.1313 10.7252  19
   1   1 -10 2.43394 11.1183  20
  -1  -1  10 45.0635 23.8895  24
   1   1  -9 766.083 142.669  31
  -1  -1   9 1399.93 200.489   7
  -1   1   9 1170.43 191.678   7
   1  -1  -9 876.327 121.579  19
   1   1  -9 936.362 123.353  20
  -1  -1   9 1269.71 139.756  24
  -1   1   8-24.5447 70.5382   7
  -1  -1   8 25.3550 66.9325   7
   1   1  -8 7.79485 11.2028  20
   1  -1  -8-1.59512 8.26705  19
   1   1  -8 48.6084 34.5658  31
  -1  -1   8-8.48684 18.7950  24
   1   1  -7 1718.02 225.337  31
  -1  -1   7 2312.05 261.243   7
  -1   1   7 2243.53 259.239   7
   1  -1  -7 1493.95 202.450  19
   1   1  -7 1682.98 205.048  20
  -1  -1   7 1730.94 215.988  24
  -1   1   6 322.414 84.3024   7
  -1  -1   6 349.892 88.3685   7
   1   1  -6 331.279 42.1874  20
   1  -1  -6 241.643 38.3885  19
   1   1  -6 438.929 65.6382  31
  -1  -1   6 281.388 51.4817  24
  -1  -1   5 2872.55 326.268   7
  -1   1   5 2611.03 320.465   7
   1   1  -5 2523.30 290.227  20
   1  -1  -5 2338.33 287.642  19
  -1  -1   5 1966.64 297.173  24
  -1  -1   4 14199.3 1719.29   7
  -1   1   4 13339.2 1715.70   7
   1  -1  -4 15931.2 1696.52  19
   1  -1  -4 12661.9 1695.53  16
   1   1  -4 15005.3 1698.55  20
  -1  -1   4 11502.9 1704.88  24
  -1  -1   4 19953.7 1712.33  26
  -1   1   3-3.81781 43.7484   7
  -1   1   3 16.7128 13.8273   4
  -1  -1   3 1.31781 13.8895   4
  -1  -1   3 20.8131 44.7926   7
   1   1  -3 19.8660 7.51026  20
   1  -1  -3 14.9207 3.48960  16
  -1   1   3 7.32680 8.39576  21
  -1  -1   3 12.8868 18.2224  24
  -1  -1   3 12.1399 16.9976  26
  -1   1   3 13.2629 8.98358  28
  -1   1   2 2.46696 9.12617   4
  -1  -1   2 8.18804 10.3453   4
  -1  -1   2-6.32821 29.4688   5
  -1   1   2-22.8366 28.4219   5
   1  -1  -2 2.26516 1.86043  18
   1  -1  -2 4.83828 1.34698  16
  -1  -1   2 14.9780 13.1877  26
  -1  -1   2 1.50334 7.01497  21
  -1   1   2 5.68396 7.57560  28
  -1   1   2-1.95417 5.41180  21
  -1  -1   2 14.2899 15.6895  29
   1  -1  -1 1447.25 157.984  18
  -1  -1   1 1260.48 158.531  15
  -1  -1   1 1155.13 159.009  14
  -1   1   1 1085.90 158.979  21
  -1   1   1 1129.07 160.789  28
  -1   1   1 1411.81 158.102  30
  -1  -1   1 1255.68 164.806  29
  -1  -1   1 1109.17 159.700  21
  -1  -1   0 16.7059 7.63500   1
  -1   1   0 24.7401 7.67581   3
  -1   1   0 30.8039 8.07931   1
  -1  -1   0 13.7639 6.38198   3
  -1   1   0 22.8837 6.51675  21
  -1  -1   0 18.5247 6.63222  21
  -1   1   0 14.1355 6.03695  14
  -1  -1   0 25.2986 5.06627  17
  -1  -1   0 19.3725 4.02653  15
   1   1   0 30.9276 3.88485  30
  -1   1   0 31.3620 3.97819  30
  -1   1  -1 484.633 63.1601   2
  -1  -1  -1 450.782 62.8705   2
  -1   1  -1 374.890 62.8593  20
  -1  -1  -1 579.034 61.7430  18
  -1  -1  -1 574.566 62.5460  17
  -1  -1  -1 474.009 62.0575  15
   1   1   1 468.139 74.5704  23
  -1   1  -1 532.345 72.4136  27
   1  -1   1 526.402 65.6043  26
  -1  -1  -1 549.170 63.9235  21
   1   1   1 538.251 61.4736  30
  -1   1  -2 7146.67 752.148   2
  -1  -1  -2 6687.15 751.712   2
  -1   1  -2 5911.47 752.562  20
  -1  -1  -2 6206.28 749.852  18
  -1  -1  -2 6285.60 750.088  16
  -1  -1  -2 5641.05 750.409  15
   1  -1   2 8780.71 758.391  26
   1   1   2 5989.22 762.437  22
  -1   1  -2 6297.47 763.179  27
  -1   1  -2 3862.42 765.588  25
  -1   1  -3 413.239 62.3823  31
  -1  -1  -3 372.726 43.2263   2
  -1   1  -3 373.186 43.2832   2
  -1   1  -3 320.866 43.5015  20
  -1  -1  -3 300.859 39.8776  16
  -1  -1  -3 310.138 40.4663  15
   1  -1   3 242.774 44.5534  24
  -1   1  -4 13447.0 1321.49  31
  -1  -1  -4 13336.3 1301.14   2
  -1   1  -4 13820.6 1301.58   2
   1  -1   4 9988.89 1303.07  24
   1   1   4 11288.5 1315.50  22
  -1   1  -4 10084.0 1296.49  17
  -1  -1  -4 10144.2 1297.47  16
  -1   1  -4 9698.26 1300.71  19
  -1   1  -4 11546.3 1301.47  20
   1  -1   5 1362.11 151.253  24
  -1  -1  -5 1217.16 143.772  19
  -1   1  -5 1020.08 146.173  19
  -1  -1  -5 1121.88 143.153  16
  -1   1  -5 1386.14 170.006  31
   1  -1   6 1537.72 162.801  24
  -1   1  -6 1207.88 156.936  19
  -1  -1  -6 1260.61 153.972  19
  -1  -1  -6 1174.13 153.173  16
  -1   1  -6 1144.55 177.051  31
  -1   1  -7 14.8622 33.9846  31
  -1   1  -7 24.8554 14.4794  19
  -1  -1  -7 37.4193 10.7657  19
  -1   1  -8 373.847 87.2275  31
  -1   1  -8 464.500 67.1024  19
  -1  -1  -8 509.835 64.9350  19
  -1  -1  -9 101.885 22.2428  19
  -1   1  -9 150.988 27.7380  19
  -1   1 -10 826.891 106.924  20
  -1   1 -10 767.516 107.061  19
  -1  -1 -10 788.297 104.812  19
  -1  -1 -11 94.5617 22.5220  19
  -1   1 -11 100.865 23.2237  20
   1   1  12 130.091 24.7451  41
  -1  -1 -12 125.991 29.7493  19
  -1   1 -12 153.943 33.0714  20
   1  -1  12 201.248 26.3495  52
   1   1  12 223.452 26.2650  52
   1   1  13 1553.51 160.347  52
   1  -1  13 1449.43 160.423  52
  -1   1 -13 690.816 235.525  25
   1   1  13 1109.80 158.690  41
  -1  -1 -13 866.780 164.160  19
  -1   1 -13 1136.25 167.902  20
  -1   1 -13 1660.42 175.143   2
  -1  -1 -13 1703.45 177.306   2
  -1   1 -14 10.8442 12.7524  20
  -1  -1 -14-3.46354 9.99146  19
   1   1  14-1.94318 7.50348  41
  -1   1 -14 23.6599 17.9392   2
  -1  -1 -14 12.8741 19.5191   2
   1  -1  14 9.55524 9.89734  52
   1   1  14 22.5968 9.77955  52
  -1   1 -15 11.4656 11.0030  20
  -1  -1 -15 3.78398 11.5529  19
   1   1  15 8.48414 9.64055  52
   1  -1  15 1.26104 9.08379  52
   1   1  15 1.96062 7.48258  41
  -1   1 -15 4.24768 14.9651   2
  -1  -1 -15 18.5493 18.8586   2
   1   1  16 293.082 40.7229  41
   1  -1  16 319.632 42.7006  52
   1   1  16 363.340 43.4997  52
  -1  -1 -16 198.913 48.7268  19
  -1   1 -16 213.966 48.8718  20
  -1  -1 -16 396.250 61.8267   2
  -1   1 -16 353.142 57.8341   2
   1   1  17 316.372 43.2613  41
   1  -1  17 347.625 45.8967  52
   1   1  17 381.933 46.4397  52
  -1  -1 -17 225.409 51.5566  19
  -1   1 -17 235.162 51.5206  20
  -1  -1 -17 412.165 64.0983   2
  -1   1 -17 371.391 60.4067   2
   1   1  18 361.962 46.2255  49
   1  -1  18 342.520 49.7565  52
   1   1  18 411.971 50.8291  52
   1   1  18 353.813 47.7765  41
   1   1  19 662.252 69.8259  52
   1  -1  19 431.790 66.5020  52
   1   1  19 547.371 63.9761  49
   1   1  19 461.313 64.4044  41
   1  -1  20 811.205 101.684  52
   1   1  20 821.393 98.5028  49
   1   1  20 843.535 102.091  52
   1   1  20 758.714 99.0945  41
   1   1  21-0.42957 4.53605  49
   1   1  21-8.52528 9.68467  52
   1  -1  22 31.9299 9.91357  52
   1  -1  22 32.0241 6.62944  49
   1   1  22 38.3827 6.88223  49
   1   1  22 25.3185 10.3527  52
   1  -1  23 138.187 20.6863  52
   1   1  23 134.897 20.8120  52
   1   1  23 150.073 18.3138  49
   1  -1  23 132.946 18.1907  49
  -1   2  24 18.1728 7.72394  52
  -1   2  23 170.299 25.9641  52
  -1  -2  23 174.844 22.8740  49
  -1   2  23 214.159 23.9605  41
  -1   2  23 142.451 25.6092  10
  -1  -2  22 151.399 21.0609  49
  -1   2  22 176.323 21.5007  49
  -1   2  22 147.011 24.7978  52
  -1   2  22 186.035 22.4954  41
  -1   2  22 152.845 25.4554  10
  -1  -2  22 129.460 23.8148  10
   1  -2 -22 195.985 49.5902  46
  -1  -2  21 32.0223 11.0123  52
  -1   2  21 34.1210 12.6038  52
  -1   2  21 37.2580 7.51353  49
  -1   2  21 29.6754 8.80199  41
  -1   2  20 556.057 65.6075  41
   1  -2 -20 530.563 94.6332  46
  -1   2  20 511.287 63.8106  49
  -1   2  20 516.686 67.7903  52
  -1  -2  20 463.887 66.0270  52
  -1   2  19 304.841 40.4494  41
   1  -2 -19 282.107 74.8989  46
  -1   2  19 297.894 38.2278  49
  -1   2  19 326.501 42.9373  52
  -1  -2  19 265.719 40.8473  52
  -1   2  18 274.983 39.2564  41
   1  -2 -18 233.043 70.3230  46
  -1   2  18 265.065 41.0910  52
  -1   2  18 307.991 37.1190  49
  -1  -2  18 273.985 40.2808  52
  -1   2  17 272.894 36.1633  49
  -1   2  17 274.835 40.3069  52
  -1  -2  17 234.331 38.8325  52
  -1   2  17 271.227 62.7894  28
  -1   2  17 282.590 39.0015  41
   1  -2 -17 305.503 73.5677  46
  -1  -2  17 324.345 37.3460  41
  -1  -2  17 160.918 129.258   7
  -1  -2  17 88.3359 116.810   5
   1  -2 -16 22.2248 47.1178  46
  -1   2  16 17.7248 12.2895  52
  -1   2  16 21.0400 6.76700  49
  -1  -2  16 24.1211 11.0225  52
  -1   2  16 29.1853 11.4039  41
  -1  -2  16 44.4669 9.08821  41
  -1   2  16 56.2803 107.030   7
  -1  -2  16-26.2530 96.2307   7
  -1   2  16 26.7885 30.2633   4
  -1   2  15 98.4801 21.1209  35
  -1   2  15 140.143 23.5233  41
   1  -2 -15 223.219 61.4765  46
  -1   2  15 171.445 24.6762  52
  -1  -2  15 132.070 23.3813  52
  -1   2  15 153.988 20.2310  49
  -1  -2  15 186.766 22.0381  41
  -1   2  15 107.166 122.966   7
  -1   2  14 1272.17 194.970  35
   1  -2 -14 2013.40 231.011  46
  -1   2  14 1534.73 196.686  41
  -1   2  14 1496.86 193.620  49
  -1   2  14 1629.81 196.697  52
  -1  -2  14 2317.65 196.147  41
  -1  -2  14 1048.00 273.517   7
  -1   2  14 1414.09 287.212   7
  -1   2  13 90.1618 17.5553  35
  -1   2  13 117.881 18.7827  52
  -1   2  13 97.2437 15.2180  49
   1  -2 -13 148.740 51.7462  46
  -1  -2  13 163.692 18.0541  41
  -1   2  13 99.7523 19.4855  41
  -1   2  13 182.227 104.339   7
  -1  -2  13 111.129 99.3132   7
   1  -2 -12 71.4085 24.4775  19
  -1   2  12 142.377 106.770   7
  -1  -2  12 242.340 101.983   7
  -1  -2  12 151.040 62.2113  55
  -1   2  12 145.303 19.0404  49
  -1   2  12 157.241 21.9998  52
   1  -2 -12 192.176 60.9994  46
  -1   2  12 137.485 22.9460  41
  -1  -2  12 203.552 21.4907  41
  -1   2  12 113.552 21.0644  35
  -1  -2  12 119.453 37.9211  24
  -1   2  11 163.322 100.766   7
  -1  -2  11 128.510 85.1685   7
   1   2 -11 148.959 30.4448  20
   1  -2 -11 130.300 26.6345  19
  -1  -2  11 163.678 42.5702  24
   1   2 -11 171.266 55.9781  31
   1   2 -10 1228.87 190.495  31
  -1  -2  10 1730.62 238.992   7
  -1   2  10 1676.81 235.644   7
   1  -2 -10 1084.01 158.568  19
   1   2 -10 1375.01 163.851  20
  -1  -2  10 1447.47 178.758  24
  -1   2   9 246.628 93.8124   7
  -1  -2   9 288.857 100.785   7
   1  -2  -9 159.597 28.7619  19
   1   2  -9 184.361 32.6005  20
   1   2  -9 255.737 61.3068  31
  -1  -2   9 196.342 45.4281  24
  -1  -2   8 226.066 86.8056   7
  -1   2   8 151.509 79.8581   7
   1   2  -8 134.097 25.3084  20
   1  -2  -8 104.135 19.9881  19
   1   2  -8 205.257 53.3416  31
  -1  -2   8 121.314 37.9784  24
  -1   2   7 6438.03 725.735   7
  -1  -2   7 6530.24 732.218   7
   1   2  -7 5615.58 685.603  20
   1  -2  -7 5804.10 681.932  19
  -1  -2   7 4630.51 695.127  24
  -1  -2   6 312.319 82.9717   7
  -1   2   6 245.353 75.7201   7
   1   2  -6 264.005 38.0708  20
  -1  -2   6 327.897 53.4153  26
  -1  -2   6 152.163 45.9621  24
  -1   2   5 5275.16 694.338   7
  -1  -2   5 5513.65 700.376   7
  -1   2   5 6410.62 676.514  28
  -1  -2   5 3974.86 680.941  24
  -1  -2   5 6395.35 687.932  26
  -1   2   4 2894.94 419.901   4
  -1  -2   4 2522.31 434.145   7
  -1   2   4 2420.89 429.942   7
  -1   2   4 3671.17 415.718  30
  -1  -2   4 3770.70 431.072  26
  -1   2   4 3847.82 421.761  28
  -1  -2   3 378.737 51.4674   4
  -1  -2   3 203.235 66.0059   7
  -1   2   3 138.291 60.1355   5
  -1  -2   3 296.674 68.5722   5
  -1   2   3 150.122 59.0751   7
  -1   2   3 292.829 49.4089   4
   1  -2  -3 388.427 46.3662  18
  -1   2   3 421.893 52.0683  28
  -1   2   3 429.677 46.4207  30
  -1  -2   3 372.110 50.9129  21
  -1  -2   3 352.684 57.9152  26
  -1  -2   3 482.096 64.9161  29
  -1  -2   2 12442.3 1605.43   4
  -1   2   2 10918.0 1604.35   4
   1  -2  -2 14677.6 1602.72  18
  -1  -2   2 11566.4 1604.99  21
  -1   2   2 12062.7 1606.66  28
  -1  -2   2 12074.7 1613.67  29
  -1   2   2 14378.8 1602.76  30
  -1  -2   1 22401.2 2458.46   1
  -1   2   1 18811.0 2457.49   1
  -1  -2   1 20097.1 2456.78  15
  -1  -2   1 18218.1 2456.23  17
  -1   2   1 19428.6 2456.51  21
  -1  -2   1 18502.5 2457.71  21
  -1   2   1 24179.8 2456.42  30
  -1   2   1 19028.3 2460.53  28
   1   2  -1 18477.5 2478.03  23
   1   2  -1 22866.8 2456.59  30
  -1  -2   0 3045.72 304.422   1
  -1  -2   0 1851.69 302.607   3
  -1   2   0 2591.22 303.487   1
  -1   2   0 2277.56 303.395   3
  -1   2   0 2143.43 302.874  14
  -1  -2   0 2299.91 302.308  15
  -1   2   0 3064.88 302.399  30
  -1  -2   0 2629.49 303.568  21
   1   2   0 2247.84 302.934  28
   1   2   0 3041.32 302.333  30
   1   2   0 2574.81 325.015  23
  -1   2  -1 9734.72 1207.02   2
  -1  -2  -1 8120.70 1206.21   2
  -1  -2  -1 8923.28 1205.95  15
  -1  -2  -1 12110.9 1206.00  18
   1   2   1 10743.6 1205.63  30
  -1   2  -1 10372.2 1217.22  27
   1  -2   1 8828.03 1211.44  29
  -1  -2  -1 10840.9 1207.50  21
  -1  -2  -2 11162.0 1530.73   2
  -1   2  -2 13376.2 1531.59   2
  -1  -2  -2 11674.0 1530.48  15
  -1  -2  -2 13876.6 1530.07  18
  -1   2  -2 12050.4 1543.03  27
   1   2   2 13527.5 1529.80  30
   1   2   2 11725.4 1550.05  22
   1  -2   2 11667.2 1537.27  26
  -1  -2  -3 836.764 104.460   2
  -1   2  -3 975.963 105.535   2
  -1  -2  -3 761.083 103.358  15
  -1  -2  -3 815.844 102.599  18
  -1  -2  -3 846.599 102.857  16
   1  -2   3 1030.44 115.295  26
   1   2   3 867.772 102.447  30
  -1   2  -3 794.047 120.423  27
  -1  -2  -4 331.928 39.4568   2
  -1   2  -4 382.418 40.9048   2
  -1  -2  -4 255.777 36.6360  15
  -1  -2  -4 285.113 36.0753  16
  -1  -2  -4 250.043 35.5663  18
  -1   2  -4 295.960 41.5920  20
   1   2   4 226.403 61.9946  22
  -1   2  -4 223.232 57.6614  27
   1  -2   4 391.910 52.0624  26
  -1  -2  -5 3860.36 395.239   2
  -1   2  -5 3914.13 395.650   2
  -1  -2  -5 2945.78 390.969  16
  -1   2  -5 3097.41 396.341  20
   1   2   5 3299.54 419.040  22
   1  -2   5 4288.04 409.731  26
   1  -2   5 2287.24 398.095  24
  -1   2  -6 7552.68 739.721  31
  -1   2  -6 5221.43 705.893  20
  -1  -2  -6 5065.97 700.651  16
  -1   2  -6 6844.86 706.158   2
  -1  -2  -6 7153.17 706.325   2
  -1   2  -7 2169.03 254.567  31
  -1   2  -7 2007.04 222.154  20
  -1  -2  -7 1826.57 216.291  19
  -1  -2  -7 1580.30 214.836  16
  -1   2  -8 1960.69 247.126  31
  -1  -2  -8 1558.28 206.585  16
  -1  -2  -8 1720.90 207.865  19
  -1   2  -8 1801.71 213.203  20
  -1   2  -9 1415.57 236.669  31
  -1   2  -9 1752.70 210.517  20
  -1  -2  -9 1632.94 205.519  19
  -1   2 -10 610.085 134.626  31
  -1   2 -10 839.913 109.238  20
  -1  -2 -10 586.669 102.830  19
  -1   2 -10 1037.75 110.987   2
  -1  -2 -10 1114.23 114.043   2
  -1  -2 -11 690.130 107.910  19
  -1   2 -11 647.406 110.098  20
  -1  -2 -11 1241.60 120.111   2
  -1   2 -11 1021.65 114.959   2
  -1  -2 -12 8.53284 9.66156  19
  -1   2 -12 17.2922 14.5394  20
  -1  -2 -12 50.4249 41.4616  46
   1  -2  12 11.9673 8.85759  52
   1   2  12 9.86554 8.24066  52
   1   2  12 3.43088 9.51790  41
  -1   2 -12 13.1674 15.3754   2
  -1  -2 -12 15.0670 17.9924   2
  -1   2 -13 95.3522 25.9252  20
  -1  -2 -13 98.3393 24.5293  19
   1   2  13 135.190 19.7243  52
   1  -2  13 126.031 20.4114  52
  -1  -2 -13 151.963 51.9969  46
   1   2  13 87.4188 19.1750  41
  -1  -2 -13 150.903 32.7868   2
  -1   2 -13 119.495 29.6057   2
   1  -2  14 402.023 49.2642  52
   1   2  14 453.744 49.2884  52
  -1   2 -14 185.041 132.468  25
   1   2  14 285.127 47.4400  41
  -1  -2 -14 432.614 81.5951  46
  -1   2 -14 287.051 56.3296  20
  -1  -2 -14 267.566 54.1669  19
  -1   2 -14 480.067 63.3606   2
  -1  -2 -14 390.439 63.2415   2
   1  -2  15 16.5044 10.9922  52
   1   2  15 5.43232 5.06910  49
   1   2  15 1.18765 9.24553  52
  -1  -2 -15 15.0362 12.7078  19
  -1   2 -15 20.1190 15.3309  20
  -1  -2 -15 27.1100 44.1057  46
   1   2  15 12.7419 10.2427  41
  -1  -2 -15 4.80985 16.2401   2
  -1   2 -15 12.2563 15.5646   2
   1   2  16 171.584 28.9398  41
  -1  -2 -16 283.346 70.3386  46
   1  -2  16 241.983 31.1290  52
   1   2  16 206.707 26.3942  49
   1   2  16 280.662 32.1985  52
  -1   2 -16 259.862 43.8114   2
  -1   2 -16 140.412 36.5233  20
  -1  -2 -16 83.4219 32.1199  19
   1   2  17 38.5669 11.2274  41
   1  -2  17 49.8176 13.6247  52
   1   2  17 36.0543 8.12771  49
   1   2  17 32.5429 13.0790  52
   1   2  18 608.867 92.3348  41
   1  -2  18 742.278 94.5595  52
   1   2  18 823.202 91.3136  49
   1   2  18 765.431 94.9219  52
   1   2  19 23.7280 9.58893  41
   1  -2  19 25.2714 11.6622  52
   1   2  19 21.4247 6.56969  49
   1   2  19 23.8381 12.1989  52
   1   2  20 281.846 39.9211  41
   1   2  20 347.242 43.3029  52
   1  -2  20 312.315 42.2898  52
   1   2  20 306.189 38.9033  49
   1   2  21 1179.60 153.237  41
   1  -2  21 1140.99 154.600  52
   1   2  21 1268.93 155.479  52
   1   2  21 1377.38 152.691  49
   1   2  22 119.594 16.1576  41
   1   2  22 109.866 15.2758  49
   1  -2  22 103.362 18.0708  52
   1   2  22 112.940 18.7095  52
   1  -2  23 259.095 35.6358  52
   1   2  23 324.649 36.6267  52
   1  -2  23 281.478 33.9631  49
  -1   3  23 63.8162 8.68846  41
  -1   3  23 42.6210 11.0843  52
  -1  -3  23 41.0567 7.05215  49
  -1   3  22 207.017 25.8089  41
  -1   3  22 167.733 27.5394  52
   1  -3 -22 157.589 49.4516  46
  -1   3  21 2.72153 6.51263  41
  -1   3  21 10.9599 10.5226  52
   1  -3 -21 5.55292 39.4992  46
  -1   3  20-1.62974 7.63543  41
  -1   3  20 2.90703 5.30501  49
  -1   3  20 2.45044 10.7826  52
   1  -3 -20 6.47923 45.6107  46
  -1   3  19 534.230 69.9490  52
  -1   3  19 544.656 66.1039  49
  -1   3  19 512.836 68.0591  41
   1  -3 -19 454.405 97.2780  46
  -1   3  18 640.222 85.4982  52
  -1   3  18 701.028 81.8948  49
  -1   3  18 604.523 83.1423  35
   1  -3 -18 840.026 125.874  46
  -1   3  18 665.127 84.5002  41
  -1   3  17 5.36323 5.44265  49
  -1   3  17 6.71991 11.4349  52
   1  -3 -17-31.7616 55.3128  46
  -1   3  17 1.18189 9.07869  41
  -1   3  17 2.96824 8.48404  35
  -1   3  16 15.1261 6.33195  49
  -1   3  16 24.6481 12.6116  52
  -1  -3  16 44.6261 29.7583  21
  -1   3  16 22.0633 9.67645  30
  -1   3  16 7.41771 23.9262  28
   1  -3 -16-31.7305 53.5055  46
  -1   3  16 14.8924 10.6087  41
  -1   3  16 18.6219 9.57675  35
  -1   3  15 622.943 77.7113  49
  -1   3  15 701.611 81.7809  52
  -1   3  15 720.771 107.732  28
  -1   3  15 719.431 83.4726  30
  -1   3  15 628.911 81.4457  41
   1  -3 -15 757.496 117.352  46
  -1  -3  15 706.666 119.954  55
  -1   3  15 528.312 79.5862  35
  -1   3  14 1495.83 171.148  52
  -1   3  14 1426.30 167.821  49
  -1   3  14 1915.38 203.169  28
  -1  -3  14 1849.52 204.860  24
   1  -3 -14 1902.86 210.723  46
  -1   3  14 1347.43 171.348  41
  -1  -3  14 1623.71 204.871  55
  -1   3  14 1104.70 169.506  35
  -1  -3  13 236.218 71.7565  55
  -1   3  13 126.906 17.2507  49
  -1   3  13 140.438 21.1196  52
  -1  -3  13 141.008 40.7760  24
  -1   3  13 140.765 37.8586  28
   1  -3 -13 228.893 61.6594  46
  -1   3  13 105.186 21.1652  41
  -1   3  13 113.041 20.1676  35
  -1   3  12 588.454 68.0077  52
  -1   3  12 555.667 65.1240  49
   1   3 -12 376.385 100.916  31
  -1   3  12 816.899 93.7963  28
  -1  -3  12 546.990 91.3927  24
  -1   3  12 512.758 69.0471  41
   1  -3 -12 782.552 103.948  46
  -1  -3  12 814.032 111.880  55
  -1   3  12 388.011 66.9320  35
  -1   3  11 4.64094 7.60964  35
  -1   3  11 1.97448 3.48831  49
  -1   3  11 9.72439 7.59737  52
   1  -3 -11 17.6077 41.7455  46
  -1   3  11-3.58744 10.5967  41
   1   3 -11-11.5399 35.1770  31
  -1   3  11 14.0667 15.8041  28
  -1  -3  11-6.79963 27.6370  24
   1  -3 -11 4.83508 8.51462  19
  -1  -3  10-6.54007 19.9375  24
  -1   3  10-4.13969 15.7408  28
   1   3 -10 10.5242 30.2464  31
   1  -3 -10-2.06858 7.58388  19
  -1   3   9 1155.59 127.612  28
   1  -3  -9 882.743 114.870  19
   1   3  -9 1116.94 154.601  31
  -1   3   8 1155.00 131.089  28
  -1  -3   8 712.403 134.935  24
  -1  -3   8 1098.98 143.765  26
  -1   3   8 987.574 117.783  30
   1  -3  -8 875.235 120.305  19
  -1   3   7 297.252 36.9106  30
  -1   3   7 356.637 49.3636  28
  -1  -3   7 262.597 55.2799  26
  -1   3   6 523.147 62.8195  30
  -1   3   6 556.172 72.5558  28
  -1  -3   6 539.230 83.0170  26
  -1  -3   6 289.757 75.4054  24
  -1  -3   5 424.575 75.7800  26
  -1   3   5 569.359 69.5024  28
  -1   3   5 563.425 60.5112  30
   1  -3  -5 409.113 60.1870  18
  -1  -3   4 609.260 98.1083  26
  -1   3   4 731.588 83.7541  30
  -1   3   4 704.099 91.0213  28
   1   3  -4 669.087 124.918  23
  -1  -3   4 741.253 105.528  29
   1  -3  -4 638.234 83.5737  18
  -1  -3   3 4300.50 652.664  26
  -1   3   3 4775.54 646.940  28
  -1   3   3 5604.13 641.306  30
  -1  -3   3 4814.91 657.023  29
   1  -3  -3 5414.60 641.254  18
  -1   3   2 11274.2 1327.38  30
  -1  -3   2 8179.77 1338.39  29
  -1   3   2 8226.76 1331.56  28
  -1  -3   2 10858.7 1328.36  15
   1  -3  -2 12271.0 1327.47  18
   1   3  -1 7.80668 35.7277  23
  -1   3   1 41.0025 6.49763  30
   1   3  -1 35.9706 6.71808  30
  -1   3   1 20.8125 11.5333  28
  -1  -3   1 32.8946 6.90419  15
   1   3   0 3432.36 387.445  30
  -1   3   0 3523.31 412.575  22
   1   3   0 3366.94 421.240  23
  -1   3   0 3383.59 387.447  30
  -1  -3   0 2831.38 387.391  15
   1   3   1 642.151 69.5844  30
   1   3   1 625.640 103.136  22
  -1   3  -1 512.758 82.6206  27
   1  -3   1 424.434 76.7509  29
  -1  -3  -1 516.991 69.7388  15
   1  -3   2 436.134 70.6926  29
   1  -3   2 321.047 66.5819  26
   1   3   2 498.717 59.6087  30
  -1   3  -2 408.896 73.7567  27
  -1  -3  -2 556.159 60.1641  18
  -1  -3  -2 447.298 60.2700  15
   1  -3   3 5082.49 725.881  26
   1   3   3 6613.48 715.674  30
  -1   3  -3 4782.81 731.333  27
   1   3   3 5609.04 719.292  28
  -1  -3  -3 5346.89 716.345  15
  -1  -3  -3 6208.66 715.836  18
   1  -3   4 7112.11 935.464  26
   1   3   4 8647.89 922.250  30
  -1  -3  -4 6898.47 923.184  15
  -1  -3  -4 7173.75 922.200  18
  -1  -3  -4 7929.35 922.596  16
   1   3   5 2251.43 312.843  22
   1   3   5 2619.07 275.719  30
   1  -3   5 2309.78 291.701  26
  -1  -3  -5 2080.41 275.692  18
  -1  -3  -5 2070.69 276.904  15
  -1  -3  -5 2293.77 276.086  16
   1   3   6 192.378 24.1491  30
   1  -3   6 210.966 43.0941  26
  -1  -3  -6 155.450 24.6926  16
   1   3   7 5124.67 590.412  30
  -1  -3  -7 4472.64 591.621  16
  -1   3  -8 10.0815 35.5911  31
  -1  -3  -8 21.5811 8.22865  16
  -1   3  -8 11.4160 11.9227  20
  -1  -3  -8 34.3235 10.0292  19
  -1  -3  -9 1104.06 129.896  19
  -1   3  -9 1074.22 135.073  20
  -1  -3  -9 897.221 127.320  16
  -1   3  -9 1200.20 172.896  31
  -1  -3 -10 1517.61 182.059  19
  -1   3 -10 1500.69 187.256  20
  -1  -3 -10 1341.15 180.197  16
  -1   3 -10 1443.06 224.208  31
  -1  -3 -11 1154.08 145.061  46
   1   3  11 1051.22 119.416  43
  -1  -3 -11 778.847 119.871  19
  -1   3 -11 871.844 125.138  20
  -1   3 -11 809.691 158.308  31
   1   3  12 755.235 107.953  41
  -1   3 -12 664.971 148.981  31
  -1   3 -12 986.228 120.775  20
  -1  -3 -12 928.319 116.024  19
   1   3  13-1.22997 4.24851  49
   1  -3  13 7.14089 8.72024  52
  -1  -3 -13 6.78592 45.2129  46
   1   3  13 4.11322 10.7910  41
  -1  -3 -13 3.27854 12.4643  19
  -1   3 -13-3.95318 12.0501  20
   1   3  14 188.117 32.5573  41
  -1  -3 -14 304.103 73.5862  46
  -1   3 -14 159.966 120.181  25
   1  -3  14 274.594 33.7024  52
   1   3  14 246.988 29.0757  49
  -1  -3 -14 140.262 37.2458  19
  -1   3 -14 147.394 38.3104  20
   1   3  15 397.297 69.6446  41
  -1  -3 -15 669.151 110.752  46
   1   3  15 683.668 74.2186  30
   1   3  15 606.925 67.4410  49
   1  -3  15 556.386 71.0631  52
  -1  -3 -15 363.926 76.6046  19
  -1  -3 -16 1941.69 253.895  46
   1   3  16 1457.03 219.468  41
   1   3  16 2069.78 223.862  30
   1   3  16 1853.79 220.543  52
   1  -3  16 1764.99 220.487  52
   1   3  16 1868.90 217.113  49
   1   3  17 199.186 32.1661  41
  -1  -3 -17 143.437 66.3495  46
   1   3  17 232.642 33.4117  52
   1   3  17 229.442 29.1125  49
   1  -3  17 218.146 32.6570  52
   1   3  18 755.227 106.797  41
  -1  -3 -18 657.272 133.942  46
   1  -3  18 821.823 107.867  52
   1   3  18 911.863 108.691  52
   1   3  18 924.128 105.061  49
   1   3  19 143.842 23.2037  41
  -1  -3 -19 172.464 61.2161  46
   1   3  19 166.135 25.7593  52
   1   3  19 162.741 21.2793  49
   1  -3  19 138.118 24.1380  52
   1   3  20 489.793 69.9482  41
  -1  -3 -20 395.133 93.6267  46
   1   3  20 599.296 72.1946  52
   1   3  20 648.637 69.0131  49
   1  -3  20 469.824 70.7205  52
   1   3  21 552.030 67.2685  41
   1  -3  21 517.658 68.0787  52
   1   3  22 91.5040 14.2316  41
   1  -3  22 108.315 15.9760  52
   1   3  23 2.98781 3.75698  41
   1  -3  23-1.31266 2.69631  49
   1  -3  23 3.50256 5.16032  52
  -1   4  22 16.9866 5.96008  41
  -1   4  22 7.52298 8.48184  52
   1  -4 -22 4.24096 31.4134  46
  -1   4  21 107.700 18.4437  52
   1  -4 -21 85.4795 45.2156  46
  -1   4  21 89.4177 15.1474  41
  -1   4  20 158.373 24.9106  35
  -1   4  20 196.555 28.5481  52
  -1   4  20 196.698 26.0576  41
   1  -4 -20 189.055 61.8240  46
  -1   4  19 369.436 54.6138  35
  -1   4  19 464.744 57.8481  52
  -1   4  19 486.917 56.2807  41
   1  -4 -19 371.206 89.8444  46
  -1   4  18 303.729 44.5703  35
  -1   4  18 348.540 47.0782  52
   1  -4 -18 341.004 85.5361  46
  -1   4  18 366.141 45.8793  41
  -1   4  17 1987.46 233.430  52
  -1   4  17 2055.18 229.665  49
  -1  -4  17 1475.39 256.325  55
  -1   4  17 1633.10 231.271  35
  -1   4  17 1877.16 232.446  41
   1  -4 -17 2153.02 269.336  46
  -1   4  16 1246.53 146.694  52
  -1   4  16 1202.49 142.733  49
  -1   4  16 1232.56 146.760  41
   1  -4 -16 1219.94 181.246  46
  -1  -4  16 1148.51 178.933  55
  -1   4  16 1017.12 144.832  35
  -1  -4  15 100.058 72.6799  55
  -1   4  15 88.4207 19.9048  52
  -1   4  15 123.783 16.1256  49
  -1   4  15 121.759 21.0465  30
  -1   4  15 142.454 43.0143  28
   1  -4 -15 72.8356 58.4187  46
  -1   4  15 108.352 21.4224  41
  -1   4  15 82.1640 18.6359  35
  -1   4  14 1111.42 140.851  49
  -1   4  14 1185.55 144.406  52
  -1   4  14 1386.95 146.964  30
  -1   4  14 1418.93 175.253  28
  -1   4  14 1235.11 145.838  41
   1  -4 -14 1645.12 186.422  46
  -1  -4  14 1442.16 185.917  55
  -1   4  14 971.646 143.394  35
  -1   4  13 4461.98 521.388  52
  -1   4  13 4273.55 518.308  49
  -1   4  13 5363.37 551.391  28
  -1  -4  13 4011.40 546.723  24
  -1   4  13 5260.80 524.148  30
  -1   4  13 4257.46 522.798  41
   1  -4 -13 5560.22 558.599  46
  -1  -4  13 6311.42 563.737  55
  -1   4  13 3432.09 520.558  35
  -1   4  12 150.448 18.6709  49
  -1   4  12 139.210 21.5484  52
   1   4 -12 39.3992 38.8264  31
  -1   4  12 147.016 40.2210  28
  -1  -4  12 120.816 40.1860  24
  -1   4  12 159.293 23.2341  30
   1  -4 -12 149.199 57.0299  46
  -1   4  12 130.810 24.5432  41
  -1   4  12 95.7002 21.4331  35
   1  -4 -11 4477.98 433.259  46
  -1   4  11 2954.01 401.897  41
  -1  -4  11 2683.71 422.611  24
  -1   4  11 4049.91 402.702  30
  -1   4  11 4049.58 424.479  28
  -1   4  11 3479.26 397.951  49
  -1   4  11 3554.03 400.553  52
   1   4 -11 3186.61 447.701  31
  -1   4  11 2450.76 399.899  35
   1  -4 -10 50.0217 37.3165  46
  -1   4  10 36.5759 9.47289  52
  -1   4  10 35.0490 6.54164  49
  -1   4  10 45.7336 9.90757  30
  -1   4  10 70.9936 24.0045  28
  -1  -4  10 59.4411 29.5993  24
   1   4 -10 45.5269 40.3244  31
  -1   4   9 39.8342 8.81172  30
  -1  -4   9 21.6830 24.6752  24
  -1  -4   9 14.6793 25.0478  26
  -1   4   9 50.5781 24.1696  28
  -1   4   9 31.1191 5.76332  49
   1  -4  -9 35.6603 11.9546  19
  -1  -4   8 481.501 115.862  24
  -1   4   8 889.142 101.695  30
  -1   4   8 859.473 114.830  28
  -1  -4   8 722.224 123.185  26
  -1   4   7 1183.78 162.402  28
  -1   4   7 1386.76 151.758  30
  -1  -4   7 749.962 165.292  24
  -1  -4   7 1013.31 170.321  26
  -1   4   6-3.05272 15.3120  28
  -1   4   6 21.4109 5.75649  30
  -1  -4   6 5.83570 18.8451  26
   1  -4  -5 280.640 40.5228  18
  -1   4   5 362.766 40.9050  30
  -1   4   5 304.743 50.0489  28
   1   4  -5 425.336 94.1038  23
  -1  -4   5 251.600 56.5565  26
  -1  -4   4 120.952 19.6082  15
   1  -4  -4 129.540 17.9001  18
   1   4  -4 130.044 61.9432  23
  -1   4   4 137.252 18.0267  30
  -1   4   4 109.921 26.5240  28
  -1  -4   4 98.9882 32.2339  26
  -1  -4   4 89.2901 34.8920  29
  -1  -4   3 739.640 89.8675  15
   1  -4  -3 790.899 88.4326  18
   1   4  -3 654.370 131.169  23
  -1  -4   3 556.294 104.129  29
  -1   4   3 517.048 94.2158  28
  -1  -4   3 543.951 101.689  26
  -1   4   3 738.456 88.3138  30
  -1  -4   2 3080.03 374.786  15
   1  -4  -2 3600.19 374.016  18
  -1   4   2 2132.72 378.556  28
  -1  -4   2 2267.87 387.592  29
   1   4  -2 3289.31 421.168  23
  -1   4   2 3112.16 373.699  30
  -1  -4   1 3955.32 484.543  15
  -1  -4   1 2845.78 496.187  29
  -1   4   1 4255.42 484.081  30
   1   4  -1 4058.51 484.266  30
  -1  -4   0 31.7820 7.52766  15
   1   4   0 37.3578 7.40174  30
  -1   4   0 37.0114 7.59350  30
  -1   4   0 25.5735 23.7034  27
  -1  -4  -1 3237.54 447.439  15
  -1  -4  -1 4526.28 447.942  18
   1   4   1 3290.00 485.484  22
   1   4   1 3638.11 446.999  30
  -1   4  -1 3161.29 461.762  27
  -1  -4  -2 951.154 105.224  18
  -1  -4  -2 826.981 105.515  15
   1  -4   2 590.864 113.552  26
  -1   4  -2 581.295 118.210  27
   1   4   2 890.774 104.705  30
  -1  -4  -3 10.6544 5.35894  15
  -1  -4  -3 5.13133 4.14154  18
  -1   4  -3-5.69962 24.6076  27
   1  -4   3 4.08031 17.6422  26
   1   4   3 25.7837 5.56862  30
  -1  -4  -4 1853.88 249.416  15
  -1  -4  -4 1973.91 248.441  18
  -1  -4  -4 2132.43 248.826  16
   1  -4   4 1651.11 261.135  26
   1   4   4 1942.77 292.620  22
   1   4   4 2286.11 248.438  30
  -1  -4  -5 4327.28 546.561  18
  -1  -4  -5 3978.26 547.727  15
  -1  -4  -5 4703.04 546.931  16
   1   4   5 5382.14 546.676  30
   1   4   5 4783.64 601.451  22
  -1   4  -5 2803.59 563.995  27
   1  -4   5 4145.57 562.751  26
  -1  -4  -6 180.350 30.0950  18
  -1  -4  -6 227.745 31.0110  16
   1   4   6 270.699 30.6872  30
   1  -4   6 217.720 47.5015  26
  -1  -4  -7 16.0368 7.13258  16
   1   4   7 28.1747 6.85539  30
   1   4   7 33.5560 16.6291  28
   1  -4   7 17.3682 20.5610  26
  -1  -4  -8 1.42850 5.23532  16
   1   4   8 0.90096 4.29627  30
  -1   4  -8 10.8915 33.1995  31
   1   4   9 207.372 33.4035  43
  -1  -4  -9 205.041 53.7727  46
   1   4   9 219.373 28.5170  30
  -1   4  -9 165.381 64.4449  31
  -1  -4  -9 130.273 29.3244  16
  -1  -4  -9 230.323 32.9801  19
  -1  -4  -9 290.646 51.0391  59
  -1  -4 -10 242.162 34.6674  19
  -1  -4 -10 103.844 28.2329  16
   1   4  10 257.305 29.4258  30
  -1   4 -10 165.094 64.6838  31
   1   4  10 217.498 33.2114  43
  -1  -4 -10 216.391 60.2362  46
   1   4  11 1950.89 221.420  30
  -1   4 -11 1466.19 262.978  31
  -1  -4 -11 1517.03 225.360  19
   1   4  11 1955.54 225.465  43
  -1  -4 -11 1629.23 242.275  46
   1   4  12 576.315 104.866  41
  -1  -4 -12 1001.43 140.966  46
   1   4  12 1029.40 111.925  43
  -1   4 -12 639.698 145.179  31
   1   4  12 1154.18 108.206  30
  -1  -4 -12 798.686 112.566  19
   1  -4  13 104.060 18.9239  52
   1   4  13 146.415 20.6549  30
  -1   4 -13 60.3233 56.5850  31
  -1  -4 -13 127.519 61.7179  46
   1   4  13 89.0709 21.3420  41
  -1  -4 -13 59.1808 22.0755  19
   1  -4  14 7.41902 9.14782  52
   1   4  14 6.67174 7.76781  30
   1   4  14 13.8710 22.2848  28
  -1  -4 -14-7.88733 54.3538  46
   1   4  14 1.52806 12.6144  41
  -1  -4 -14-11.4133 13.3915  19
   1   4  15 9.39508 8.42407  35
   1  -4  15 14.9184 10.0722  52
   1   4  15 47.8544 11.3557  30
   1   4  15 14.7293 22.5756  28
  -1  -4 -15 24.5110 53.2096  46
   1   4  15 18.0002 12.6106  41
  -1  -4 -15 20.5452 10.5024  17
  -1  -4 -16 147.170 70.5371  46
   1   4  16 214.487 32.8486  41
   1  -4  16 210.381 31.2770  52
   1   4  17 2142.78 284.053  41
  -1  -4 -17 2867.06 323.998  46
   1  -4  17 2464.74 284.362  52
   1   4  18 315.260 45.4453  41
  -1  -4 -18 345.944 81.0581  46
   1  -4  18 354.085 45.5479  52
   1   4  19 3.75912 8.10343  41
  -1  -4 -19-6.73870 46.9403  46
   1  -4  19-5.86338 8.77025  52
   1   4  20 113.549 18.0683  41
   1  -4  20 116.010 18.5037  52
   1   4  21 13.0974 6.56776  41
  -1  -4 -21-4.74308 36.0837  46
   1  -4  21 7.52600 6.40703  52
   1   4  22 17.9767 6.21098  41
  -1  -4 -22 3.56129 28.8331  46
   1  -4  22 26.1933 6.83347  52
   1  -5 -22 86.0319 37.3200  46
  -1   5  21 29.5170 10.7452  52
  -1   5  21 46.1134 8.75223  41
  -1   5  21 27.8913 7.54017  35
   1  -5 -20 74.3927 45.5070  46
  -1   5  20 66.4964 15.7793  52
  -1   5  20 83.1927 13.6634  41
  -1   5  20 67.7829 12.9899  35
  -1   5  19 548.186 60.6071  41
   1  -5 -19 478.297 95.2714  46
  -1   5  19 440.991 61.2799  52
  -1  -5  19 296.586 84.0766  55
  -1   5  19 436.856 59.5280  35
   1  -5 -18 364.159 85.1274  46
  -1   5  18 417.128 48.9994  41
  -1   5  18 356.571 49.9785  52
  -1  -5  18 253.497 80.2764  55
  -1   5  18 332.267 48.1341  35
  -1  -5  17 45.0759 60.7620  55
   1  -5 -17 39.6437 58.1833  46
  -1   5  17 27.9276 13.2214  52
  -1   5  17 22.5447 11.9020  41
  -1   5  17 29.2497 10.8452  35
   1  -5 -16 367.204 89.6727  46
  -1   5  16 352.720 47.6683  41
  -1   5  16 325.981 47.2463  52
   1  -5 -16 554.691 80.4803  59
  -1  -5  16 312.701 90.1593  55
  -1   5  16 317.822 46.1856  35
  -1  -5  15 65.2611 69.1071  55
  -1   5  15 108.804 20.9406  52
   1  -5 -15 139.264 67.2795  46
  -1   5  15 124.593 22.1605  41
  -1   5  15 91.8297 19.6974  35
  -1  -5  14 200.601 81.2365  55
  -1   5  14 115.546 21.0907  52
  -1   5  14 77.3705 36.5246  28
  -1   5  14 124.397 20.7644  30
   1  -5 -14 127.025 60.6101  46
  -1   5  14 99.1490 21.0310  41
  -1   5  14 88.9578 19.2602  35
  -1   5  13 16.5297 10.2065  52
  -1   5  13 23.6731 8.70259  30
  -1   5  13 50.1101 29.2024  28
   1   5 -13 14.3443 32.6867  31
   1  -5 -13 30.2512 49.8630  46
  -1  -5  13 37.4101 71.7628  55
  -1   5  13 17.3363 11.4522  35
   1  -5 -12 876.538 128.936  46
  -1  -5  12 580.864 118.372  24
  -1   5  12 1057.20 100.906  30
   1   5 -12 534.002 134.832  31
  -1   5  12 900.536 124.390  28
  -1   5  12 797.722 97.4222  52
  -1   5  12 610.957 97.0889  35
   1  -5 -11 64.2916 45.8285  46
  -1   5  11 24.2428 24.0442  28
  -1  -5  11 32.2640 29.7064  24
  -1   5  11 30.8802 9.04871  30
   1   5 -11 52.3543 44.2124  31
  -1   5  11 12.6365 9.99841  35
  -1   5  11 29.1240 10.0463  52
  -1   5  10 435.798 70.1747  28
  -1   5  10 473.398 50.0733  30
   1   5 -10 345.773 89.4592  31
  -1   5  10 317.064 47.1087  52
  -1   5   9 663.328 65.3416  30
  -1   5   9 536.323 80.6836  28
  -1  -5   9 469.604 88.8340  26
  -1   5   9 440.391 62.3417  52
  -1   5   8 867.791 85.8124  43
  -1   5   8 704.464 93.2482  28
  -1   5   8 732.978 75.8198  30
  -1  -5   8 601.602 100.895  26
  -1   5   8 524.035 73.4294  52
  -1   5   7 423.739 46.9998  43
  -1   5   7 193.593 34.4550  38
  -1   5   7 250.137 34.7863  52
  -1   5   7 352.271 36.8486  30
  -1   5   7 332.202 51.7884  28
  -1  -5   7 272.053 58.9177  26
  -1  -5   7 222.333 55.2750  24
  -1  -5   6 11126.7 1201.83  15
  -1   5   6 7839.99 1207.96  28
  -1  -5   6 6996.40 1215.27  26
  -1   5   6 10595.9 1198.60  30
  -1  -5   5 2362.66 265.297  15
  -1  -5   5 1471.04 277.572  26
  -1   5   5 2341.49 262.583  30
  -1   5   5 1659.53 270.919  28
  -1  -5   4 6338.77 663.861  15
  -1  -5   4 4296.23 678.207  26
  -1  -5   4 4553.39 683.688  29
  -1   5   4 3995.86 668.346  28
  -1   5   4 5860.69 661.126  30
  -1  -5   3 2062.17 239.844  15
  -1   5   3 2230.40 238.717  30
  -1  -5   3 1549.02 257.835  29
  -1   5   3 1486.65 245.719  28
  -1  -5   3 1428.48 252.997  26
  -1  -5   2 4.95883 5.06825  15
  -1  -5   2-6.35872 23.3013  29
   1   5  -2-13.5635 45.7107  22
  -1   5   2 5.26296 4.67906  30
  -1  -5   1 458.555 64.4408  15
   1  -5  -1 662.952 64.9403  18
  -1   5   1 552.786 85.5685  27
   1   5  -1 583.034 120.380  22
  -1  -5   1 344.881 79.2504  29
  -1   5   1 450.118 63.6835  30
  -1  -5   0 1265.84 147.462  15
  -1  -5   0 829.773 161.114  29
  -1   5   0 1205.43 167.536  27
   1   5   0 1204.46 146.528  30
  -1  -5  -1 11.4238 6.02781  15
  -1  -5  -1 6.81575 4.49302  18
   1   5   1 4.64558 4.66330  30
  -1   5  -1 5.86223 23.8403  27
  -1  -5  -2 1481.45 157.836  18
  -1  -5  -2 1267.77 158.310  15
   1   5   2 1324.06 157.048  30
  -1  -5  -3 2408.12 268.593  18
   1   5   3 2250.30 267.950  30
  -1  -5  -4 124.938 18.9776  18
  -1  -5  -4 122.371 19.2300  16
   1  -5   4 48.0120 26.3333  26
   1   5   4 156.258 19.4102  30
   1   5   4 61.9501 54.2889  22
  -1  -5  -5 71.6307 12.3088  16
  -1  -5  -5 50.2504 11.2540  18
   1  -5   5 39.9925 24.3238  26
   1   5   5 64.0442 11.5620  30
   1   5   6 3859.14 551.079  43
   1   5   6 5394.77 548.245  30
  -1  -5  -6 5272.52 562.543  59
  -1  -5  -6 3913.08 547.648  18
  -1  -5  -6 4659.33 548.747  16
   1   5   7 1869.25 266.161  43
  -1  -5  -7 1506.94 274.185  46
   1   5   7 2522.15 262.965  30
  -1  -5  -7 2815.03 281.601  59
  -1  -5  -7 2020.73 263.294  16
   1   5   8 132.968 29.9854  43
  -1  -5  -8 126.340 45.8450  46
   1   5   8 215.533 25.6886  30
  -1  -5  -8 155.559 47.8916  59
  -1  -5  -8 136.734 25.7204  16
  -1  -5  -9 69.6620 40.6616  59
  -1  -5  -9 17.5803 40.7277  46
   1   5   9 14.1650 15.7027  43
   1   5   9 56.6621 10.9979  30
  -1   5  -9 50.8028 39.0730  31
   1   5  10 271.102 44.3501  43
  -1  -5 -10 148.808 65.3789  46
   1   5  10 277.658 38.7610  30
  -1   5 -10 215.166 70.6910  31
  -1  -5 -10 280.744 44.4042  19
  -1  -5 -11 480.483 97.1998  46
   1   5  11 507.616 71.3426  43
   1   5  11 553.631 66.4004  30
  -1   5 -11 211.929 136.605  25
  -1   5 -11 286.278 99.3273  31
  -1  -5 -11 651.816 92.5914  59
  -1  -5 -11 422.794 70.7665  19
  -1   5 -12 164.001 69.3438  31
   1   5  12 226.030 33.2063  30
  -1   5 -12 93.8918 98.8887  25
  -1  -5 -12 184.746 37.9362  19
   1   5  12 287.871 41.1829  43
  -1  -5 -12 152.223 64.8567  46
   1   5  13 1.68624 7.06595  30
  -1   5 -13 15.2941 31.0799  31
  -1  -5 -13-24.1764 53.0660  46
   1   5  13 7.23950 13.0042  41
  -1  -5 -13-3.74455 11.4151  19
   1   5  14 417.342 66.9020  41
   1  -5  14 545.758 65.7065  52
  -1  -5 -15 76.6287 58.8142  46
   1  -5  15 39.8803 11.4672  52
   1   5  15 41.5522 14.8149  41
   1   5  15 23.2906 10.9568  35
   1  -5  16 93.0357 67.9334  55
  -1  -5 -16 125.361 65.3427  46
   1  -5  16 89.7019 16.3264  52
   1   5  16 56.0657 15.1958  35
   1   5  16 99.9979 19.4806  41
   1  -5  17 43.6184 12.1909  52
   1   5  17 48.1359 12.1835  35
   1   5  17 71.5608 14.9044  41
   1  -5  18 91.4891 16.1195  52
   1   5  18 102.712 17.5241  41
   1   5  18 79.5365 15.1343  35
   1  -5  19 291.954 41.9069  52
  -1  -5 -19 385.538 78.4269  46
   1   5  19 352.880 43.3305  41
  -1  -5 -20 193.888 56.1247  46
   1   5  20 170.863 24.5054  41
   1   5  21 161.652 22.0326  41
  -1  -5 -21 118.615 46.8605  46
  -1  -6  20 200.040 55.7716  55
  -1   6  20 310.642 37.9799  35
   1  -6 -20 211.477 58.7659  46
  -1  -6  19-12.4176 39.8988  55
  -1   6  19-0.75211 7.25089  35
  -1  -6  18-24.9392 49.9534  55
  -1   6  18 20.0699 9.75019  35
   1  -6 -18-19.4800 46.2265  46
  -1   6  17 94.9698 21.1444  52
  -1  -6  17 155.929 66.9177  55
   1  -6 -17 181.652 54.9627  59
  -1   6  17 134.203 20.9332  35
   1  -6 -17 192.264 63.0674  46
  -1   6  16 1397.95 175.920  52
  -1  -6  16 1347.71 204.185  55
  -1   6  16 1380.06 175.525  35
   1  -6 -16 1257.67 202.601  46
  -1   6  15-6.55348 10.9012  52
  -1  -6  15 41.8941 66.1730  55
   1  -6 -15 35.7919 49.2408  59
  -1   6  15 9.34668 11.3512  35
   1  -6 -15-38.6439 51.4950  46
  -1   6  14 5058.69 649.016  52
  -1  -6  14 6394.89 684.806  55
  -1   6  14 5132.55 649.503  35
   1  -6 -14 5292.25 678.228  46
  -1  -6  13 875.382 123.661  55
   1  -6 -13 982.036 110.271  59
  -1   6  13 441.352 65.0155  35
  -1   6  13 472.597 64.5038  52
  -1   6  12-1.19828 10.0415  52
   1  -6 -12 59.8709 46.7266  59
  -1  -6  12-4.66722 8.21555  15
  -1   6  12-1.45572 11.6477  35
  -1   6  12 22.4049 27.3604  28
  -1   6  12 1.65396 7.13202  30
   1   6 -12-28.2373 40.5752  31
   1  -6 -11 120.349 51.7561  59
  -1  -6  11 130.161 24.0569  15
  -1   6  11 87.3843 20.2761  35
   1   6 -11 68.5762 45.9519  31
  -1   6  11 120.053 20.3232  30
  -1   6  11 146.775 43.4084  28
  -1  -6  11 86.5286 38.5180  24
   1   6 -10 812.188 150.875  31
  -1   6  10 791.529 127.205  28
  -1   6  10 903.940 106.774  30
  -1  -6  10 1032.62 111.465  15
   1  -6 -10 1068.74 133.313  59
  -1   6   9 80.4841 15.0197  30
  -1   6   9 36.2562 26.7691  28
  -1  -6   9 8.66230 26.3716  24
  -1  -6   9 69.1336 32.8330  26
  -1  -6   9 100.154 19.1415  15
  -1  -6   9 55.8987 52.3615  56
   1  -6  -9 120.484 45.3114  59
  -1  -6   8 166.843 52.5997  26
  -1   6   8 286.948 36.3809  30
  -1   6   8 239.678 52.2206  28
  -1  -6   8 313.104 40.3304  15
   1  -6  -8 282.101 57.4928  59
  -1  -6   7 247.006 68.7262  26
  -1   6   7 518.358 52.7458  30
  -1   6   7 305.311 63.9687  28
  -1  -6   7 162.813 62.2926  24
  -1   6   7 317.523 49.9544  38
  -1  -6   7 533.396 57.0361  15
   1  -6  -7 554.279 73.0474  59
  -1   6   6 3.39502 5.14375  30
  -1  -6   6 7.78303 22.3676  26
  -1   6   6-4.78064 17.5141  28
  -1   6   6-2.01854 6.64702  38
   1   6  -6 6.34779 8.36072  38
  -1  -6   6-1.72105 6.05888  15
   1  -6  -6 11.5764 30.3705  59
  -1  -6   5 15.0302 21.6047  26
  -1   6   5 9.72215 6.03815  30
  -1   6   5-4.47871 19.8438  28
   1   6  -5 4.89147 8.71583  38
  -1   6   5 2.96349 6.21285  38
  -1  -6   5 1.55062 5.25579  15
   1  -6  -5 24.5411 29.5950  59
   1   6  -4 79.5556 16.7767  38
  -1   6   4 81.2601 15.4039  38
  -1   6   4 115.837 16.1417  30
  -1  -6   4 43.2399 25.3737  26
  -1   6   4 50.8391 25.3972  28
  -1  -6   4 94.0970 16.8837  15
  -1   6   3 372.220 56.4167  38
   1   6  -3 506.387 58.4785  38
  -1   6   3 475.313 57.4387  30
  -1  -6   3 324.165 74.6826  26
  -1  -6   3 232.744 73.9478  29
  -1  -6   3 519.646 59.4258  15
   1   6  -2 81.1586 15.2723  38
  -1   6   2 78.2774 14.4869  38
  -1  -6   2 54.3856 27.3199  26
  -1   6   2 79.2794 13.5646  30
  -1  -6   2 23.9439 24.5870  29
  -1  -6   2 73.2285 14.3972  15
  -1   6   1 1310.33 165.537  38
   1   6  -1 1427.84 166.022  38
  -1  -6   1 1097.68 188.378  29
  -1  -6   0 283.280 63.9084  29
   1   6   0 288.947 40.6179  38
  -1   6   0 277.899 40.5446  38
  -1  -6   0 169.878 50.8716  59
   1   6   1 14.6412 6.55170  30
  -1  -6  -1-7.62662 20.5851  29
  -1   6  -1 8.23338 8.17486  38
  -1  -6  -1 25.1840 7.49442  18
  -1  -6  -1 19.7813 29.2614  59
   1   6   2 5468.87 660.518  30
  -1   6  -2 5185.46 660.324  38
  -1  -6  -2 6601.98 662.053  18
  -1  -6  -2 4171.00 667.915  59
   1   6   3 7.40714 6.22554  30
   1   6   3-39.0627 56.1357  22
  -1  -6  -3 18.4169 29.2405  59
  -1   6  -3 2.16137 7.24261  38
  -1  -6  -3 9.31142 5.72523  18
   1   6   4 1503.77 243.988  22
   1   6   4 1426.88 164.643  30
  -1  -6  -4 1274.80 177.594  59
   1   6   4 1004.50 167.744  43
  -1   6  -4 1345.36 164.514  38
  -1  -6  -4 1513.91 166.037  16
  -1  -6  -4 1296.59 164.768  18
   1   6   5 971.986 108.134  30
  -1  -6  -5 827.267 124.093  59
   1   6   5 752.678 112.394  43
  -1   6  -5 804.376 107.283  38
  -1  -6  -5 877.748 108.422  18
  -1  -6  -5 846.188 108.336  16
   1   6   6 161.319 21.7328  30
  -1  -6  -6 112.804 42.3998  59
   1   6   6 121.095 27.7498  43
  -1   6  -6 124.249 20.9766  38
  -1  -6  -6 116.818 21.2281  18
  -1  -6  -6 126.775 22.0911  16
   1   6   7 2.53947 5.62815  30
  -1  -6  -7-9.70115 38.1765  59
   1   6   7 18.5765 15.7243  43
  -1   6  -7 5.92030 8.42462  38
  -1  -6  -7-1.68251 5.13364  16
  -1  -6  -8 1673.71 313.648  46
   1   6   8 2385.50 305.883  43
  -1  -6  -8 2466.63 317.988  59
   1   6   8 2758.56 300.707  30
   1   6   9 14.2436 16.3910  43
  -1  -6  -9 33.1253 45.5784  59
  -1   6  -9 13.6473 31.0157  31
   1   6   9 4.36147 6.31255  30
   1   6  10-5.85332 20.1735  43
  -1  -6 -10-5.80983 45.3452  59
  -1  -6 -10 9.36691 9.52834  19
   1   6  10 4.66996 7.26249  30
  -1   6 -10 14.1942 43.2690  31
   1   6  11 2557.53 280.014  30
   1   6  11 2444.46 286.039  43
  -1  -6 -11 1835.72 284.107  19
  -1  -6 -11 2562.47 303.101  59
   1   6  12 104.528 23.9264  41
  -1  -6 -12 178.187 57.7825  59
   1   6  13 67.1185 19.9143  41
  -1  -6 -13 110.143 49.7126  59
   1   6  14 185.823 30.7651  35
   1   6  14 245.443 35.1987  41
   1   6  15 114.482 21.7316  41
   1   6  15 81.9533 17.7728  35
  -1  -6 -15 83.1316 62.4955  46
   1  -6  16 414.466 89.1134  55
   1   6  16 402.141 56.0576  35
  -1  -6 -16 477.002 96.5669  46
   1   6  16 460.106 58.7060  41
   1  -6  17 201.185 60.9256  55
   1   6  17 135.589 24.0479  35
   1   6  17 191.097 26.5623  41
  -1  -6 -17 228.906 67.3388  46
   1   6  18 203.755 29.3652  35
   1   6  18 229.252 31.0922  41
  -1  -6 -18 171.144 64.6563  46
   1   6  19 5.48091 7.18061  41
   1   6  19 3.22586 6.31104  35
  -1  -6 -19 33.4757 43.9144  46
   1   6  20 57.1859 10.9292  41
  -1  -6 -20 62.8623 42.3746  46
  -1  -7  19 184.275 52.9610  55
  -1   7  19 313.655 37.6151  35
   1  -7 -19 182.396 57.2014  46
  -1   7  18 12.3440 8.07794  35
  -1  -7  18-3.90160 40.2572  55
   1  -7 -18 11.1778 33.2495  59
  -1   7  17 681.082 85.2735  35
   1  -7 -17 867.271 108.901  59
  -1   7  16 96.7361 17.7999  35
   1  -7 -16 124.264 48.0743  59
  -1  -7  16 10.9618 53.7112  55
  -1   7  15 374.245 53.7177  35
  -1  -7  15 441.474 91.9265  55
   1  -7 -15 584.770 88.1459  59
  -1  -7  14 33.5248 62.8259  55
   1  -7 -14 42.2758 52.0888  59
  -1   7  14 5.43576 10.8790  35
   1   7 -14 14.8479 8.64751  38
  -1  -7  13 114.623 72.9137  55
  -1   7  13 96.8102 21.3813  35
   1   7 -13 114.974 20.3463  38
   1  -7 -12 421.378 73.8033  59
  -1  -7  12 360.922 89.1419  55
  -1   7  12 167.949 32.1069  35
   1   7 -12 235.691 32.5752  38
  -1  -7  11 449.265 99.7270  55
   1  -7 -11 437.214 74.7322  59
  -1   7  11 274.203 44.1259  35
   1   7 -11 326.072 44.3899  38
   1  -7 -10 5.83952 43.6036  59
  -1  -7  10 36.9575 55.2324  56
   1   7 -10 13.0464 10.4268  38
  -1   7  10-6.00391 11.9217  35
  -1   7   9 2326.96 236.012  30
  -1  -7   9 808.499 245.256  24
  -1  -7   9 1519.89 259.415  26
   1   7  -9 1922.66 233.974  38
  -1  -7   9 2300.48 238.808  15
  -1  -7   9 1342.37 249.748  56
   1  -7  -9 2124.10 256.481  59
  -1   7   8 26.4673 9.35949  30
  -1  -7   8 45.3835 30.7509  26
  -1  -7   8 9.16213 23.0217  24
   1   7  -8 16.2675 10.5654  38
  -1  -7   8 39.4909 11.8052  15
   1  -7  -8 46.6097 44.7619  59
   1  -7  -7 120.170 43.5920  59
  -1   7   7 132.737 20.3435  30
  -1  -7   7 142.328 43.2955  26
  -1  -7   7 36.2632 30.3745  24
   1   7  -7 120.428 21.0180  38
  -1   7   7 87.0653 18.4774  38
   1  -7  -6 549.859 86.6057  59
  -1   7   6 641.130 70.3209  30
  -1  -7   6 332.337 86.0357  26
   1   7  -6 557.097 69.9153  38
  -1   7   6 456.133 67.7166  38
   1  -7  -5 4.10300 30.6832  59
  -1  -7   5 34.7959 25.0587  26
  -1   7   5 20.8193 8.51857  30
   1   7  -5 9.91265 10.2177  38
  -1   7   5 8.70762 9.10130  38
  -1  -7   4 169.228 58.5919  45
  -1   7   4 177.361 27.7563  30
  -1  -7   4 118.711 43.5315  26
   1   7  -4 235.700 30.1384  38
  -1   7   4 170.230 27.8345  38
  -1  -7   3 819.804 155.792  45
   1   7  -3 1285.69 140.876  38
  -1   7   3 1054.59 139.295  38
  -1   7   3 1215.81 140.373  30
  -1  -7   3 866.991 162.589  26
  -1  -7   3 902.951 168.297  29
   1   7  -2 3.87453 8.87522  38
  -1   7   2 3.73521 9.44992  38
  -1  -7   2 20.4550 8.53496  18
  -1  -7   2 8.36850 19.0467  26
  -1  -7   2-9.81283 26.4035  29
  -1   7   1 18.8688 9.78526  38
   1   7  -1 12.4451 8.45140  38
  -1  -7   1 22.9583 9.03659  18
  -1  -7   1 8.27845 20.7070  26
  -1  -7   1 19.3244 31.1139  29
   1   7   0 22.7664 10.5034  38
  -1   7   0 26.7861 11.3483  38
  -1  -7   0 27.0372 9.04075  18
  -1  -7   0 28.9316 26.1082  29
  -1  -7  -1 948.073 177.112  59
   1   7   1 1243.42 167.778  38
  -1   7  -1 1407.77 169.071  38
  -1  -7  -1 887.691 190.758  29
  -1  -7  -2 74.5973 14.2758  18
  -1  -7  -2 58.8073 36.8343  59
  -1   7  -2 53.8695 14.5253  38
  -1   7  -2 49.2294 12.0487  33
  -1  -7  -2 29.2595 25.1885  29
   1   7   2 120.007 73.4693  22
  -1  -7  -3 1471.24 153.239  16
  -1  -7  -3 1345.11 152.116  18
  -1  -7  -3 906.940 162.210  59
  -1   7  -3 1218.69 150.682  38
  -1   7  -3 1167.63 149.082  33
   1   7   3 1143.23 150.417  30
   1   7   3 1141.85 236.456  22
  -1  -7  -3 817.724 173.976  29
   1   7   4 632.081 84.7476  30
  -1  -7  -4 447.876 97.5531  59
  -1   7  -4 642.438 84.7864  38
  -1  -7  -4 719.837 86.4635  18
  -1  -7  -4 737.250 86.8900  16
   1   7   5 416.134 52.3703  30
  -1  -7  -5 322.329 72.6779  59
   1   7   5 356.075 59.0139  43
  -1   7  -5 406.642 52.2808  38
  -1  -7  -5 339.393 52.2145  18
   1   7   6 699.515 85.7444  30
  -1  -7  -6 537.699 102.728  59
   1   7   6 730.710 93.7376  43
  -1   7  -6 698.521 85.1853  38
  -1  -7  -6 568.776 85.9016  18
   1   7   7 523.745 76.1465  43
  -1  -7  -7 492.294 90.6776  59
  -1   7  -7 472.080 66.9304  38
   1   7   7 557.008 68.6511  30
   1   7   8 761.799 103.907  43
  -1  -7  -8 699.213 118.524  59
  -1   7  -8 734.713 95.1580  38
   1   7   8 756.577 96.3556  30
  -1   7  -9 829.675 173.892  31
   1   7   9 1127.84 134.847  30
  -1  -7  -9 1075.42 159.017  59
   1   7   9 990.536 140.996  43
  -1  -7 -10 51.6594 47.8502  59
   1   7  10 19.7629 18.2452  43
  -1  -7 -11 13.1153 48.6728  59
   1   7  11 36.1270 21.7410  43
  -1  -7 -11 44.9636 52.9058  46
  -1  -7 -12 475.909 83.1920  59
  -1  -7 -12 278.843 79.3295  46
   1   7  12 310.907 48.8656  41
  -1  -7 -13 1433.34 214.633  46
   1   7  13 1384.64 185.714  41
  -1  -7 -14 544.201 87.3989  59
   1   7  14 337.232 51.6832  35
  -1  -7 -14 416.885 92.0591  46
   1   7  14 441.069 55.5137  41
   1  -7  15 487.156 89.1018  55
   1   7  15 367.567 51.1255  35
  -1  -7 -15 362.083 85.2435  46
   1   7  15 389.137 53.0133  41
   1  -7  16-39.0609 49.1136  55
   1   7  16 1.26730 10.7048  41
   1   7  16 7.26954 8.83901  35
  -1  -7 -16-6.87624 47.9002  46
   1  -7  17 4.10065 40.6562  55
   1   7  17 24.9880 10.8259  41
   1   7  17 12.3113 8.27123  35
  -1  -7 -17-6.13052 45.3889  46
   1  -7  18 168.017 54.7846  55
   1   7  18 276.167 39.2176  35
   1   7  18 368.524 40.7289  41
  -1  -7 -18 283.449 68.4334  46
   1   7  19 78.4186 13.3846  35
   1   7  19 98.7587 14.2718  41
   1   8 -17 39.2760 8.42682  33
  -1   8  17 64.5817 11.1357  35
   1  -8 -17 49.6575 35.2045  59
  -1  -8  17 43.5281 38.5979  55
  -1   8  16 71.7116 14.3955  35
   1  -8 -16 64.3004 38.9336  59
  -1  -8  16 86.0199 46.3971  55
  -1   8  15 89.8187 16.5318  35
   1  -8 -15 88.0014 47.4760  59
  -1  -8  15 38.4867 49.2427  55
   1   8 -14 49.5965 11.7852  38
  -1   8  14 64.4416 14.1893  35
  -1  -8  14 109.431 56.8357  55
   1  -8 -14 101.699 47.9036  59
   1   8 -13-1.08839 7.50041  38
  -1   8  13 1.26796 10.1442  35
   1  -8 -13 5.70391 46.0005  59
  -1  -8  13 24.2322 59.6782  55
   1   8 -12 177.298 26.5403  38
  -1   8  12 159.010 27.2807  35
  -1  -8  12 209.771 70.6234  55
   1  -8 -12 188.847 59.8514  59
  -1  -8  11 27.8275 67.0597  55
   1  -8 -11-29.5582 49.1672  59
   1   8 -11 3.96692 8.61012  38
   1  -8 -10 572.217 101.835  59
  -1  -8  10 733.948 125.883  55
  -1  -8  10 343.103 98.8111  56
   1   8 -10 651.495 78.7791  38
   1  -8  -9 691.275 102.092  59
   1   8  -9 610.082 75.7084  38
   1  -8  -8 845.566 128.203  59
  -1  -8   8 633.142 131.584  56
   1   8  -8 889.829 108.330  38
   1  -8  -7 129.088 50.3165  59
  -1  -8   7 92.3074 65.3761  56
   1   8  -7 179.881 25.1883  38
  -1   8   7 102.500 22.3845  38
   1  -8  -6-4.84193 35.1342  59
  -1   8   6 1.45872 10.0546  38
   1   8  -6 3.14095 10.9416  38
  -1   8   5 82.3778 18.2395  38
   1   8  -5 112.618 20.4712  38
  -1  -8   5 57.4238 31.0973  26
  -1  -8   4 1919.97 471.655  45
   1   8  -4 4199.60 466.371  38
  -1   8   4 3486.36 464.774  38
  -1  -8   4 2600.94 487.330  26
  -1  -8   3 36.3985 54.6535  45
  -1  -8   3 5.74736 7.30364  18
  -1   8   3 7.46133 9.60492  38
   1   8  -3-3.04851 9.81015  38
  -1  -8   3 9.53526 19.3844  26
  -1  -8   2 822.605 155.377  45
  -1   8   2 992.874 135.246  38
   1   8  -2 1056.12 135.510  38
  -1  -8   2 635.036 154.905  26
  -1  -8   1 796.870 172.544  45
   1   8  -1 1200.46 152.577  38
  -1   8   1 1110.35 152.328  38
  -1  -8   1 736.255 172.816  26
  -1  -8   0 23.9276 9.74833  18
  -1   8   0 13.6942 11.3307  38
   1   8   0 8.51886 10.2991  38
  -1  -8   0 9.85843 26.5790  26
  -1  -8  -1 1207.92 197.195  45
  -1  -8  -1 1816.82 178.218  18
   1   8   1 1320.85 173.703  38
  -1   8  -1 1412.17 174.743  38
  -1  -8  -1 1057.72 199.907  26
  -1  -8  -1 980.906 202.690  29
  -1  -8  -2 467.857 117.680  29
  -1  -8  -2 458.057 103.728  59
  -1  -8  -2 557.402 122.198  45
  -1   8  -2 649.893 91.4234  38
  -1  -8  -2 936.124 96.2864  16
  -1  -8  -2 819.624 94.2707  18
  -1  -8  -3 41.8630 11.1368  18
  -1  -8  -3 11.9033 29.7624  29
  -1  -8  -3-5.03449 36.2834  59
  -1   8  -3 15.3706 10.3994  38
  -1   8  -3 19.6835 9.33571  33
  -1  -8  -4 57.9441 15.0463  18
  -1  -8  -4 63.6152 42.0128  59
  -1  -8  -4 12.1753 25.7960  29
  -1   8  -4 67.6251 15.6825  38
  -1   8  -4 65.7135 13.7281  33
  -1  -8  -5-5.60757 43.7656  59
  -1   8  -5 6.07464 10.6959  38
  -1   8  -5-1.16423 8.93731  33
  -1  -8  -6 88.0137 48.6404  59
  -1   8  -6 115.258 20.8606  38
  -1   8  -6 101.773 18.8667  33
  -1  -8  -7 595.527 108.183  59
  -1   8  -7 633.973 82.7412  38
  -1   8  -7 612.365 81.5200  33
   1   8   7 745.670 94.2085  43
  -1  -8  -8 1654.73 236.014  59
  -1   8  -8 1640.26 212.178  38
  -1   8  -8 1683.73 211.506  33
   1   8   8 2184.59 225.175  43
  -1  -8  -9 39.0954 52.3404  59
  -1   8  -9 38.0199 11.6487  33
   1   8   9 44.1197 22.8336  43
  -1  -8 -10-6.56559 52.1284  59
  -1   8 -10 14.3946 8.93980  33
  -1  -8 -11 946.930 137.316  59
  -1   8 -11 811.534 103.463  33
  -1  -8 -12 562.897 95.1191  59
  -1   8 -12 434.960 57.6622  33
  -1  -8 -13 17.6924 48.3141  59
  -1   8 -13 4.34578 7.03344  33
   1   8  13 5.14532 10.3076  35
  -1  -8 -14 1221.64 157.442  59
   1  -8  14 1200.54 157.178  55
   1   8  14 962.908 129.826  35
  -1   8 -14 1070.84 128.518  33
  -1  -8 -15 60.4766 41.5330  59
   1  -8  15 83.4044 50.7040  55
  -1   8 -15 17.4317 6.68279  33
   1   8  15 15.0991 9.22966  35
   1  -8  16 69.4526 41.4396  55
   1   8  16 27.8880 9.29169  35
  -1   8 -16 18.2972 6.14353  33
  -1  -8 -16 25.6891 42.1672  46
   1  -8  17 203.936 48.7999  55
   1   8  17 240.202 31.2434  35
  -1  -8 -17 177.632 55.4537  46
   1   9 -15 2.44496 4.02279  33
  -1  -9  15 18.7124 34.2780  55
   1  -9 -15 43.1756 36.5594  59
   1   9 -14 202.420 26.7615  33
   1  -9 -14 178.480 50.4004  59
  -1  -9  14 165.075 54.8376  55
  -1  -9  13-26.0719 44.1509  55
   1  -9 -13 18.4327 38.3253  59
   1   9 -13-0.69365 5.81187  33
   1   9 -13 0.82608 5.81519  38
   1  -9 -12 543.569 88.4269  59
   1   9 -12 507.186 63.3617  33
   1   9 -12 482.831 63.9573  38
   1   9 -11 93.4410 17.0600  38
   1  -9 -11 71.6140 44.2383  59
   1   9 -10 12.1812 9.57103  38
  -1  -9  10-13.0858 45.6604  56
   1  -9 -10 83.2892 45.2212  59
   1   9  -9 7.92831 8.75969  38
  -1  -9   9-4.86290 49.9119  56
   1  -9  -9 31.1487 42.8648  59
   1   9  -8 240.617 33.2314  38
  -1  -9   8 106.467 63.7224  56
   1  -9  -8 157.789 55.2027  59
   1   9  -7 154.797 24.6749  38
   1  -9  -7 69.3502 44.7719  59
  -1  -9   7 45.9324 64.8411  56
   1   9  -6 1548.47 168.103  38
  -1   9   6 1234.78 166.573  38
  -1  -9   6 1014.46 190.218  56
  -1   9   5 817.849 116.235  38
   1   9  -5 1082.82 118.163  38
  -1  -9   5 752.562 146.642  56
   1   9  -4 234.771 32.7761  38
  -1   9   4 189.135 31.1206  38
   1   9  -3 72.7746 17.0748  38
  -1   9   3 59.5875 16.2074  38
  -1   9   2 1.62531 10.9841  38
   1   9  -2 14.1584 11.6647  38
  -1  -9   2-22.0520 53.4413  45
  -1   9   1-6.53021 10.0996  38
   1   9  -1-1.54595 9.81946  38
  -1  -9   1 17.4237 59.8918  45
   1   9   0 529.028 64.4782  38
  -1   9   0 473.786 64.5875  38
  -1   9  -1 248.726 35.8048  38
   1   9   1 220.461 34.1441  38
  -1   9  -2 25.9043 12.7301  38
  -1  -9  -2-25.3498 63.4805  45
  -1   9  -3 307.394 40.4945  38
  -1  -9  -3 163.490 57.8477  59
  -1  -9  -3 203.823 76.9044  45
  -1   9  -4 87.4995 18.1896  38
  -1  -9  -4 53.7126 43.6550  59
  -1  -9  -4 6.30240 58.0465  45
  -1  -9  -5 66.9845 44.3730  59
  -1   9  -5 94.1308 17.6790  38
  -1   9  -5 36.3683 11.6375  33
  -1  -9  -5 61.4576 63.0651  45
  -1  -9  -6-11.5763 46.3979  59
  -1   9  -6 56.6503 14.5887  38
  -1   9  -6 58.1816 13.0793  33
  -1  -9  -6 58.4439 58.8508  45
  -1  -9  -7 701.213 137.037  59
  -1   9  -7 960.209 116.760  33
  -1   9  -7 952.999 118.071  38
  -1  -9  -8 65.9027 49.6888  59
  -1   9  -8 98.6297 16.1888  33
  -1   9  -8 66.8366 16.4209  38
  -1  -9  -9 442.577 93.8297  59
  -1   9  -9 553.994 68.0247  33
  -1   9  -9 513.328 68.4962  38
  -1   9 -10 31.2158 9.52948  33
  -1  -9 -10 87.8828 57.8466  59
   1   9  11 23.2443 11.7210  35
  -1   9 -11 46.8684 10.0061  33
   1   9  12 7.86537 9.83027  35
  -1   9 -12 10.4550 6.46433  33
  -1  -9 -12 10.5092 42.7294  59
   1  -9  12 52.7890 49.2610  55
  -1   9 -13 125.265 17.1681  33
   1   9  13 93.1986 18.8627  35
  -1  -9 -13 118.259 49.7057  59
   1  -9  13 129.565 51.1692  55
  -1   9 -14 70.3939 12.1928  33
   1   9  14 98.9723 15.2386  35
   1  -9  14 102.612 41.6071  55
  -1  -9 -14 69.6573 40.6154  59
  -1   9 -15 94.5166 14.7432  33
   1   9  15 134.474 17.4417  35
   1  -9  15 98.3450 37.9237  55
   1 -10 -12 3.39739 32.1976  59
   1  10 -12-0.97309 4.19479  33
   1  10 -12 1.89676 5.09896  38
   1 -10 -11 351.562 72.4268  59
   1  10 -11 438.176 54.8993  33
   1  10 -11 447.490 55.8630  38
  -1 -10  10 90.4330 47.1507  56
   1 -10 -10 62.4320 43.6712  59
   1  10  -9 215.017 28.6969  38
  -1 -10   9 123.329 50.1018  56
   1 -10  -9 132.307 47.0816  59
   1  10  -8-2.20722 7.44714  38
  -1 -10   8-32.8648 42.7731  56
   1  10  -7 27.4523 10.8044  38
  -1 -10   7-4.55460 50.5900  56
   1 -10  -7 75.1977 54.3372  45
   1  10  -6 7.60921 8.92247  38
  -1 -10   6 74.4708 52.6805  56
   1 -10  -6 60.5232 57.3084  45
   1  10  -5 1.33190 9.59399  38
  -1 -10   5 58.6327 57.5753  56
   1  10  -4 50.8071 13.7546  38
  -1  10   4 32.2194 12.5132  38
  -1 -10   4 5.64483 56.6976  56
   1 -10  -4 96.9130 63.7481  45
  -1  10   3 580.378 77.9166  38
   1  10  -3 615.336 77.6892  38
  -1 -10   3 495.248 108.700  56
   1 -10  -3 619.425 108.362  45
  -1  10   2 127.539 23.1397  38
   1  10  -2 128.565 22.9063  38
  -1 -10   2 72.9014 66.8555  56
  -1  10   1 208.733 31.0223  38
   1  10  -1 183.860 29.7635  38
  -1 -10   1 92.5374 70.7656  56
   1 -10  -1 220.004 65.8719  45
   1  10   0 207.278 31.8079  38
  -1  10   0 205.895 32.5829  38
   1 -10   0 263.542 69.6879  45
  -1  10  -1 726.422 74.6201  38
   1 -10   1 458.284 93.2005  45
  -1  10  -2 115.971 21.3133  38
  -1 -10  -2 16.5788 54.8769  45
   1 -10   2 144.200 54.0583  45
  -1  10  -3 69.9256 16.6032  38
  -1 -10  -3 33.0900 56.3386  45
  -1 -10  -4 68.7416 45.5177  59
  -1  10  -4 188.088 27.3066  38
  -1  10  -5 1161.58 144.822  38
  -1  10  -6 369.124 48.3559  33
  -1  10  -6 371.573 50.0272  38
   1 -10   7 48.2989 45.2089  56
  -1  10  -7 38.8193 9.62972  33
  -1  10  -7 35.4150 10.6660  38
   1 -10   8 14.2187 39.7299  56
  -1  10  -8 1.55335 5.80185  33
  -1  10  -8 0.99424 7.42566  38
  -1  10  -9 455.526 57.8481  33
  -1  10 -10 1.92902 5.31272  33
  -1  10 -11 239.802 31.4038  33
  -1  10 -12 134.871 18.6095  33
   1  11  -8 12.3910 6.19155  38
  -1 -11   8 7.54692 30.0622  56
   1  11  -7 0.77857 5.76052  38
  -1 -11   7 11.6290 34.7012  56
   1  11  -6 10.3473 7.69379  38
  -1 -11   6-19.5889 37.0996  56
   1 -11  -6-23.0361 39.9958  45
   1  11  -5 121.621 18.0666  38
  -1 -11   5 39.3759 42.6995  56
   1 -11  -5 10.6930 42.2232  45
   1  11  -4 176.442 24.4628  38
  -1 -11   4 92.2872 51.4986  56
   1 -11  -4 74.3401 47.5330  45
   1  11  -3 9.21110 7.66836  38
  -1 -11   3 24.2914 44.6895  56
   1 -11  -3-18.8764 40.9613  45
  -1 -11   3-29.5960 30.8206  45
   1  11  -2 169.157 23.3537  38
  -1  11   2 154.257 23.6009  38
  -1 -11   2 70.9388 50.7020  56
  -1 -11   2 65.4206 38.8544  45
   1 -11  -2 89.7826 47.4983  45
  -1  11   1 3.50372 7.33457  38
   1  11  -1 9.49431 7.82157  38
  -1 -11   1-42.3121 42.2420  45
   1 -11  -1-25.3772 41.6778  45
   1 -11   0 37.9340 40.1661  45
  -1 -11   0-22.3475 44.4897  45
  -1 -11  -1 115.544 53.0374  45
   1 -11   1 67.2866 44.0817  45
  -1  11  -2 4.38712 8.48739  38
   1 -11   2 2.91030 32.3929  45
   1 -11   3 62.7298 50.4706  56
  -1 -11  -3 7.69305 47.9670  45
   1 -11   4 221.719 71.5201  56
  -1 -11  -4 158.883 68.0887  45
  -1  11  -5 98.5685 15.0801  38
   1 -11   5 6.60985 38.8984  56
  -1 -11  -5-20.6294 39.3013  45
   1 -11   6 129.272 44.3790  56
  -1  11  -6 173.926 24.4013  38
   1 -11   7 60.9889 32.1689  56
  -1 -11  -7 30.7663 32.2288  59
  -1  11  -7 61.1505 11.4611  38
  -1  11  -7 73.2162 11.6840  32
  -2   0  24 669.919 87.0683  10
  -2   0  24 714.388 85.1543  49
  -2   0  23-3.50850 9.16049  10
  -2   0  23 18.3045 5.04952  49
  -2   0  22 27.4643 12.1020  10
  -2   0  22 33.6237 6.69971  49
  -2   0  22 35.2264 10.6064  52
  -2   0  21-11.6897 12.3096  10
  -2   0  21 0.44463 4.96969  49
  -2   0  21 4.22085 8.64414  52
  -2   0  20 129.798 24.7823  52
  -2   0  20 150.549 21.4309  49
  -2   0  20 186.771 23.0788  41
  -2   0  19-2.65401 4.98919  49
  -2   0  19-7.44326 10.0130  52
  -2   0  19-3.12789 7.37956  41
   2   0 -18 122.113 53.8303  46
  -2   0  18 172.149 24.3358  41
  -2   0  18 155.580 26.1213  52
  -2   0  17 7.47241 10.0579  52
  -2   0  17-4.37691 7.82288  41
  -2   0  17 30.1927 114.786   7
  -2   0  17-95.6309 148.426   5
  -2   0  17-27.5750 38.5105   4
  -2   0  17-19.6923 25.8363  21
  -2   0  16-1.19075 9.13495  52
  -2   0  16 6.29122 8.26990  41
  -2   0  16-28.8446 97.2030   7
  -2   0  16-31.0108 109.150   5
  -2   0  16-17.9065 37.5082   4
  -2   0  15-2.23536 8.27507  52
  -2   0  15-18.2344 23.1103  21
  -2   0  15-1.74823 7.85193  41
  -2   0  15 34.0446 35.6577   4
  -2   0  15 59.0110 108.093   5
  -2   0  15-27.4417 92.4763   7
  -2   0  14 438.962 52.0879  41
  -2   0  14 401.227 52.4093  52
  -2   0  14 302.581 77.7797   4
  -2   0  14 176.621 118.674   7
  -2   0  14 358.252 153.042   5
  -2   0  14 278.291 65.9629  21
  -2   0  13 0.93096 7.44862  52
  -2   0  13 46.4036 78.1876   7
  -2   0  13 25.3389 96.3320   5
  -2   0  13-14.6365 31.5475   4
  -2   0  13 0.82025 8.12364  41
  -2   0  13 5.22407 19.8608  21
  -2   0  12 8287.21 881.579  41
  -2   0  12 5197.91 945.976   7
  -2   0  12 6289.96 902.625   4
  -2   0  12 6843.20 880.504  35
  -2   0  11 37.6905 78.9680   7
  -2   0  11 11.8789 27.0450   4
  -2   0  10 683.279 157.122   7
  -2   0  10 567.074 92.4466   4
  -2   0   9 27.4906 28.4234   4
  -2   0   9-29.0942 75.4072   7
  -2   0   8 286.080 43.7224  21
  -2   0   8 187.851 94.4409   7
  -2   0   8 208.981 47.9594   4
  -2   0   8 136.629 86.9977   5
  -2   0   7-4.74075 15.6150  21
  -2   0   7-21.5834 68.4778   7
  -2   0   7-23.1744 62.2999   5
  -2   0   7 3.34372 21.4919   4
  -2   0   6 2116.50 222.414  24
  -2   0   6 1750.61 215.434  21
  -2   0   6 1171.48 240.704   5
  -2   0   6 1786.64 219.468   4
  -2   0   6 1145.50 239.445   7
  -2   0   5-3.65413 9.09458  28
  -2   0   5 14.5511 13.4466  21
  -2   0   5-5.13313 14.7519  24
  -2   0   5-15.9714 55.0314   5
  -2   0   5 9.19793 17.4841   4
  -2   0   4 953.440 118.413  24
  -2   0   4 1011.76 112.860  28
  -2   0   4 863.583 113.920  21
  -2   0   4 862.942 116.499   4
  -2   0   3 1.77691 12.2453  24
  -2   0   3 28.5928 9.52214  28
  -2   0   3 6.64938 10.5031  21
  -2   0   3 6.31567 14.4387   4
  -2   0   3-0.90401 2.08067  15
  -2   0   2 277.920 40.5466  21
  -2   0   2 298.950 40.1759  28
  -2   0   2 277.456 42.0956  24
  -2   0   2 302.210 36.4077  15
  -2   0   1 3.80278 8.14309  24
  -2   0   1 13.3020 18.7215  27
  -2   0   1 3.40070 11.8047   3
  -2   0   1 3.75545 12.7216   1
  -2   0   1-0.17800 1.93836  16
  -2   0   1 5.88876 2.63547  15
  -2   0   1 4.20990 9.05716  14
  -2   0   1-0.86143 8.79973  21
  -2   0   0 4.10785 35.1776  25
  -2   0   0-2.24862 9.02751  29
  -2   0   0 26.2332 24.1488  27
  -2   0   0 22.1247 13.1442   1
  -2   0   0 3.22764 11.1207   3
  -2   0   0 10.7300 3.91419  16
  -2   0   0 3.07684 3.71217  20
  -2   0   0 9.66474 10.4007  21
  -2   0   0 6.18519 3.38337  15
  -2   0   0 3.34475 8.78077  14
  -2   0  -1 41.1895 39.7307  25
  -2   0  -1-3.54738 29.9401  27
  -2   0  -1 4.91015 12.0929   1
  -2   0  -1 6.29574 11.5324   2
  -2   0  -1-2.93452 4.81882  19
  -2   0  -1 1.48702 4.47723  16
  -2   0  -1-1.69056 4.18644  15
  -2   0  -1-4.91187 10.1796  21
  -2   0  -2 21.6030 40.3304  25
  -2   0  -2 10.8123 11.0620   2
  -2   0  -2 7.05726 10.9095  21
  -2   0  -2 5.47014 5.93490  16
  -2   0  -2 4.23503 5.64314  19
  -2   0  -3-6.55366 52.0079  25
  -2   0  -3 0.92350 6.29580  19
  -2   0  -3-2.43521 5.56869  17
  -2   0  -3 22.3095 11.8112   2
  -2   0  -4 5964.40 853.850  19
  -2   0  -4 7294.37 852.516  17
  -2   0  -4 8615.07 857.152   2
  -2   0  -5-2.12573 6.20383  17
  -2   0  -5-1.37155 8.25240  19
  -2   0  -5-9.73795 12.6718   2
  -2   0  -6-1.60450 9.22646  19
  -2   0  -6 2.31822 5.50325  17
  -2   0  -6 13.4451 13.2392   2
  -2   0  -7 0.83121 5.40894  17
  -2   0  -7 3.70257 10.3033  19
  -2   0  -7-2.22250 14.1028   2
  -2   0  -8 4.19980 9.77846  19
  -2   0  -8-5.12138 14.0119   2
  -2   0  -9-4.71993 10.4529  19
  -2   0  -9 14.3249 16.4675   2
  -2   0 -10 108.119 24.8213  19
  -2   0 -10 166.624 32.9701   2
  -2   0 -11 5.80444 10.6333  19
  -2   0 -11-7.17495 17.4819   2
  -2   0 -12 3.21944 10.9548  19
  -2   0 -12 7.83072 17.4070   2
   2   0  12 20.0292 8.96189  52
  -2   0 -13 3.53719 13.4566  19
  -2   0 -13-4.22058 16.0532   2
   2   0  13 6.81732 8.73009  52
  -2   0 -14 28.9715 17.1856  20
  -2   0 -14 53.7083 19.6442  19
   2   0  14 70.2726 14.3073  52
  -2   0 -15 7.64232 14.5360  20
  -2   0 -15 4.75961 21.6334   2
   2   0  15 2.54788 9.61296  52
  -2   0 -16 3743.74 390.306   2
   2   0  16 3214.27 369.619  52
   2   0  17-6.64390 10.4882  52
   2   0  18 1318.18 163.706  52
   2   0  19 9.78042 11.1719  52
   2   0  20 325.175 44.3865  52
   2   0  21 6.69617 8.89115  52
  -2   0 -22 155.667 106.344  13
   2   0  22 964.967 97.0488  52
  -2   0 -23-2.43424 3.99611  40
   2   0  23-3.63845 6.58728  52
  -2   0 -23-12.3215 37.5598  13
  -2   1  24 28.3906 8.19108  52
  -2  -1  24 42.1447 9.08695  10
  -2   1  24 39.1644 9.48183  10
  -2  -1  23 221.950 26.1704  49
  -2   1  23 220.234 26.3331  49
  -2   1  23 188.743 28.6025  52
  -2  -1  23 161.820 28.6137  10
  -2   1  23 185.734 29.4025  10
  -2   1  22 648.315 82.0446  52
  -2   1  22 706.502 79.4855  49
  -2  -1  22 665.240 79.2606  49
  -2   1  22 558.198 82.3651  10
  -2  -1  22 552.385 81.8250  10
  -2   1  21 3.99382 4.73332  49
  -2  -1  21 0.42788 4.62597  49
  -2   1  21 2.20264 9.29741  52
  -2   1  21 1.95823 5.93557  41
  -2   1  21 1.30418 12.2904  10
  -2  -1  21-6.11302 11.3192  10
   2  -1 -20 1859.63 263.110  46
  -2   1  20 1986.01 239.310  49
  -2  -1  20 1849.74 239.082  49
  -2   1  20 1993.51 242.658  52
  -2   1  20 2231.85 240.926  41
   2  -1 -19 278.314 68.4371  46
  -2   1  19 214.729 34.4652  52
  -2   1  19 222.642 30.6588  49
  -2   1  19 267.383 32.9190  41
   2  -1 -18 7.04177 48.0303  46
  -2   1  18 18.3945 9.19154  41
  -2  -1  18 19.4643 8.45468  41
  -2   1  18 18.2948 11.6400  52
  -2   1  18 10.2466 6.50406  49
  -2   1  17 201.515 27.5999  49
  -2   1  17 185.325 31.3777  52
  -2  -1  17 220.649 51.4561  21
  -2   1  17 237.862 30.5958  41
   2  -1 -17 282.071 70.6487  46
  -2  -1  17 220.991 29.3492  41
  -2  -1  17 117.607 118.337   7
  -2   1  17 63.7079 105.319   5
  -2  -1  17 124.457 124.934   5
  -2   1  17 202.213 62.0002   4
  -2   1  17-30.2506 109.333   7
  -2  -1  17 188.375 59.3665   4
  -2   1  16 1953.69 255.811  35
  -2   1  16 1928.11 254.369  49
  -2   1  16 2085.37 257.722  52
  -2  -1  16 1956.29 279.231  21
  -2   1  16 2376.25 257.122  41
  -2  -1  16 2811.24 257.146  41
  -2  -1  16 834.221 322.116   7
  -2   1  16 1020.98 336.180   5
  -2  -1  16 2021.73 290.013   4
  -2   1  16 939.820 327.476   7
  -2   1  16 1876.55 287.776   4
  -2  -1  16 1095.99 335.271   5
  -2   1  15 928.197 124.819  35
  -2   1  15 979.319 126.404  52
  -2  -1  15 970.914 147.295  21
  -2   1  15 1027.75 125.755  41
  -2  -1  15 1283.17 125.862  41
  -2   1  15 898.000 154.757   4
  -2  -1  15 407.810 195.805   5
  -2   1  15 587.302 203.457   5
  -2  -1  15 540.709 202.727   7
  -2   1  15 328.509 180.231   7
  -2  -1  15 924.478 155.459   4
  -2   1  14 902.549 126.641  35
  -2   1  14 964.261 127.676  52
  -2  -1  14 918.737 146.634  21
  -2   1  14 1029.38 146.474  21
  -2   1  14 1162.32 128.226  41
  -2  -1  14 1305.72 127.732  41
  -2  -1  14 533.215 194.406   7
  -2  -1  14 574.469 205.434   5
  -2   1  14 780.182 151.610   4
  -2   1  14 688.087 208.145   7
  -2  -1  14 861.843 152.630   4
  -2   1  14 492.103 199.638   5
  -2   1  13 610.583 80.4669  52
  -2   1  13 505.223 94.8723  21
  -2  -1  13 419.831 93.5032  21
  -2   1  13 703.028 81.1850  41
  -2  -1  13 774.713 80.4049  41
  -2  -1  13 632.168 173.842   5
  -2   1  13 344.668 152.443   7
  -2   1  13 592.826 105.539   4
  -2   1  13 375.565 166.736   5
  -2  -1  13 672.198 109.404   4
  -2  -1  13 415.937 149.446   7
  -2   1  13 581.122 79.8188  35
  -2  -1  12 5.01812 48.9411  55
  -2  -1  12 10.6655 15.2274  50
  -2   1  12 11.7910 7.30209  52
  -2   1  12 17.6805 18.0623  21
  -2   1  12 22.6019 88.9626   5
  -2  -1  12 23.0521 93.7079   5
  -2  -1  12-21.0675 85.6438   7
  -2  -1  12 13.3191 27.9620   4
  -2   1  12 39.1425 30.4337   4
  -2   1  12-41.4913 91.8997   7
  -2  -1  12 20.5465 8.26452  41
  -2   1  12 19.7479 8.61568  41
  -2   1  12 13.6586 8.33673  35
  -2   1  11 290.488 54.0337   4
  -2  -1  11 227.535 104.608   7
  -2  -1  11 209.728 50.1476   4
  -2  -1  11 124.471 92.4526   5
  -2   1  11 100.668 104.939   5
  -2   1  11 18.4845 87.2059   7
  -2   1  11 208.102 41.9492  21
  -2   1  10 1073.03 221.531   7
  -2  -1  10 1061.56 224.864   7
  -2   1  10 920.590 218.431   5
  -2   1  10 1363.77 181.383   4
  -2  -1  10 1378.89 182.681   4
  -2  -1  10 903.243 224.320   5
  -2  -1  10 1725.91 188.621  24
  -2   1  10 1347.94 174.066  21
  -2   1   9 3072.50 481.869   5
  -2  -1   9 3734.56 442.229   4
  -2   1   9 2681.48 470.609   7
  -2   1   9 3496.77 439.998   4
  -2  -1   9 3103.35 480.839   7
  -2  -1   9 2909.63 481.888   5
  -2  -1   9 4377.81 448.180  24
  -2   1   9 3492.32 433.462  21
  -2  -1   8 3060.94 532.416   5
  -2   1   8 2839.93 528.150   5
  -2   1   8 4191.21 501.894   4
  -2  -1   8 3271.49 533.003   7
  -2  -1   8 4504.08 504.599   4
  -2   1   8 3419.54 531.784   7
  -2  -1   8 4503.61 499.651  21
  -2   1   8 4085.26 495.907  21
  -2  -1   8 4305.71 506.882  24
  -2   1   7 3356.40 583.610   7
  -2   1   7 4562.44 562.744   4
  -2  -1   7 3616.25 588.469   7
  -2  -1   7 4787.50 564.201   4
  -2   1   7 3094.66 583.936   5
  -2  -1   7 3750.29 594.595   5
  -2  -1   7 4785.90 568.766  24
  -2   1   7 5670.22 560.143  28
  -2  -1   7 4860.31 560.670  21
  -2   1   7 4394.51 557.466  21
  -2  -1   6 1778.12 338.800   5
  -2  -1   6 2740.26 318.528   4
  -2   1   6 1559.38 333.594   5
  -2   1   6 1579.81 333.211   7
  -2  -1   6 1851.79 339.447   7
  -2   1   6 2747.53 317.315   4
  -2  -1   6 2406.93 322.059  24
  -2  -1   6 2835.52 315.395  21
  -2   1   6 2519.17 312.337  21
  -2   1   6 3162.44 314.707  28
  -2   1   5 43.7104 18.6003   4
  -2  -1   5 40.4984 20.1792   4
  -2   1   5 7.58823 50.1720   5
  -2  -1   5 66.1847 54.0145   5
  -2   1   5 41.5813 13.9566  28
  -2  -1   5 21.7307 15.9409  21
  -2   1   5 48.2794 14.7033  21
  -2  -1   5 26.4539 20.4599  24
  -2  -1   4 1886.67 209.824   4
  -2   1   4 602.781 213.756   5
  -2   1   4 1865.50 208.715   4
  -2  -1   4 694.522 216.710   5
  -2   1   4 1775.87 205.333  21
  -2   1   4 1948.10 206.998  28
  -2  -1   4 1412.04 213.139  24
  -2  -1   4 1736.63 206.885  21
  -2  -1   4 2516.74 220.720  26
  -2  -1   3 1028.82 114.551  15
  -2  -1   3 977.909 120.741   4
  -2  -1   3 899.843 118.264  21
  -2   1   3 883.993 118.401  28
  -2   1   3 834.825 116.678  21
  -2  -1   3 706.704 123.992  24
  -2  -1   3 1133.15 126.976  26
  -2  -1   2 12470.4 1488.69  15
  -2  -1   2 14881.6 1499.30  26
  -2  -1   2 16301.9 1505.15  29
  -2  -1   2 12527.1 1492.08  21
  -2   1   2 12160.0 1490.86  21
  -2   1   2 11958.2 1492.84  28
  -2  -1   2 9544.51 1496.51  24
  -2  -1   1 5659.64 636.348  15
  -2  -1   1 5876.81 638.928  14
  -2   1   1 5149.58 638.683  14
  -2   1   1 5914.97 640.785   1
  -2   1   1 4680.66 639.717   3
  -2  -1   1 6434.65 641.979   1
  -2  -1   1 4383.65 639.047   3
  -2  -1   1 6104.54 647.394  29
  -2   1   1 5613.38 638.679  21
  -2  -1   1 5797.74 643.607  26
  -2  -1   1 5816.39 639.630  21
  -2  -1   0 4135.56 476.501  15
  -2   1   0 3860.84 478.496  14
  -2  -1   0 5174.92 475.902  18
  -2   1   0 894.884 479.890   6
  -2   1   0 4146.97 480.222   3
  -2  -1   0 4712.14 481.473   1
  -2   1   0 4537.10 480.495   1
  -2  -1   0 3823.77 479.385   3
  -2  -1   0 890.139 479.658   6
  -2   1   0 1182.58 481.861  25
  -2  -1   0 4535.46 479.697  21
  -2   1   0 4914.76 491.125  27
  -2   1   0 4229.75 478.974  21
   2   1   0 4248.65 499.002  23
  -2   1  -1 3154.20 350.563   1
  -2  -1  -1 3385.67 351.831   1
  -2   1  -1 2731.14 348.547  14
  -2  -1  -1 2829.03 346.566  15
  -2  -1  -1 2964.00 345.638  18
  -2  -1  -1 2599.84 346.847  17
  -2  -1  -1 2993.14 346.128  16
  -2   1  -1 3035.51 357.702  31
   2   1   1 2874.20 364.838  23
  -2  -1  -1 3291.96 349.928  21
  -2   1  -1 3162.75 349.699  21
  -2   1  -1 3152.41 362.945  27
  -2  -1  -2 3258.52 377.251   2
  -2   1  -2 3619.12 378.217   2
  -2  -1  -2 2905.05 373.593  18
  -2  -1  -2 3193.13 375.188  17
  -2  -1  -2 2939.31 374.681  15
  -2   1  -2 3089.85 376.866  20
  -2  -1  -2 3154.32 374.327  16
  -2   1  -2 3005.84 387.964  31
   2   1   2 3117.43 391.193  23
  -2   1  -2 2921.77 392.286  27
  -2  -1  -2 3725.63 378.785  21
  -2  -1  -3 5154.62 551.054   2
  -2   1  -3 5374.11 551.772   2
  -2   1  -3 4669.22 551.039  20
  -2  -1  -3 5051.32 548.602  17
  -2  -1  -3 3996.84 547.805  15
  -2  -1  -3 4254.83 547.615  16
  -2   1  -3 3952.97 562.461  31
   2   1   3 4348.25 562.997  22
  -2   1  -3 4281.03 568.773  27
  -2  -1  -4 167.823 24.7453  19
  -2  -1  -4 141.230 24.0363  16
  -2  -1  -4 216.642 25.3152  17
  -2   1  -4 183.560 28.7215  20
  -2   1  -4 213.214 29.4850   2
  -2  -1  -4 195.303 28.7612   2
  -2   1  -4 110.934 39.8543  31
  -2  -1  -4 64.8952 54.3847  25
  -2  -1  -5 5669.27 548.233   2
  -2   1  -5 5799.03 549.015   2
  -2  -1  -5 3988.76 543.393  16
  -2  -1  -5 4367.18 544.034  19
  -2   1  -5 3878.02 546.177  19
  -2  -1  -5 5659.83 543.874  17
  -2   1  -5 4564.27 547.351  20
  -2   1  -5 3501.64 561.289  31
   2   1   5 4686.37 562.848  22
  -2   1  -6 33.5522 13.6880  20
  -2  -1  -6 23.6869 9.71811  19
  -2   1  -6 11.8961 11.4963  19
  -2  -1  -6 37.2294 9.17788  17
  -2  -1  -6 27.2437 9.21007  16
  -2  -1  -6 30.0554 14.5181   2
  -2   1  -6 21.1299 13.9020   2
  -2  -1  -7 2201.69 343.506  19
  -2   1  -7 2169.69 345.567  19
  -2  -1  -7 3219.37 342.786  17
  -2   1  -7 2708.04 347.368  20
  -2   1  -7 3695.23 350.686   2
  -2  -1  -7 3576.34 350.399   2
  -2   1  -8 516.805 76.8209  20
  -2  -1  -8 445.266 73.6635  19
  -2  -1  -8 619.932 72.1054  17
  -2   1  -8 412.876 75.1638  19
  -2  -1  -8 785.516 82.0820   2
  -2   1  -8 758.938 81.9407   2
  -2  -1  -9 381.330 42.4182  17
  -2   1  -9 274.838 46.6500  20
  -2  -1  -9 228.077 43.8436  19
  -2   1  -9 202.696 45.0651  19
  -2  -1  -9 419.798 52.9249   2
  -2   1  -9 390.877 53.0485   2
  -2  -1 -10 253.652 44.2529  19
  -2  -1 -10 327.357 40.7106  17
  -2   1 -10 212.812 44.8432  19
  -2   1 -10 230.065 44.8981  20
  -2   1 -10 358.752 51.5718   2
  -2   1 -11 1727.28 263.601  20
  -2  -1 -11 1470.02 260.809  19
  -2   1 -11 2855.04 272.635   2
  -2  -1 -11 2761.12 272.994   2
   2  -1  11 2301.54 257.196  52
  -2   1 -12 845.724 92.7823   2
  -2  -1 -12 775.870 92.1473   2
   2  -1  12 652.434 75.9399  52
  -2   1 -12 603.442 95.4110  53
  -2  -1 -12 385.950 79.5367  19
  -2   1 -12 474.454 82.1753  20
   2  -1  13 306.305 38.2700  52
  -2   1 -13 403.020 55.6977   2
  -2  -1 -13 423.969 57.9045   2
  -2  -1 -13 147.851 40.5514  19
  -2   1 -13 230.289 45.2128  20
   2   1  14 135.066 20.3894  52
   2  -1  14 115.134 20.3011  52
  -2  -1 -14 172.981 36.6245   2
  -2   1 -14 109.272 30.6135   2
  -2  -1 -14 47.1178 21.9069  19
  -2   1 -14 110.182 27.0977  20
   2   1  15 229.582 29.7674  52
   2  -1  15 191.428 29.7463  52
  -2   1 -15 218.569 44.5780   2
  -2  -1 -15 195.872 44.3929   2
  -2  -1 -15 125.155 34.2557  19
  -2   1 -15 154.914 35.7179  20
   2   1  16 69.1298 14.1990  52
   2  -1  16 38.5734 12.6302  52
  -2  -1 -16 30.4963 24.0616   2
  -2   1 -16 70.5872 25.2220   2
  -2   1 -16 53.2466 19.1121  20
  -2  -1 -16-4.13844 12.6623  19
   2   1  17 115.364 20.0507  52
   2  -1  17 81.3574 18.6063  52
   2   1  18 451.021 59.5691  52
   2  -1  18 439.142 59.5524  52
   2   1  19 88.8691 18.0735  52
   2  -1  19 90.5187 17.9652  52
   2   1  20-2.17986 9.54465  52
   2  -1  20-7.60778 10.3168  52
   2  -1  21 199.639 25.2318  49
   2  -1  21 188.383 28.0885  52
   2   1  21 185.633 28.3271  52
   2  -1  22 6.08406 7.73595  52
   2   1  22 0.77164 7.19521  52
  -2   1 -22 11.0335 41.4460  13
  -2  -1 -22-16.0654 44.1427  13
  -2  -1 -23 42.9172 44.2551  13
  -2   1 -23 39.3418 39.5854  13
  -2   1 -23 184.740 22.4466  40
   2  -1  23 178.536 23.8252  52
   2  -2 -23 199.101 51.1862  46
  -2   2  23 289.047 37.7664  52
  -2   2  23 290.443 38.0123  10
   2  -2 -22 81.4314 40.9793  46
  -2   2  22 119.735 14.9663  49
  -2   2  22 100.633 18.6207  52
  -2  -2  22 101.681 14.3645  49
  -2   2  22 127.563 16.0429  41
  -2   2  22 72.2128 18.5143  10
  -2  -2  22 81.8483 17.3999  10
   2  -2 -21 298.058 72.9098  46
  -2   2  21 388.439 49.3113  52
  -2   2  21 407.544 45.7939  49
  -2   2  21 386.285 46.8971  41
  -2   2  21 286.453 48.7434  10
  -2  -2  21 296.296 48.1183  10
   2  -2 -20 209.731 59.2319  46
  -2   2  20 196.820 24.3479  49
  -2   2  20 159.561 28.1858  52
  -2   2  20 210.311 26.2244  41
  -2  -2  20 127.285 27.3658  10
  -2   2  20 169.411 29.3424  10
  -2   2  19 119.788 17.6749  49
  -2   2  19 111.695 21.8943  52
  -2   2  19 138.744 20.2656  41
   2  -2 -19 91.5926 55.5462  46
  -2   2  18 2938.13 361.011  52
  -2   2  18 2967.09 357.372  49
  -2   2  18 2698.04 358.553  35
  -2   2  18 3326.34 359.905  41
   2  -2 -18 3214.72 392.575  46
  -2   2  17 7.95461 5.78327  49
  -2   2  17 19.9078 12.1985  52
   2  -2 -17-7.74552 51.0177  46
  -2   2  17 2.08178 9.77069  41
  -2   2  17 19.7569 9.20126  35
  -2   2  16 316.020 42.6868  52
  -2   2  16 297.744 38.7865  49
  -2  -2  16 281.935 62.4025  21
   2  -2 -16 295.073 77.3860  46
  -2   2  16 362.626 42.6771  41
  -2  -2  16 110.278 107.336   7
  -2  -2  16 311.697 71.1092   4
  -2  -2  16 87.7396 131.206   5
  -2   2  16 279.316 40.8839  35
  -2  -2  15 1349.97 228.083  55
  -2   2  15 1719.98 203.050  52
  -2   2  15 1619.94 199.547  49
  -2   2  15 2244.36 233.923  28
  -2  -2  15 1603.07 224.675  21
  -2   2  15 1961.82 203.307  41
   2  -2 -15 2387.87 245.136  46
  -2   2  15 1477.77 201.435  35
  -2   2  15 706.499 257.679   7
  -2  -2  15 1224.76 286.594   7
  -2  -2  15 960.182 284.513   5
  -2   2  15 999.132 287.583   5
  -2   2  15 1816.99 236.609   4
  -2  -2  15 1617.75 232.893   4
  -2   2  14 421.276 87.6473   4
  -2  -2  14 416.456 86.5825   4
  -2  -2  14 321.885 136.056   7
  -2   2  14 297.911 140.941   7
  -2  -2  14 267.342 139.835   5
  -2   2  14 292.121 136.422   5
  -2  -2  14 382.246 94.9717  55
  -2   2  14 484.165 62.9439  52
  -2   2  14 428.423 59.4707  49
  -2   2  14 459.247 81.8518  28
  -2  -2  14 444.594 82.3819  21
  -2   2  14 535.530 63.3873  41
  -2  -2  14 724.688 62.6737  41
  -2   2  14 421.062 61.7520  35
  -2   2  13 1334.55 332.780   5
  -2  -2  13 1293.96 332.289   5
  -2  -2  13 2275.00 292.776   4
  -2  -2  13 1014.17 317.009   7
  -2   2  13 1156.86 322.860   7
  -2   2  13 2174.85 290.774   4
  -2  -2  13 1944.35 286.821  55
  -2   2  13 2134.66 264.332  52
  -2   2  13 1970.84 261.615  49
  -2   2  13 2626.41 288.195  28
  -2  -2  13 2063.12 283.497  21
  -2   2  13 2378.00 265.204  41
  -2  -2  13 3142.08 264.583  41
  -2   2  13 1906.61 263.834  35
  -2  -2  12 33.9280 55.4806  55
  -2   2  12 22.0883 10.5481  52
  -2   2  12 24.0113 5.67790  49
  -2   2  12-21.8236 88.7420   5
  -2   2  12 37.7179 28.7063   4
  -2  -2  12 105.697 105.263   7
  -2  -2  12 72.3847 34.8585   4
  -2  -2  12 22.8203 86.8038   5
  -2   2  12-20.4048 85.5298   7
  -2  -2  12 34.4835 24.4409  24
  -2   2  12 29.1426 21.6993  28
  -2  -2  12 36.1074 19.1102  21
  -2  -2  12 25.4083 8.02599  41
  -2   2  12 11.4000 9.49524  41
  -2   2  12 25.0297 9.84007  35
  -2  -2  11 1544.54 231.194  55
  -2   2  11 1664.10 210.454  52
  -2  -2  11 1843.52 237.243  24
  -2   2  11 2006.48 228.699  28
  -2  -2  11 1649.01 226.530  21
  -2   2  11 1369.96 210.304  35
  -2  -2  11 2496.13 211.126  41
  -2   2  11 986.715 261.477   5
  -2  -2  11 937.037 263.951   7
  -2   2  11 1013.29 258.580   7
  -2   2  11 1409.48 227.465   4
  -2  -2  11 1073.43 271.403   5
  -2  -2  11 1678.36 232.025   4
  -2   2  10 409.136 68.0184   4
  -2   2  10 321.447 120.477   5
  -2  -2  10 451.465 72.4518   4
  -2  -2  10 273.080 112.381   7
  -2  -2  10 331.633 122.760   5
  -2   2  10 142.451 96.6729   7
  -2  -2  10 402.301 73.3998  24
  -2   2  10 483.295 65.5867  28
  -2  -2  10 327.687 62.6576  21
  -2  -2   9 195.313 104.604   7
  -2   2   9 191.215 92.8720   7
  -2   2   9 285.679 52.0325   4
  -2  -2   9 227.060 104.735   5
  -2   2   9 116.745 86.7027   5
  -2  -2   9 266.466 52.6475   4
  -2   2   9 283.782 45.9015  28
  -2  -2   9 224.854 53.1795  24
  -2  -2   9 256.593 46.8223  21
  -2   2   8 473.412 190.130   7
  -2  -2   8 1061.55 213.505   7
  -2   2   8 1067.69 211.223   5
  -2  -2   8 1719.38 184.408   4
  -2  -2   8 1181.99 224.581   5
  -2   2   8 1376.15 178.260   4
  -2  -2   8 1173.28 185.178  24
  -2   2   8 1744.16 178.622  28
  -2  -2   8 1526.03 178.665  21
  -2   2   7-31.2551 58.0313   5
  -2  -2   7 12.0249 65.8409   5
  -2  -2   7 11.3388 63.1493   7
  -2  -2   7 41.4657 23.4161   4
  -2   2   7 20.9481 18.1528   4
  -2   2   7 29.8104 62.2859   7
  -2   2   7 7.70749 15.4148  28
  -2  -2   7 11.1761 26.1326  24
  -2  -2   7 33.5331 17.2089  21
  -2  -2   6 629.960 79.6017   4
  -2   2   6 418.017 73.9523   4
  -2   2   6 215.855 90.7619   5
  -2  -2   6 394.876 110.463   5
  -2   2   6 653.115 76.4030  28
  -2  -2   6 453.421 84.3476  24
  -2  -2   6 682.742 77.5581  21
  -2  -2   6 666.629 90.6177  26
  -2   2   5 242.055 46.1659   4
  -2  -2   5 84.2491 74.2835   5
  -2  -2   5 340.500 50.0763   4
  -2   2   5 127.690 62.5159   5
  -2   2   5 327.766 39.2580  30
  -2   2   5 392.271 48.8121  28
  -2  -2   5 342.932 47.9468  21
  -2  -2   5 251.549 56.5886  24
  -2  -2   5 361.343 58.4741  26
  -2  -2   4 1012.37 123.205   4
  -2   2   4 813.733 120.315   4
  -2  -2   4 917.166 130.080  26
  -2  -2   4 951.922 121.257  21
  -2   2   4 995.049 114.672  30
  -2   2   4 876.817 121.361  28
  -2  -2   4 723.998 128.676  24
  -2  -2   3 3946.60 469.343  15
  -2  -2   3 3294.93 479.645  26
  -2  -2   3 3664.76 472.766  21
  -2  -2   3 4158.21 487.628  29
  -2   2   3 4062.45 467.994  30
  -2   2   3 3339.36 473.771  28
  -2  -2   2 10889.4 1261.16   1
  -2   2   2 9232.54 1259.09   1
  -2  -2   2 9713.86 1256.03  15
  -2  -2   2 8402.92 1264.49  26
  -2   2   2 12489.3 1255.52  30
  -2  -2   2 9597.57 1269.39  29
  -2   2   2 11068.6 1263.36  28
  -2   2   2 9003.96 1257.06  21
  -2  -2   2 9803.67 1259.10  21
  -2  -2   1 48.2033 15.2466   1
  -2   2   1 43.8254 13.4242   1
  -2  -2   1 55.4936 13.2292  21
  -2   2   1 42.7782 11.2869  14
  -2  -2   1 42.9054 8.29797  15
  -2   2   1 44.1257 11.0490  21
  -2  -2   1 41.8831 20.0612  29
  -2   2   1 63.6506 7.78975  30
  -2   2   0 108.578 18.3614   1
  -2  -2   0 102.785 20.2284   1
  -2   2   0 106.391 19.5909   3
  -2  -2   0 69.4811 16.7884   3
  -2   2   0 78.0968 16.2486  14
  -2  -2   0 86.9598 14.3291  17
  -2   2   0 80.7030 16.1118  21
  -2  -2   0 87.6780 13.7674  15
  -2  -2   0 94.2988 17.8669  21
   2   2   0 124.508 13.2794  30
  -2   2   0 127.789 33.6860  27
  -2   2  -1 5609.82 681.066   3
  -2  -2  -1 4945.83 679.646   3
  -2   2  -1 4647.75 678.833  14
  -2  -2  -1 5246.31 678.039  17
  -2  -2  -1 4984.35 677.646  15
  -2  -2  -1 6290.97 677.122  18
   2   2   1 5121.11 702.052  23
  -2  -2  -1 5892.53 680.823  21
  -2   2  -1 5572.27 694.028  27
   2   2   1 6321.75 676.792  30
  -2  -2  -2 24.4483 10.3140   2
  -2   2  -2 13.6839 11.0901   2
  -2  -2  -2 39.5061 12.5759  21
  -2  -2  -2 24.4781 5.00773  18
  -2  -2  -2 26.7511 7.83368  17
  -2  -2  -2 20.0678 6.16281  15
  -2  -2  -2 30.9266 6.03870  16
   2   2   2 27.6580 4.78065  30
  -2   2  -2 9.65212 25.6666  27
  -2   2  -3 4196.27 442.325   2
  -2  -2  -3 3601.14 440.581   2
  -2  -2  -3 3408.82 437.320  18
  -2  -2  -3 3305.58 438.620  15
  -2  -2  -3 3657.61 438.041  16
  -2  -2  -3 4297.55 439.716  17
   2   2   3 4171.57 437.225  30
   2   2   3 3163.72 459.860  22
  -2   2  -3 2999.63 457.417  27
  -2   2  -4 4489.69 416.431  31
  -2  -2  -4 3288.38 381.336   2
  -2   2  -4 3836.73 383.211   2
  -2  -2  -4 3885.11 379.876  17
  -2  -2  -4 2729.94 377.197  18
  -2  -2  -4 2670.92 378.502  15
  -2   2  -4 2695.82 381.894  20
  -2  -2  -4 2974.66 378.010  16
  -2   2  -4 2628.98 400.455  27
   2   2   4 3458.85 377.022  30
  -2   2  -5 560.401 69.7298   2
  -2  -2  -5 558.635 68.9056   2
  -2   2  -5 436.512 69.1286  20
  -2  -2  -5 647.768 66.5146  17
  -2  -2  -5 430.275 64.5030  16
  -2   2  -5 499.396 96.1931  31
   2   2   5 431.188 86.9720  22
  -2  -2  -6 448.116 55.7834   2
  -2   2  -6 475.032 56.7090   2
  -2   2  -6 352.060 55.6015  20
  -2  -2  -6 454.164 51.8026  17
  -2  -2  -6 376.904 51.5223  19
  -2  -2  -6 309.468 50.3669  16
  -2   2  -6 333.880 77.6720  31
   2   2   6 394.954 79.7433  22
  -2   2  -7 759.958 137.780  31
  -2   2  -7 1018.03 113.972   2
  -2  -2  -7 998.422 113.366   2
  -2  -2  -7 680.361 107.183  16
  -2   2  -7 790.108 112.746  20
  -2  -2  -7 811.210 108.477  19
  -2  -2  -7 1002.24 108.140  17
  -2  -2  -8 1207.92 125.947   2
  -2   2  -8 1244.33 126.229   2
  -2  -2  -8 729.316 117.306  16
  -2  -2  -8 780.224 118.037  19
  -2  -2  -8 1145.97 118.198  17
  -2   2  -8 888.101 123.117  20
  -2   2  -8 643.337 144.065  31
  -2   2  -9 45.0345 15.1354   2
  -2  -2  -9 49.2025 15.8239   2
  -2   2  -9 11.9348 12.4621  20
  -2  -2  -9 20.6705 10.6826  19
  -2  -2  -9 17.9350 8.91140  17
  -2   2  -9 22.2195 42.3341  31
  -2  -2 -10 1967.21 339.798  19
  -2   2 -10 2245.74 343.942  20
  -2  -2 -10 3176.76 339.169  17
  -2  -2 -10 3768.42 351.894   2
  -2   2 -10 3563.99 349.749   2
  -2   2 -11 35.3389 35.9364  53
  -2  -2 -11 35.5239 15.1293  19
  -2   2 -11 54.9713 20.4554  20
  -2  -2 -11 46.7183 11.6742  17
  -2  -2 -11 62.5450 23.6534   2
  -2   2 -11 37.5859 16.7804   2
   2  -2  12 14.0003 9.39206  52
  -2   2 -12-10.4675 36.8577  53
   2   2  12 1.17325 9.21574  41
  -2   2 -12 21.8861 14.3921  20
  -2  -2 -12 3.05387 9.86745  19
  -2  -2 -12 14.0845 8.17450  17
  -2   2 -12 14.7817 15.5163   2
  -2  -2 -12 4.05478 16.5125   2
   2  -2  13 100.705 18.0776  52
   2   2  13 78.7816 16.9811  41
  -2   2 -13 88.9309 25.7492  20
  -2  -2 -13 67.3274 22.2980  19
  -2   2 -13 122.299 29.3590   2
   2  -2  14 62.6017 14.8152  52
  -2   2 -14 79.7793 25.2016   2
  -2  -2 -14 90.2086 29.4478   2
   2   2  14 54.5793 14.1997  41
  -2  -2 -14 40.1736 18.1127  19
  -2   2 -14 76.4943 22.8300  20
   2   2  15 478.260 71.9539  41
  -2   2 -15 725.132 90.2820   2
  -2   2 -15 515.474 83.6113  20
  -2  -2 -15 381.988 79.2680  19
   2  -2  15 688.354 74.5946  52
   2   2  16 177.890 28.0871  41
  -2  -2 -16 129.869 35.3350  19
   2   2  17 155.415 26.5327  41
   2  -2  17 227.344 29.6163  52
   2   2  18 349.099 45.8968  41
   2  -2  18 343.625 47.5751  52
   2  -2  19 747.807 94.9403  52
   2  -2  20 51.1324 12.4115  52
   2  -2  21 102.378 16.7443  52
  -2  -2 -21 32.6923 51.3205  13
  -2   2 -21 71.0441 47.6784  13
  -2   2 -22 6.29509 36.3275  13
  -2  -2 -22-37.2422 42.9819  13
  -2   2 -22 1.93688 4.21996  40
   2  -2  22 9.74344 7.26683  52
   2  -2  22 5.56117 3.62675  49
  -2   2 -23 3.28167 3.34349  40
   2  -2  23-0.52296 5.55305  52
   2  -3 -23-10.2209 27.2687  46
  -2   3  23 8.03021 8.12932  52
  -2   3  22 215.627 26.3268  41
   2  -3 -22 130.690 47.6590  46
  -2   3  22 171.957 28.2542  52
  -2   3  21 233.586 29.3059  41
   2  -3 -21 182.087 56.3858  46
  -2   3  21 190.154 31.2925  52
   2  -3 -20 587.713 118.887  46
  -2   3  20 843.226 94.8383  41
  -2   3  20 744.656 96.5198  52
  -2   3  20 716.001 94.0100  35
  -2   3  19 465.894 55.5962  41
   2  -3 -19 462.418 89.8595  46
  -2   3  19 437.455 53.2856  49
  -2   3  19 416.213 57.3765  52
  -2   3  19 373.979 54.5284  35
   2  -3 -18-15.5342 52.9599  46
  -2   3  18 5.43566 11.8053  52
  -2   3  18 15.8296 6.14353  49
  -2   3  18 13.2918 9.23057  41
  -2   3  18 8.60554 8.08333  35
  -2  -3  17-6.94479 60.7164  55
  -2   3  17 21.0686 6.69796  49
  -2   3  17 13.5985 12.2804  52
   2  -3 -17 8.06664 51.2038  46
  -2   3  17-3.33686 9.81921  41
  -2   3  17 10.3437 9.38391  35
  -2   3  16 456.262 56.7411  49
  -2   3  16 422.570 60.5547  52
  -2  -3  16 371.512 77.1457  21
  -2   3  16 572.405 90.9575  28
   2  -3 -16 577.024 105.806  46
  -2   3  16 511.159 60.6055  41
  -2  -3  16 284.705 94.6504  55
  -2   3  16 436.385 59.4483  35
  -2   3  15 408.545 50.6803  49
  -2   3  15 399.933 54.4503  52
  -2  -3  15 345.006 72.7824  21
  -2   3  15 438.853 79.7892  28
  -2   3  15 502.469 55.4254  41
   2  -3 -15 311.454 86.7944  46
  -2  -3  15 490.346 102.044  55
  -2   3  15 339.607 53.0748  35
  -2   3  14 147.107 20.8055  49
  -2   3  14 157.157 24.7859  52
  -2  -3  14 234.669 49.0174  21
  -2  -3  14 185.956 48.2719  24
  -2   3  14 204.180 49.0617  28
  -2   3  14 163.555 25.7045  41
   2  -3 -14 222.848 68.3754  46
  -2  -3  14 138.949 69.1501  55
  -2   3  14 150.269 24.4431  35
  -2  -3  13-20.0465 56.4292  55
  -2   3  13 14.7097 4.97733  49
  -2   3  13 15.8277 8.91277  52
  -2   3  13 24.1341 27.4812  28
  -2  -3  13 39.7023 28.2952  21
  -2  -3  13 7.71303 22.2466  24
   2  -3 -13 21.8195 46.1891  46
  -2   3  13 14.8821 9.86182  41
  -2   3  13 22.1856 10.3799  35
  -2   3  12 33.0542 6.44517  49
  -2   3  12 43.8107 10.2227  52
  -2   3  12 65.5425 27.4887  28
  -2  -3  12 37.5779 28.8592  24
  -2  -3  12 26.3215 23.6658  21
   2  -3 -12 81.3200 46.3674  46
  -2  -3  12 6.34823 56.3777  55
  -2   3  12 21.5686 10.8321  35
  -2   3  11 19.6083 20.7240  28
  -2  -3  11 7.51487 20.3925  24
  -2  -3  11 33.7247 21.5182  21
  -2   3  11 26.6113 5.47964  49
  -2   3  11 23.8755 8.84872  52
  -2   3  11 12.9301 7.22767  36
  -2   3  11 29.0272 9.59499  35
  -2   3  10 520.622 72.3195  28
  -2  -3  10 261.904 71.5551  24
  -2   3  10 447.707 55.7032  30
  -2  -3  10 530.748 74.3874  21
  -2   3  10 408.627 54.9800  52
  -2   3  10 448.199 52.9939  49
  -2  -3  10 650.275 93.9436  55
  -2   3  10 372.836 55.8143  35
  -2  -3   9 1253.34 238.569  24
  -2   3   9 1860.18 220.688  30
  -2   3   9 1954.48 235.611  28
  -2  -3   9 1903.10 234.906  21
  -2   3   8 1837.51 215.983  30
  -2   3   8 1830.27 228.965  28
  -2  -3   8 1168.94 233.600  24
  -2  -3   8 1835.98 228.382  21
  -2  -3   8 1860.17 242.674  26
  -2   3   7 101.171 14.6530  30
  -2   3   7 82.1449 24.5177  28
  -2  -3   7 103.047 35.7124  26
  -2  -3   7 58.3621 32.3891  24
  -2  -3   7 115.144 26.3690  21
  -2  -3   6 143.996 41.7254  26
  -2   3   6 185.678 22.7856  30
  -2  -3   6 191.265 34.3970  21
  -2   3   6 146.923 33.1130  28
  -2  -3   6 59.9845 35.5725  24
  -2  -3   5 377.911 54.0497  21
  -2  -3   5 396.009 65.3027  26
  -2   3   5 315.618 53.8582  28
  -2   3   5 378.011 45.3898  30
  -2  -3   5 170.393 57.4823  24
  -2  -3   5 385.052 47.6856  15
   2   3  -4 124.483 60.8514  23
  -2   3   4 113.576 15.5616  30
  -2  -3   4 60.4415 28.0349  26
  -2  -3   4 105.130 36.1986  29
  -2   3   4 99.2187 24.0257  28
  -2  -3   4 129.361 17.8375  15
  -2  -3   3 1431.39 237.043  26
  -2  -3   3 1611.29 242.407  29
  -2   3   3 2001.35 224.175  30
  -2   3   3 1407.02 230.624  28
   2   3  -3 1860.05 271.519  23
  -2  -3   3 1916.20 225.614  15
   2   3  -2 21.0783 40.8695  23
  -2   3   2 82.8546 10.3848  30
  -2  -3   2 46.6206 25.8993  29
  -2   3   2 37.0166 18.1706  28
  -2  -3   2 57.3041 10.8786  15
   2   3  -1 334.136 80.4820  23
  -2   3   1 338.416 40.6008  30
   2   3  -1 327.845 40.8542  30
  -2  -3   1 311.441 55.7494  29
  -2  -3   1 322.565 41.5681  15
  -2   3   1 282.721 42.6392  14
   2   3   0 23.8885 5.34904  30
   2   3   0 37.4009 39.2851  23
  -2   3   0 30.9774 23.5547  27
  -2  -3   0 27.3570 6.25813  15
  -2  -3   0 23.4547 6.83328  17
   2   3   1 974.475 171.145  23
   2   3   1 1206.48 137.090  30
  -2   3  -1 1043.85 155.253  27
  -2  -3  -1 979.598 137.869  15
  -2  -3  -1 1015.01 138.100  17
  -2  -3  -1 1276.28 137.545  18
   2   3   2 5799.28 642.590  30
   2   3   2 4805.93 674.871  22
  -2   3  -2 4261.75 659.950  27
  -2  -3  -2 5501.85 642.825  18
  -2  -3  -2 4811.57 643.765  15
  -2  -3  -2 5194.02 644.071  17
   2   3   3 1457.26 161.015  30
  -2   3  -3 903.931 179.214  27
  -2  -3  -3 1111.06 162.216  15
  -2  -3  -3 1294.79 161.187  18
  -2  -3  -3 1338.08 161.717  16
  -2  -3  -3 1477.96 163.342  17
   2   3   4 1128.48 117.926  30
  -2  -3  -4 831.681 119.330  15
  -2  -3  -4 1123.17 120.604  17
  -2  -3  -4 879.836 117.914  18
  -2  -3  -4 876.803 118.385  16
   2   3   5 1962.03 192.315  30
  -2  -3  -5 1337.41 192.089  18
  -2  -3  -5 1363.09 193.807  15
  -2  -3  -5 1561.84 193.130  16
   2   3   6 1199.13 133.199  30
   2   3   6 1047.30 172.547  22
  -2  -3  -6 931.171 134.306  16
  -2   3  -6 1158.14 172.311  31
   2   3   7 5219.10 554.062  30
  -2  -3  -7 3783.72 555.232  16
  -2   3  -7 4536.62 594.640  31
  -2  -3  -8 192.136 35.9828  16
  -2  -3  -8 255.745 37.9338  19
  -2   3  -8 221.631 42.3519  20
  -2   3  -8 301.055 76.1913  31
   2   3   8 309.156 34.7479  30
  -2   3  -9 650.899 100.968  20
  -2  -3  -9 674.842 96.7517  19
  -2  -3  -9 928.868 96.8321  17
  -2  -3  -9 588.166 95.2661  16
  -2   3  -9 483.412 123.315  31
   2   3   9 834.860 93.1903  30
  -2   3 -10 228.958 45.3200  20
  -2  -3 -10 218.859 40.6358  19
  -2  -3 -10 300.857 39.9496  17
  -2  -3 -10 202.037 39.3584  16
  -2   3 -10 183.077 68.7295  31
   2   3  10 343.463 37.7017  30
  -2  -3 -10 278.688 63.4916  46
   2   3  11 10.8047 6.10087  30
  -2  -3 -11 30.4610 47.9635  46
  -2   3 -11-13.8037 37.1281  31
  -2  -3 -11 2.77893 9.01308  19
  -2   3 -11 18.6941 14.2671  20
  -2  -3 -11 15.7426 8.97092  17
  -2  -3 -12 171.106 58.4461  46
   2   3  12 112.740 18.5847  30
  -2   3 -12 117.786 46.8838  53
  -2   3 -12 43.2363 21.3314  20
  -2  -3 -12 107.791 25.0859  19
  -2  -3 -12 141.914 22.6012  17
  -2   3 -13 130.756 50.5308  53
   2  -3  13 217.159 30.2346  52
   2   3  13 235.585 31.2282  30
  -2  -3 -13 280.237 68.6040  46
   2   3  13 150.683 29.7163  41
  -2  -3 -13 143.219 34.5519  19
  -2   3 -13 196.223 39.1764  20
  -2  -3 -13 241.806 33.3782  17
   2  -3  14 158.748 22.3636  52
   2   3  14 177.100 22.9898  30
  -2  -3 -14 162.373 61.1307  46
   2   3  14 72.1984 19.8328  41
  -2   3 -14 92.3309 27.8552  20
  -2  -3 -14 83.0662 25.7876  19
   2   3  15 861.016 123.915  41
  -2  -3 -15 1101.64 157.912  46
   2   3  15 1326.03 128.672  30
  -2  -3 -15 626.321 130.018  19
   2  -3  15 1130.29 125.381  52
  -2  -3 -16 325.322 82.1016  46
   2   3  16 293.194 43.5178  41
   2  -3  16 339.365 44.3035  52
   2   3  17 11.2938 9.93397  41
   2  -3  17 25.0280 10.1239  52
   2   3  18 1871.58 235.168  41
   2  -3  18 1998.97 236.253  52
   2   3  19 31.9958 9.03633  41
   2  -3  19 22.3198 10.9476  52
   2   3  20 234.917 32.9500  41
   2  -3  20 262.494 34.4718  52
  -2   3 -21 220.279 28.1061  40
   2   3  21 219.036 28.7701  41
   2  -3  21 209.092 29.9410  52
  -2   3 -22 76.0766 11.1581  40
   2  -3  22 80.0840 13.2065  52
  -2   4  22 26.5650 6.56728  41
   2  -4 -22 20.6980 33.7975  46
  -2   4  22 26.6934 9.88336  52
   2  -4 -21 575.613 116.197  46
  -2   4  21 662.323 98.2227  52
  -2   4  21 900.304 96.9889  41
  -2   4  21 782.453 96.6837  35
   2  -4 -20 185.427 58.3242  46
  -2   4  20 246.046 30.9206  41
  -2   4  20 212.215 33.1675  52
  -2   4  20 214.464 30.4353  35
  -2  -4  19-17.0242 51.5846  55
   2  -4 -19 14.0588 50.0095  46
  -2   4  19 7.71514 11.4487  52
  -2   4  19 9.54802 8.02162  41
  -2   4  19 11.4403 8.27657  35
  -2   4  18 517.234 65.7436  52
  -2  -4  18 499.154 99.7660  55
  -2   4  18 446.152 63.1915  35
   2  -4 -18 406.670 95.3680  46
  -2   4  18 528.945 63.7189  41
  -2   4  17 691.056 92.4177  52
  -2  -4  17 437.147 118.926  55
  -2   4  17 677.754 90.8788  35
  -2   4  17 837.128 91.9076  41
   2  -4 -17 701.997 128.025  46
  -2   4  16 1357.72 173.055  52
  -2   4  16 1612.88 173.057  41
   2  -4 -16 1502.48 207.881  46
  -2  -4  16 938.937 198.569  55
  -2   4  16 1298.16 172.010  35
  -2   4  15 400.404 55.5972  52
  -2  -4  15 306.095 73.3711  24
  -2   4  15 457.495 85.0654  28
   2  -4 -15 497.568 98.3634  46
  -2  -4  15 415.767 105.091  55
  -2   4  15 424.899 55.2494  35
  -2   4  14 70.4097 18.1091  52
  -2   4  14 96.5709 13.5139  49
  -2   4  14 139.139 42.1265  28
  -2  -4  14 137.380 42.4170  24
   2  -4 -14 39.3559 49.8024  46
  -2  -4  14 59.2248 69.7600  55
  -2   4  14 78.4671 17.6674  35
  -2   4  13 2409.63 281.590  52
  -2   4  13 2304.79 278.173  49
  -2  -4  13 2300.48 311.120  24
  -2   4  13 2517.00 308.296  28
   2  -4 -13 3087.99 319.810  46
  -2  -4  13 2610.70 316.652  55
  -2   4  13 2064.59 281.323  35
  -2   4  12 657.637 79.6762  49
  -2   4  12 666.074 82.7633  52
  -2   4  12 773.927 108.981  28
  -2  -4  12 489.350 104.961  24
   2  -4 -12 817.850 118.658  46
  -2  -4  12 651.799 121.939  55
  -2   4  12 600.810 83.1060  35
  -2   4  11 909.041 111.830  52
  -2   4  11 1061.64 135.106  28
  -2  -4  11 753.881 136.900  24
   2  -4 -11 1078.34 142.904  46
  -2  -4  11 1160.40 150.443  55
  -2   4  11 830.183 112.421  35
  -2   4  10 565.094 79.1327  28
  -2  -4  10 363.998 81.5806  24
  -2   4  10 560.537 58.8825  52
  -2   4  10 351.052 57.1308  36
  -2   4  10 465.113 59.5027  35
  -2   4   9 1399.99 126.496  30
  -2   4   9 1237.45 144.980  28
  -2  -4   9 893.091 150.569  24
  -2  -4   9 1327.78 161.848  26
  -2   4   9 1073.93 124.601  52
  -2   4   9 894.719 125.140  35
  -2   4   9 779.038 123.564  36
   2   4  -8 517.432 126.024  23
  -2   4   8 543.852 63.5062  30
  -2   4   8 552.968 79.5340  28
  -2  -4   8 215.433 76.9804  24
  -2  -4   8 502.673 89.0270  26
   2   4  -7 17.5309 56.8053  23
  -2   4   7 67.5401 10.7601  30
  -2   4   7 58.6214 22.9576  28
  -2  -4   7 68.1516 31.8280  26
  -2  -4   7 36.2395 30.3603  24
  -2  -4   7 54.4188 13.2175  15
   2   4  -6 132.545 73.7079  23
  -2   4   6 162.131 21.4527  30
  -2  -4   6 134.966 41.1879  26
  -2   4   6 111.979 31.0642  28
  -2  -4   6 122.015 40.7445  24
  -2  -4   6 158.571 24.1679  15
  -2  -4   5 2461.84 400.440  26
  -2   4   5 3302.33 383.406  30
  -2   4   5 2499.78 392.394  28
  -2  -4   5 3464.52 386.261  15
  -2  -4   4 449.317 85.3341  26
  -2   4   4 573.473 67.7445  30
   2   4  -4 604.944 126.984  23
  -2  -4   4 506.103 92.5164  29
  -2   4   4 409.893 75.8674  28
  -2  -4   4 566.387 69.8319  15
   2   4  -3 1672.44 263.768  23
  -2  -4   3 1239.85 221.959  26
  -2  -4   3 1677.63 232.124  29
  -2   4   3 1909.26 208.570  30
  -2   4   3 1295.85 215.997  28
  -2  -4   3 1738.16 209.843  15
  -2   4   2 65.4481 11.1984  30
   2   4  -2 53.1405 45.5476  23
  -2  -4   2 64.5567 30.9714  29
  -2  -4   2 79.4697 12.8665  15
   2   4  -1 153.512 68.3022  23
  -2  -4   1 77.4031 31.4179  29
  -2   4   1 84.5357 13.0971  30
  -2   4   1 117.514 36.2102  27
  -2  -4   1 82.4604 14.1397  15
   2   4   0 4.36299 4.38754  30
  -2   4   0 11.0500 27.5089  27
  -2  -4   0 6.46926 5.34949  15
   2   4   1 2769.32 414.686  22
   2   4   1 3050.72 370.870  30
  -2   4  -1 2666.46 391.234  27
  -2  -4  -1 2783.91 372.162  15
  -2  -4  -1 3449.61 371.674  18
   2   4   2 116.289 16.9470  30
   2   4   2 94.3897 55.4388  22
  -2   4  -2 102.349 40.9592  27
  -2  -4  -2 96.8254 18.3708  15
  -2  -4  -2 144.050 17.8683  18
  -2  -4  -2 113.639 18.8328  17
   2   4   3 521.550 60.4788  30
  -2   4  -3 264.745 80.4761  27
  -2  -4  -3 481.703 60.7170  18
  -2  -4  -3 527.335 62.7993  17
  -2  -4  -3 404.565 61.7590  15
  -2  -4  -3 490.707 61.3061  16
   2   4   4 931.411 98.7524  30
  -2  -4  -4 819.058 100.876  17
  -2  -4  -4 778.291 98.7951  18
  -2  -4  -4 640.631 99.9151  15
  -2  -4  -4 779.198 99.2112  16
   2   4   5 3787.37 384.879  30
   2   4   5 3151.23 434.925  22
  -2   4  -5 2138.30 407.396  27
  -2  -4  -5 2656.64 386.367  15
  -2  -4  -5 2825.32 384.749  18
  -2  -4  -5 3990.93 388.547  17
  -2  -4  -5 3052.16 385.538  16
   2   4   6 94.1643 13.2872  30
  -2  -4  -6 64.6490 13.9901  16
   2   4   7 6014.83 632.569  30
  -2  -4  -7 4309.31 633.427  16
  -2   4  -7 5456.42 678.452  31
  -2  -4  -8 2322.64 330.092  46
   2   4   8 2078.10 314.624  43
   2   4   8 3201.35 313.293  30
  -2  -4  -8 2339.80 314.913  16
  -2   4  -8 2731.53 362.050  31
  -2  -4  -9 158.156 29.9068  16
  -2  -4  -9 154.801 30.2610  19
  -2  -4  -9 237.879 32.0415  17
   2   4   9 169.026 31.1312  43
  -2  -4  -9 133.282 53.0643  46
  -2   4  -9 103.488 55.5375  31
   2   4   9 222.137 27.7287  30
  -2  -4 -10 258.906 47.9919  19
  -2  -4 -10 393.542 48.9980  17
  -2  -4 -10 252.736 47.3169  16
   2   4  10 361.562 49.1473  43
  -2  -4 -10 241.681 69.0264  46
   2   4  10 378.041 44.8468  30
  -2   4 -10 234.453 78.8673  31
  -2  -4 -11 191.132 43.9047  19
  -2  -4 -11 350.332 45.5217  17
   2   4  11 304.467 45.0533  43
  -2  -4 -11 304.160 73.3555  46
  -2   4 -11 131.103 70.4360  31
   2   4  11 350.348 41.8954  30
   2   4  12 192.687 32.2870  43
  -2  -4 -12 192.895 64.4147  46
   2   4  12 235.038 29.4840  30
  -2  -4 -12 126.769 31.5542  19
  -2  -4 -12 171.411 30.5672  17
  -2   4 -12 60.5248 50.8228  31
   2   4  13 2275.39 196.386  30
  -2  -4 -13 1700.29 226.625  46
   2   4  13 1043.30 191.125  41
   2   4  13 1778.24 197.270  43
  -2   4 -13 1420.75 212.776  53
  -2  -4 -13 1306.35 200.054  19
  -2  -4 -13 1982.21 198.878  17
   2   4  14 185.042 37.5014  41
  -2  -4 -14 251.458 77.9363  46
   2   4  14 353.032 40.8227  30
  -2  -4 -14 210.578 44.9725  19
  -2  -4 -14 325.200 42.9733  17
   2  -4  14 269.815 37.7066  52
   2   4  15 200.314 35.0638  41
  -2  -4 -15 278.617 75.1914  46
   2  -4  15 270.023 35.2690  52
   2   4  16 52.5388 15.4630  41
   2  -4  16 74.7908 14.8018  52
  -2  -4 -17 595.047 108.206  46
   2   4  17 524.696 72.1084  41
   2  -4  17 584.827 72.2597  52
   2   4  18 2.06838 7.93680  41
  -2  -4 -18 28.1679 50.0860  46
   2  -4  18 1.05746 8.32587  52
  -2  -4 -19 290.014 71.8705  46
   2   4  19 324.543 42.5984  41
   2  -4  19 319.089 42.8613  52
   2   4  20 63.9009 11.7485  41
  -2  -4 -20 56.2855 44.4636  46
   2  -4  20 63.5454 12.6811  52
   2  -4  21 50.8292 10.7012  52
   2   4  21 62.7024 10.4139  41
  -2   4 -22 131.102 16.9324  34
   2  -4  22 112.166 17.0694  52
  -2   5  21 46.9327 9.45285  35
   2  -5 -21 26.6319 34.1940  46
  -2   5  20 32.7265 12.7816  52
  -2  -5  20 45.8140 45.5634  55
  -2   5  20 56.9474 10.7758  35
   2  -5 -20 120.023 47.4012  46
  -2   5  19 315.534 46.0639  52
  -2  -5  19 203.159 70.9419  55
  -2   5  19 361.859 44.4279  35
   2  -5 -19 330.702 77.0702  46
  -2   5  18 1235.18 155.759  52
  -2  -5  18 974.207 177.141  55
  -2   5  18 1249.78 154.229  35
   2  -5 -18 1134.76 182.161  46
  -2   5  17 35.6006 13.3919  52
  -2  -5  17 6.59656 62.9005  55
  -2   5  17 2.24144 10.2151  35
   2  -5 -17 45.9473 53.3731  46
  -2   5  16 161.093 27.3648  52
  -2  -5  16 199.457 79.8939  55
  -2   5  16 152.583 25.9683  35
   2  -5 -16 174.254 68.0681  46
  -2   5  15 2.74507 10.9239  52
  -2  -5  15 7.46880 67.0272  55
  -2   5  15 9.20185 10.9647  35
   2  -5 -15 63.5073 54.1141  46
  -2   5  14 91.4570 18.9884  52
   2  -5 -14 116.730 57.9457  46
  -2  -5  14 61.1103 77.9130  55
  -2   5  14 80.6243 18.1200  35
  -2  -5  13 68.9077 71.4960  55
  -2   5  13 38.9576 13.3458  52
  -2   5  13 7.64763 23.9067  28
  -2  -5  13 67.4480 33.5985  24
   2  -5 -13 29.5853 50.6910  46
  -2  -5  13 63.0436 15.3742  15
  -2   5  13 42.8995 14.1462  35
  -2   5  12 186.879 26.5982  52
  -2  -5  12 181.265 80.6830  55
  -2   5  12 192.952 50.9860  28
  -2  -5  12 68.6353 41.8684  24
  -2  -5  12 184.487 30.2547  15
  -2   5  12 145.744 26.7027  35
  -2   5  11 15.2471 9.89733  52
  -2  -5  11 66.2551 68.1901  55
  -2   5  11 6.68311 21.6153  28
  -2  -5  11 26.6368 27.1774  24
  -2  -5  11 28.4423 12.2242  15
  -2   5  11 22.8613 11.6165  35
  -2   5  10 1679.92 198.227  52
  -2  -5  10 2628.06 247.087  55
  -2   5  10 1979.66 225.171  28
  -2  -5  10 1203.37 221.708  24
  -2  -5  10 2545.37 207.592  15
  -2   5  10 1547.98 199.085  35
  -2   5  10 1336.60 197.062  36
  -2   5   9 405.547 40.1073  52
  -2  -5   9 153.115 67.6152  56
  -2  -5   9 545.972 89.5688  55
  -2  -5   9 229.948 60.7663  26
  -2   5   9 383.612 62.5015  28
  -2  -5   9 237.962 64.1378  24
  -2  -5   9 397.536 45.1559  15
  -2   5   9 203.537 37.2709  36
  -2   5   9 255.723 39.5927  35
  -2   5   8 45.3503 10.8785  52
  -2  -5   8 44.2006 51.3582  56
  -2  -5   8 40.5449 25.1806  26
  -2   5   8 52.2352 24.7920  28
  -2  -5   8 8.48011 26.2920  24
  -2   5   8 29.5658 9.82265  36
  -2  -5   8 58.8262 13.5495  15
  -2  -5   7 335.748 84.9729  56
  -2  -5   7 412.408 79.8922  26
  -2   5   7 604.638 57.3462  30
  -2   5   7 372.445 69.2754  28
  -2  -5   7 367.617 81.5199  24
  -2   5   7 409.503 55.1439  52
  -2   5   7 331.252 55.0927  38
  -2  -5   7 547.340 61.0820  15
  -2   5   6 577.200 60.0907  30
  -2  -5   6 382.237 79.8989  26
   2   5  -6 531.836 133.922  23
  -2   5   6 439.831 73.2524  28
  -2   5   6 339.207 58.4399  38
  -2  -5   6 653.258 64.4380  15
  -2  -5   6 365.117 86.2840  56
  -2  -5   5 218.323 29.9177  15
  -2   5   5 217.275 27.3230  30
  -2  -5   5 125.788 43.0001  26
   2   5  -5 91.7953 68.6572  23
  -2   5   5 171.521 40.9446  28
  -2   5   5 176.782 27.2600  38
  -2  -5   4 3038.47 342.186  15
   2   5  -4 3232.63 421.540  23
  -2  -5   4 2083.54 357.532  26
  -2   5   4 3084.64 339.998  30
  -2  -5   4 2272.92 365.212  29
  -2   5   4 2019.52 348.823  28
  -2  -5   3 2355.46 267.993  15
  -2  -5   3 1497.13 281.266  26
  -2   5   3 2260.87 265.948  30
   2   5  -3 2001.06 327.364  23
  -2  -5   3 1914.98 291.037  29
  -2  -5   2 664.910 79.6817  15
  -2  -5   2 379.708 90.9888  26
   2   5  -2 841.934 149.939  23
  -2  -5   2 565.672 101.741  29
  -2   5   2 616.388 77.7843  30
  -2   5   2 884.107 111.638  27
  -2  -5   1 860.476 104.534  15
  -2  -5   1 630.568 122.713  29
  -2   5   1 888.464 130.000  27
  -2  -5   0 6092.92 766.093  15
  -2  -5   0 8349.36 766.442  18
   2   5   0 5657.84 764.430  30
  -2  -5   0 4440.95 782.635  29
   2   5   0 5985.93 824.845  22
  -2   5   0 5918.64 789.368  27
  -2  -5  -1 170.684 26.9814  15
  -2  -5  -1 205.526 25.9215  18
   2   5   1 170.347 24.8817  30
   2   5   1 140.465 66.9163  22
  -2   5  -1 109.059 45.7322  27
  -2  -5  -2 717.848 97.7710  15
  -2  -5  -2 856.873 96.6879  18
   2   5   2 774.533 95.8066  30
  -2   5  -2 481.008 115.448  27
  -2  -5  -3 3562.29 491.940  15
  -2  -5  -3 4068.42 490.467  18
  -2  -5  -3 4339.46 491.343  16
   2   5   3 4467.15 490.228  30
  -2   5  -3 2467.94 509.422  27
  -2  -5  -4 2194.20 301.898  15
  -2  -5  -4 2354.54 299.926  18
  -2  -5  -4 2448.71 300.604  16
   2   5   4 2797.73 299.999  30
  -2  -5  -5 9.01020 33.9483  46
   2   5   5 2.04267 12.7967  43
   2   5   5 5.58022 5.18226  30
   2   5   5 17.0181 45.7494  22
  -2   5  -5-39.4497 38.8113  27
  -2  -5  -5 2.24321 5.10304  18
  -2  -5  -5 3.13076 7.11769  17
  -2  -5  -5 3.46497 6.35211  15
  -2  -5  -5-1.25483 5.26321  16
  -2  -5  -5 11.9446 33.3610  59
   2   5   6 2172.79 344.059  43
  -2  -5  -6 2066.23 353.995  46
   2   5   6 3539.66 342.238  30
   2   5   6 2991.51 413.773  22
  -2  -5  -6 3333.06 345.643  17
  -2  -5  -6 2356.66 341.341  18
  -2  -5  -6 2911.38 343.341  16
  -2  -5  -6 3357.50 360.050  59
  -2  -5  -7 314.393 77.3793  46
   2   5   7 293.569 59.3178  43
  -2   5  -7 486.890 101.633  31
   2   5   7 558.096 57.8041  30
  -2  -5  -7 492.739 61.1562  17
  -2  -5  -7 392.091 58.3595  16
  -2  -5  -7 453.092 77.7619  59
  -2  -5  -8 710.371 129.239  46
   2   5   8 674.661 112.250  43
  -2   5  -8 694.847 147.250  31
   2   5   8 1077.01 110.030  30
  -2  -5  -8 1035.05 114.094  17
  -2  -5  -8 708.897 110.854  16
  -2  -5  -8 976.091 129.814  59
  -2  -5  -9 850.536 141.722  46
   2   5   9 861.615 121.920  43
  -2   5  -9 739.319 159.061  31
   2   5   9 1197.42 119.046  30
  -2  -5  -9 676.420 119.145  16
  -2  -5  -9 861.182 122.553  19
  -2  -5  -9 1061.02 122.538  17
  -2  -5  -9 1184.97 141.875  59
  -2  -5 -10 141.221 32.3329  16
  -2  -5 -10 187.299 34.9783  19
  -2  -5 -10 203.272 33.6216  17
  -2   5 -10 158.403 67.8053  31
   2   5  10 232.045 30.2436  30
   2   5  10 187.920 35.1727  43
   2   5  11 3145.58 303.755  30
  -2   5 -11 1349.27 333.300  31
  -2  -5 -11 1963.29 306.832  19
  -2  -5 -11 1896.29 305.657  16
  -2  -5 -11 3160.55 308.647  17
   2   5  11 2411.14 306.251  43
   2   5  12 5650.31 582.344  30
   2   5  12 4691.90 584.920  43
  -2   5 -12 2788.65 615.037  31
  -2  -5 -12 3660.56 585.984  19
  -2  -5 -12 5395.97 586.035  17
   2   5  13-10.1182 14.9905  43
   2   5  13-1.72243 7.00881  30
   2   5  13-1.76148 14.2100  41
  -2   5 -13 29.7187 40.5136  53
   2   5  14 91.3202 20.1338  41
  -2  -5 -14 103.348 65.1318  46
  -2   5 -14 68.3502 40.5938  53
   2  -5  14 84.8605 17.4781  52
   2   5  15 210.615 32.0809  41
  -2  -5 -15 239.125 80.0673  46
   2  -5  15 232.236 29.9040  52
   2   5  15 158.790 27.7884  35
  -2  -5 -16 231.264 74.3924  46
   2   5  16 199.373 32.0984  41
   2  -5  16 208.149 30.1454  52
   2   5  17 37.0783 12.3445  41
  -2  -5 -17-7.65980 52.4292  46
   2  -5  17 44.6405 11.5119  52
   2   5  18 72.2290 14.7406  41
  -2  -5 -18 54.8454 53.1363  46
   2  -5  18 58.3679 12.5209  52
   2   5  19 49.7645 10.9297  41
  -2  -5 -19 41.0116 44.4860  46
   2  -5  19 42.7431 10.0471  52
   2   5  20 47.7330 9.47450  41
  -2  -5 -20 42.5460 38.4421  46
   2  -5  20 35.6279 8.92310  52
   2   5  21 36.3157 7.51225  41
   2  -5  21 35.5710 7.73956  52
  -2   5 -21 41.1578 7.39938  34
  -2  -6  20 19.5926 34.4508  55
  -2   6  20 63.5892 11.3384  35
   2  -6 -19 3.63306 31.8650  59
  -2  -6  19 12.5326 41.1852  55
  -2   6  19 42.9128 10.2613  35
   2  -6 -19 31.3486 39.9854  46
  -2  -6  18 95.5548 53.4998  55
   2  -6 -18 207.651 50.2585  59
  -2   6  18 152.482 23.5146  35
   2  -6 -18 132.306 55.2725  46
   2  -6 -17 10.1732 41.7635  59
  -2  -6  17 5.82110 55.5555  55
  -2   6  17 29.5492 11.5454  35
   2  -6 -17-33.1291 49.0926  46
  -2   6  16 597.389 78.4150  35
  -2  -6  16 507.351 110.412  55
   2  -6 -16 784.520 109.250  59
  -2  -6  15 458.085 107.513  55
   2  -6 -15 773.564 106.288  59
  -2   6  15 583.302 73.9226  35
  -2   6  15 528.502 73.6576  52
  -2  -6  14 282.504 89.7455  55
  -2   6  14 304.296 44.1458  35
  -2   6  14 318.750 44.2933  52
  -2  -6  13 91.9998 71.4526  55
  -2   6  13 81.4138 17.2654  35
  -2   6  13 57.4519 16.7056  52
  -2  -6  12 38.7958 70.9684  55
  -2   6  12 13.0596 12.3302  35
  -2   6  12 10.2757 11.5411  52
  -2  -6  11 15.5225 64.0752  55
  -2  -6  11 7.21073 9.52472  15
  -2   6  11 11.5612 11.4290  35
  -2   6  11 15.1218 29.7746  28
  -2  -6  11 9.16666 20.8566  24
  -2  -6  10 670.097 145.258  56
  -2  -6  10 1443.20 173.858  55
  -2  -6  10 1468.55 135.744  15
  -2   6  10 921.602 127.101  35
  -2   6  10 1206.66 155.943  28
  -2  -6  10 619.257 148.024  24
  -2  -6   9 67.0074 68.9864  55
  -2  -6   9-27.7566 54.1873  56
  -2  -6   9 41.0394 12.9705  15
  -2   6   9 21.5275 9.94973  36
  -2   6   9 6.60259 22.4578  28
  -2  -6   9 9.49668 23.8313  24
  -2  -6   9 45.9860 29.7080  26
  -2  -6   8 1207.01 188.116  56
  -2   6   8 1205.21 164.121  36
  -2   6   8 1356.69 186.935  28
  -2  -6   8 724.295 183.054  24
  -2  -6   8 1457.64 200.229  26
  -2  -6   7 137.677 43.3076  26
  -2   6   7 127.157 36.0208  28
  -2  -6   7 73.2406 36.3146  24
  -2   6   7 92.2792 19.5005  38
  -2  -6   7 165.830 23.7517  15
  -2  -6   7 163.758 66.1405  56
  -2  -6   6 203.231 57.0605  26
  -2   6   6 255.654 53.5519  28
  -2   6   6 223.510 36.8574  38
  -2  -6   6 413.029 43.0916  15
  -2  -6   6 276.922 72.9493  56
  -2  -6   5 683.278 79.7761  15
  -2   6   5 483.279 75.5851  38
  -2   6   5 697.320 76.8970  30
  -2  -6   5 520.436 99.5832  26
  -2  -6   4 192.742 65.8500  45
  -2  -6   4 437.218 49.5682  15
  -2   6   4 294.359 45.3824  38
   2   6  -4 358.864 46.6821  38
  -2  -6   4 175.003 59.0158  26
  -2   6   4 383.781 45.9941  30
  -2  -6   4 362.420 77.5370  29
  -2  -6   3 409.838 103.674  45
  -2  -6   3 836.260 93.1105  15
   2   6  -3 810.901 90.9711  38
  -2   6   3 612.509 89.3511  38
  -2  -6   3 570.488 110.653  26
  -2   6   3 748.563 89.9211  30
  -2  -6   3 630.696 118.634  29
   2   6  -3 826.038 164.038  22
  -2   6   3 869.626 125.942  27
  -2  -6   2 2485.89 456.253  45
  -2  -6   2 4442.95 450.208  15
   2   6  -2 3888.42 446.900  38
  -2   6   2 3531.30 446.395  38
  -2  -6   2 3111.17 469.562  26
  -2  -6   2 3433.96 478.659  29
   2   6  -2 4690.70 545.885  22
  -2   6   2 4076.76 481.945  27
  -2  -6   1 160.944 56.5518  29
   2   6  -1 420.461 110.945  22
  -2   6   1 433.268 81.5377  27
  -2   6   1 244.498 36.7486  33
  -2  -6   1 211.543 64.2295  45
  -2   6   1 267.070 38.5266  38
  -2  -6   1 403.729 41.2369  18
  -2  -6   1 305.181 41.0343  15
  -2  -6   0 106.843 17.0361  18
  -2  -6   0 85.9002 17.5717  15
  -2  -6   0 114.552 42.4814  29
  -2   6   0 52.1539 38.0443  27
  -2   6   0 65.9446 15.7483  38
  -2   6   0 76.2584 14.7269  33
  -2  -6  -1 292.907 43.1132  15
  -2  -6  -1 385.657 42.4254  18
   2   6   1 306.385 40.7884  30
  -2  -6  -1 140.679 56.4968  29
  -2   6  -1 187.620 63.2125  27
  -2  -6  -1 159.749 53.1439  59
  -2  -6  -1 317.835 68.1895  45
  -2   6  -1 305.317 40.7360  38
  -2   6  -1 302.527 39.5952  33
  -2  -6  -2 42.1266 9.94495  18
  -2  -6  -2 28.7340 10.5576  15
   2   6   2 17.8807 7.57972  30
  -2   6  -2 18.8138 33.3342  27
  -2  -6  -2 45.8871 34.3897  59
  -2  -6  -2 64.7943 47.8809  45
  -2   6  -2 35.2762 10.9677  38
  -2   6  -2 51.3424 10.2402  33
  -2  -6  -3 293.005 38.7821  18
  -2  -6  -3 284.202 39.4356  16
   2   6   3 266.092 37.8840  30
  -2  -6  -3 218.656 56.7861  59
  -2  -6  -3 276.912 69.6607  45
  -2   6  -3 296.441 38.7478  38
  -2   6  -3 260.825 37.3059  33
  -2  -6  -4 41.4165 35.0399  59
   2   6   4 37.4536 18.9075  43
   2   6   4 16.2853 6.73805  30
   2   6   4 42.7761 53.2640  22
  -2  -6  -4 10.6709 6.76312  18
  -2  -6  -4 13.2722 6.95673  16
  -2   6  -4 17.0877 8.22740  33
  -2  -6  -5 1435.66 221.050  59
   2   6   5 1280.44 209.462  43
   2   6   5 2026.31 206.960  30
   2   6   5 1516.28 280.330  22
  -2  -6  -5 1505.12 206.325  18
  -2  -6  -5 1704.03 207.633  16
  -2   6  -5 1808.97 205.320  33
   2   6   6 430.711 75.7252  43
   2   6   6 765.075 72.9626  30
  -2  -6  -6 490.707 71.7186  18
  -2  -6  -6 612.273 74.1464  16
  -2  -6  -6 622.611 95.3003  59
  -2  -6  -7 2373.92 292.957  59
  -2  -6  -7 1375.28 284.299  46
   2   6   7 1968.39 276.678  43
   2   6   7 2769.81 273.223  30
  -2  -6  -7 2143.39 274.368  16
  -2   6  -7 2078.58 318.201  31
   2   6   8 84.6954 24.3343  43
  -2  -6  -8 66.1919 49.9167  46
  -2   6  -8 55.3389 43.7946  31
   2   6   8 130.175 19.6664  30
  -2  -6  -8 89.8737 20.5563  16
  -2  -6  -8 95.0247 21.2167  17
  -2  -6  -8 68.7649 45.8895  59
  -2  -6  -9 587.201 137.401  46
   2   6   9 800.405 121.825  43
  -2   6  -9 486.735 144.876  31
   2   6   9 1139.46 118.343  30
  -2  -6  -9 755.890 119.668  16
  -2  -6  -9 975.212 124.092  19
  -2  -6  -9 1096.66 122.649  17
  -2  -6  -9 1084.35 141.822  59
  -2  -6 -10 4508.20 493.491  59
  -2  -6 -10 2864.46 487.580  46
   2   6  10 3921.81 474.378  43
   2   6  10 4738.48 469.952  30
  -2  -6 -10 3017.08 471.776  16
  -2  -6 -10 4530.11 475.015  17
  -2  -6 -10 3404.89 474.357  19
  -2   6 -10 2652.36 507.321  31
   2   6  11 2.90230 16.7009  43
  -2  -6 -11-8.08398 56.9126  46
  -2  -6 -11 18.7578 48.8050  59
  -2   6 -11 15.1810 40.8181  31
   2   6  11 6.84237 6.77932  30
   2   6  12 109.399 27.1008  43
  -2  -6 -12 33.6612 57.2646  46
  -2  -6 -13 540.691 104.142  46
   2   6  13 440.652 63.5439  41
   2   6  14 527.124 78.8516  41
  -2  -6 -14 703.703 119.149  46
   2  -6  14 664.003 76.8296  52
  -2   6 -14 457.329 94.6346  53
  -2  -6 -15 107.877 66.1038  46
   2  -6  15 81.3912 13.5160  52
   2   6  15 45.3543 15.9778  41
   2   6  15 25.6674 11.5526  35
   2   6  16 641.110 77.0544  41
  -2  -6 -16 582.440 115.409  46
   2  -6  16 607.734 74.6282  52
   2  -6  16 762.144 107.294  55
   2   6  16 517.589 74.2556  35
  -2  -6 -17 7.03922 51.4503  46
   2  -6  17 48.8711 11.1328  52
   2   6  17 44.4375 13.6036  41
  -2   6 -17 80.1842 11.5706  34
   2   6  17 36.1875 10.7535  35
  -2  -6 -18 36.6756 49.6868  46
   2  -6  18 9.05507 6.29578  52
   2   6  18-0.91610 8.01131  41
  -2   6 -18-1.19741 5.20394  34
   2   6  19 268.750 33.7529  41
  -2  -6 -19 206.846 59.4331  46
   2  -6  19 213.227 32.5258  52
  -2   6 -19 282.927 32.7094  34
   2   6  20 5.11695 5.49410  41
  -2  -6 -20 27.1581 34.5977  46
  -2   7  19 340.191 39.7181  35
  -2  -7  19 151.158 54.3531  55
   2  -7 -19 232.853 53.3138  59
  -2   7  18 304.053 37.4962  35
   2  -7 -18 275.978 57.6059  59
  -2   7  17 102.518 16.6272  35
  -2  -7  17-4.65891 48.0870  55
   2  -7 -17 44.0707 41.7192  59
  -2  -7  16 70.3926 56.9995  55
   2  -7 -16 35.0749 39.8902  59
  -2   7  16 27.7173 11.0037  35
   2   7 -16 24.6911 8.65233  38
  -2  -7  15 310.647 82.3139  55
   2  -7 -15 341.008 70.0283  59
  -2   7  15 349.594 43.7081  35
   2   7 -15 278.934 41.7967  38
   2  -7 -14 75.3746 54.3337  59
  -2  -7  14-33.2923 65.2596  55
  -2   7  14 25.7216 11.9239  35
   2   7 -14 5.98141 8.10478  38
  -2  -7  13 1135.70 169.964  55
   2  -7 -13 1393.44 165.878  59
  -2   7  13 1108.47 135.740  35
   2   7 -13 1006.90 134.860  38
  -2  -7  12 103.657 75.3540  55
   2  -7 -12 130.579 55.6604  59
  -2   7  12 107.676 21.5666  35
   2   7 -12 120.703 21.3761  38
   2   7 -11 238.547 34.3641  38
   2  -7 -11 255.320 63.1811  59
  -2  -7  11 227.428 82.6763  55
  -2  -7  11 90.9661 64.2153  56
   2   7 -10 65.2858 15.6017  38
  -2  -7  10-28.3512 59.4031  56
   2  -7 -10 33.3996 44.6646  59
  -2  -7  10 30.6667 69.9856  55
  -2  -7   9 100.638 63.8696  56
   2  -7  -9 78.8707 41.8924  59
   2   7  -9 101.777 18.5086  38
  -2   7   9 78.6206 16.6003  36
  -2   7   9 44.5664 29.9488  28
  -2  -7   8 416.484 47.2775  15
  -2  -7   8 122.306 74.8306  56
   2  -7  -8 333.585 64.5442  59
   2   7  -8 338.527 42.7293  38
  -2   7   8 233.282 39.0282  36
  -2  -7   8 247.658 65.1984  26
  -2  -7   8 199.447 61.8798  24
  -2  -7   7 1167.43 111.358  15
   2  -7  -7 1014.30 124.915  59
  -2  -7   7 682.969 135.873  56
   2   7  -7 1044.50 107.280  38
  -2   7   7 638.127 103.616  38
  -2   7   7 829.522 103.874  36
  -2  -7   7 381.012 120.169  24
  -2  -7   7 750.415 134.003  26
  -2  -7   6 122.206 45.9598  26
  -2   7   6 196.906 65.9412  27
  -2  -7   6 49.3938 38.4404  24
   2   7  -6 218.289 30.0503  38
  -2   7   6 166.555 28.4237  38
  -2  -7   6 255.321 33.3234  15
  -2  -7   6 203.964 74.1834  56
  -2  -7   5 9.40985 23.4208  26
  -2   7   5 11.1256 33.9137  27
  -2  -7   5-51.5691 63.1631  56
   2   7  -5-2.92433 10.5081  38
  -2   7   5-1.38022 9.41076  38
  -2  -7   5 8.39368 7.98152  15
  -2  -7   4 48.6466 50.9535  45
  -2  -7   4 54.9546 14.7256  15
   2   7  -4 70.6866 15.7916  38
  -2   7   4 60.1598 15.0085  38
  -2  -7   4 55.3626 30.5676  26
  -2   7   4 129.678 50.8645  27
  -2  -7   3 348.502 107.599  45
  -2  -7   3 858.210 98.4592  15
  -2  -7   3 1198.22 99.4000  18
  -2   7   3 605.594 92.9878  38
   2   7  -3 766.676 94.1896  38
  -2  -7   3 428.835 111.386  26
  -2  -7   3 637.285 127.774  29
  -2  -7   2 261.317 74.9801  45
  -2  -7   2 408.617 57.3319  15
  -2  -7   2 551.012 57.2770  18
   2   7  -2 415.010 53.9334  38
  -2   7   2 376.947 53.6719  38
  -2  -7   2 211.524 71.1372  26
  -2  -7   2 231.034 75.9280  29
  -2  -7   1 204.336 72.1818  45
  -2  -7   1 464.936 48.7919  18
  -2   7   1 284.499 44.9541  38
  -2  -7   1 236.663 66.0395  26
  -2  -7   1 293.989 76.3049  29
  -2  -7   0-9.01249 22.4325  26
  -2  -7   0 21.7048 27.0114  29
  -2   7   0-0.92296 6.63767  33
  -2  -7   0-5.47921 49.7955  45
  -2   7   0 8.08346 8.98116  38
  -2  -7   0 3.18513 6.27392  18
  -2  -7  -1 719.744 74.2422  18
  -2  -7  -1 437.678 100.966  29
  -2  -7  -1 314.988 82.7025  59
  -2  -7  -1 495.358 98.6412  45
  -2   7  -1 517.976 71.1573  38
  -2   7  -1 552.319 69.6998  33
  -2  -7  -2 438.119 52.4707  18
  -2  -7  -2 512.991 54.5143  16
   2   7   2 359.186 121.945  22
  -2  -7  -2 221.387 71.5657  29
  -2  -7  -2 240.921 68.9522  59
  -2  -7  -2 224.394 78.2168  45
  -2   7  -2 356.908 50.4769  38
  -2   7  -2 337.260 48.8052  33
  -2  -7  -3 563.934 66.0323  18
  -2  -7  -3 530.246 66.3934  16
   2   7   3 503.194 64.4720  30
  -2  -7  -3 361.875 92.1338  29
   2   7   3 418.747 137.465  22
  -2  -7  -3 381.422 83.2626  59
  -2  -7  -3 487.440 96.7854  45
   2   7   3 384.729 69.6024  43
  -2   7  -3 483.768 64.0038  38
  -2   7  -3 466.371 62.4030  33
  -2  -7  -4 2868.84 347.231  18
  -2  -7  -4 3200.49 348.606  16
   2   7   4 3138.15 346.643  30
   2   7   4 3183.03 460.374  22
  -2  -7  -4 2230.39 360.175  59
   2   7   4 2369.90 350.873  43
  -2  -7  -4 1976.24 360.057  45
  -2   7  -4 2921.26 345.613  38
  -2   7  -4 2873.86 344.361  33
  -2  -7  -5 981.608 127.050  18
  -2  -7  -5 1043.87 128.503  16
   2   7   5 1116.44 126.446  30
  -2  -7  -5 928.942 146.217  59
   2   7   5 921.192 132.056  43
  -2   7  -5 969.192 124.850  38
  -2   7  -5 951.426 123.845  33
   2   7   6 22.1065 9.92666  30
  -2  -7  -6-5.99590 47.6162  59
   2   7   6 9.57172 17.8487  43
  -2  -7  -6 15.4799 9.16933  16
  -2   7  -6 11.4873 8.84447  33
   2   7   7 3.27878 7.26085  30
  -2  -7  -7-6.23529 45.6854  59
   2   7   7-6.48675 19.2157  43
  -2  -7  -7-2.53668 7.73241  16
  -2   7  -7 4.65993 8.37011  33
   2   7   8 335.857 42.9264  30
   2   7   8 294.700 50.0782  43
  -2  -7  -8 160.528 66.3182  46
  -2  -7  -8 226.629 70.3227  59
  -2  -7  -8 241.289 44.7816  16
  -2   7  -8 300.432 40.1402  33
  -2  -7  -9 99.7239 54.7971  59
  -2   7  -9 81.0770 15.8537  33
  -2  -7  -9 44.4624 54.0091  46
   2   7   9 59.0311 26.1143  43
  -2  -7 -10 13.4468 52.9638  59
  -2   7 -10 63.3163 14.1276  33
   2   7  10 64.5257 24.4912  43
  -2  -7 -10 31.1125 54.6563  46
  -2  -7 -11 266.733 73.9273  59
  -2   7 -11 261.388 36.4299  33
  -2  -7 -11 160.842 72.3856  46
   2   7  11 281.485 47.1840  43
  -2  -7 -12 441.817 93.0114  59
  -2   7 -12 450.485 60.7242  33
   2   7  12 590.030 73.4733  43
  -2  -7 -12 391.694 98.4414  46
  -2  -7 -13-16.1918 58.7448  46
   2   7  13-11.5804 15.3168  41
  -2   7 -13 4.67446 6.98111  33
  -2  -7 -14 31.2935 60.0575  46
   2  -7  14 20.6535 8.41198  52
  -2   7 -14-22.9592 34.6767  53
   2   7  14 6.56707 13.1229  41
  -2   7 -14 24.9821 7.95228  33
   2   7  15 1111.85 150.505  35
  -2  -7 -15 1525.73 189.011  46
   2   7  15 1353.09 153.247  41
   2  -7  16 247.741 57.9434  55
   2   7  16 136.233 22.7252  35
   2   7  16 166.443 25.0123  41
  -2  -7 -16 120.150 59.5383  46
   2  -7  17 111.597 44.7344  55
   2   7  17 122.939 20.5705  35
  -2  -7 -17 87.1182 50.0973  46
   2   7  17 180.798 23.0925  41
   2   7  18 47.5779 10.2411  41
   2   7  18 39.0898 8.76133  35
  -2  -7 -18 72.4158 45.7773  46
  -2   8  17 11.9366 6.71723  35
  -2  -8  17 28.7889 34.4267  55
   2  -8 -17 3.37036 30.6638  59
   2   8 -16 27.9593 8.10482  38
  -2   8  16 71.6094 11.5601  35
  -2  -8  16 31.4086 40.3874  55
   2  -8 -16 92.6659 38.7121  59
   2   8 -15 238.546 33.4799  38
  -2  -8  15 193.972 62.7438  55
   2   8 -14 56.7614 12.2805  38
  -2  -8  14 21.0212 52.1843  55
   2  -8 -14 45.1286 42.8262  59
   2   8 -13 62.5986 13.7561  38
  -2  -8  13 75.5695 58.6647  55
   2  -8 -13 69.1498 45.2100  59
   2   8 -12 1386.96 172.273  38
  -2  -8  12 1335.88 200.082  55
   2  -8 -12 1470.09 194.992  59
   2   8 -11-5.40007 9.61366  38
  -2  -8  11 24.5595 47.6114  56
   2  -8 -11 16.4268 44.5109  59
   2   8 -10 21.5548 10.9941  38
   2  -8 -10-16.1745 40.3005  59
  -2  -8  10-37.6680 53.6047  56
   2   8  -9 9.01432 10.6532  38
  -2  -8   9 11.5760 56.1153  56
   2  -8  -9 31.2906 37.4904  59
   2   8  -8 946.156 100.972  38
  -2   8   8 692.964 97.8114  36
  -2  -8   8 551.927 125.872  56
   2  -8  -8 790.278 118.332  59
   2   8  -7 147.445 24.5502  38
  -2   8   7 115.875 22.1229  36
  -2  -8   7 173.435 71.1024  56
   2   8  -6 80.6119 17.2101  38
  -2   8   6 60.2846 15.6822  38
  -2  -8   5 239.853 88.3434  56
   2   8  -5 281.862 38.0274  38
  -2   8   5 218.364 36.6186  38
  -2  -8   4 41.9420 65.6515  56
   2   8  -4 40.2030 13.7837  38
  -2   8   4 38.2579 14.2532  38
  -2  -8   3 35.3980 70.8712  56
  -2   8   3 9.54945 11.1306  38
   2   8  -3 21.1908 11.4593  38
  -2  -8   3 20.4737 27.5843  26
  -2  -8   2 294.207 115.071  45
  -2  -8   2 1175.88 105.347  18
  -2   8   2 717.638 99.5442  38
   2   8  -2 815.230 99.5640  38
  -2  -8   2 464.900 120.495  26
  -2  -8   2 805.002 143.151  29
  -2  -8   1-11.9654 56.2784  45
  -2  -8   1 52.3140 13.7535  18
  -2   8   1 34.7860 14.2994  38
  -2  -8   1 52.2491 33.9665  26
  -2  -8   1 37.5490 36.3349  29
  -2  -8   0 192.204 59.4902  26
  -2  -8   0 239.251 69.6592  29
  -2  -8   0 89.2764 51.0155  59
  -2  -8   0 110.747 65.0445  45
  -2   8   0 188.341 31.6591  38
  -2  -8   0 275.534 34.9434  18
  -2  -8  -1 42.8701 31.1017  26
  -2  -8  -1 76.7804 41.3428  29
  -2   8  -1 19.3503 9.80766  33
  -2  -8  -1 6.25496 60.1121  45
  -2   8  -1 28.2885 12.0885  38
  -2  -8  -1 55.8452 13.2515  18
  -2  -8  -1 58.2087 14.1766  16
  -2  -8  -2-12.9782 29.5006  29
  -2  -8  -2-31.5501 61.8358  45
  -2   8  -2 13.3378 8.27325  33
  -2   8  -2 10.8840 10.0342  38
  -2  -8  -2 7.82829 8.25051  18
  -2  -8  -2 4.32502 7.34555  16
  -2  -8  -3 188.459 67.3587  59
  -2   8  -3 377.712 46.0959  38
  -2   8  -3 298.018 42.9341  33
  -2  -8  -3 239.087 80.2039  45
  -2  -8  -4 3695.21 584.845  59
  -2   8  -4 5297.96 570.346  38
  -2   8  -4 5030.46 568.343  33
  -2  -8  -4 2915.97 581.974  45
  -2  -8  -5 367.188 84.6782  59
  -2   8  -5 454.335 56.9109  38
  -2   8  -5 411.762 55.1732  33
  -2  -8  -5 264.304 86.7075  45
   2   8   5 397.871 65.3197  43
  -2  -8  -6 25.8665 45.6208  59
  -2   8  -6 23.6981 10.7844  33
   2   8   6 30.9289 21.4513  43
  -2  -8  -7 1769.44 263.875  59
  -2   8  -7 1909.12 238.931  33
   2   8   7 2204.77 251.076  43
  -2  -8  -8 27.0175 53.7230  59
  -2   8  -8 34.4529 11.2922  33
   2   8   8 17.1139 20.8915  43
  -2  -8  -9 115.350 64.3564  59
  -2   8  -9 143.979 23.1552  33
   2   8   9 144.535 34.3253  43
  -2  -8 -10 267.721 80.9621  59
  -2   8 -10 324.288 44.9353  33
   2   8  10 403.874 57.9545  43
  -2  -8 -11 19.3642 52.7829  59
  -2   8 -11 49.7068 11.7546  33
  -2  -8 -12 6.09006 47.9453  59
  -2  -8 -12 14.0922 51.6393  46
   2   8  12 15.0580 15.8143  41
  -2   8 -12 8.84371 6.76636  33
  -2   8 -13 74.9384 34.0110  53
  -2  -8 -13 88.3901 50.4974  59
  -2  -8 -13 33.8156 51.2502  46
   2   8  13 55.0218 17.5450  41
   2   8  13 47.3568 12.8068  35
  -2   8 -13 39.1623 9.95514  33
  -2  -8 -14 120.085 56.8002  46
   2   8  14 202.635 29.5598  41
  -2   8 -14 190.064 24.9927  33
   2   8  14 162.304 26.7067  35
  -2   8 -14 145.228 41.6252  53
   2  -8  15 57.6202 40.6850  55
   2   8  15 56.9963 13.8425  41
   2   8  15 33.5262 10.5298  35
  -2  -8 -15 39.8785 45.1178  46
   2  -8  16 307.121 61.0738  55
   2   8  16 308.616 42.8713  35
   2   8  16 365.931 44.2366  41
   2   9 -15 4.13952 4.20665  33
   2  -9 -15-6.54324 31.7140  59
   2  -9 -14 3.75761 33.5095  59
   2   9 -14 4.48018 4.87697  33
   2   9 -14 7.66404 5.57162  38
   2  -9 -13 444.428 78.5459  59
   2   9 -13 443.770 56.9832  38
   2  -9 -12 17.7396 39.8149  59
   2   9 -12 9.69899 7.59950  38
   2  -9 -11 305.592 65.6239  59
   2   9 -11 395.670 45.7153  38
   2  -9 -10 166.409 53.4012  59
  -2  -9  10 85.0513 56.5189  56
   2   9 -10 256.370 33.4377  38
  -2  -9   9 104.534 61.4734  56
   2   9  -9 218.214 31.5119  38
  -2  -9   8 27.1602 60.8919  56
   2   9  -8 232.834 32.4464  38
  -2  -9   7 122.492 67.3541  56
  -2   9   7 196.057 33.2668  36
   2   9  -7 289.125 35.6905  38
  -2   9   6 424.047 57.6073  36
   2   9  -6 468.168 58.8854  38
   2   9  -5 870.207 96.4591  38
  -2   9   5 672.488 95.4080  38
  -2   9   4 394.296 50.6318  38
   2   9  -4 387.963 50.1578  38
  -2  -9   4 294.862 88.0612  56
  -2  -9   3 185.307 84.2474  56
  -2   9   3 274.440 41.1572  38
   2   9  -3 279.781 40.1924  38
  -2  -9   2-27.7846 69.1513  56
  -2   9   2 1.68378 11.8532  38
   2   9  -2-1.49076 10.1613  38
  -2  -9   1 118.032 75.1336  56
  -2   9   1 164.136 28.1528  38
  -2   9   0 321.551 46.3376  38
  -2  -9  -1 35.9388 39.7535  59
  -2   9  -1 9.84331 11.5153  38
  -2   9  -2 2012.66 216.091  38
  -2   9  -2 1710.27 212.650  33
  -2   9  -3 12.4333 11.1661  38
  -2   9  -3-5.53004 8.02533  33
  -2   9  -4 410.140 54.3258  38
  -2   9  -4 379.858 52.0167  33
  -2   9  -5 40.2220 12.3357  38
  -2   9  -5 38.6823 11.4860  33
  -2   9  -6 153.202 24.6013  38
  -2   9  -6 149.865 23.6023  33
   2   9   7 91.5871 26.6804  43
  -2   9  -7 48.3785 12.3352  33
  -2   9  -8 390.421 53.5625  33
  -2  -9  -8 291.328 80.3153  59
  -2   9  -9 1408.31 182.999  33
  -2  -9  -9 1171.75 204.056  59
  -2   9 -10 240.832 33.0486  33
  -2   9 -11 268.262 35.8320  33
  -2   9 -12 97.6673 34.6296  53
  -2   9 -12 130.412 17.7792  33
   2   9  12 97.8385 19.7413  35
  -2   9 -13-8.71545 23.2426  53
   2   9  13-0.92336 7.79318  35
  -2   9 -13 0.56672 4.67803  33
   2  -9  13 14.9123 38.4434  55
   2   9  14 124.504 17.5538  35
  -2   9 -14 98.4003 14.9932  33
   2  -9  14 92.5625 40.5537  55
   2  10 -12 45.4433 9.07647  38
   2  10 -11 426.364 48.4711  38
  -2 -10  11 163.604 58.2746  56
   2  10 -10 294.339 36.6273  38
  -2 -10  10 127.995 51.9619  56
   2  10  -9 230.336 30.4516  38
  -2 -10   9 94.0581 49.3812  56
   2  10  -8 6.34362 8.20384  38
  -2 -10   8-28.5320 46.1214  56
   2  10  -7 9.09102 8.90951  38
  -2 -10   7-4.49840 48.3924  56
  -2  10   6 286.236 40.0531  36
   2  10  -6 319.211 40.5693  38
  -2 -10   5 129.900 56.6542  56
  -2  10   5 93.9173 19.5265  36
   2  10  -5 126.278 20.4971  38
  -2 -10   4 65.4320 57.8735  56
   2  10  -4 14.1169 9.94475  38
  -2  10   4 16.6091 10.5608  36
  -2  10   3 159.151 28.0183  38
   2  10  -3 209.510 27.8861  38
  -2 -10   3 146.319 68.5433  56
  -2 -10   3 52.8483 44.9099  45
  -2  10   2 10.6661 11.5215  38
  -2 -10   2 11.4381 61.5042  56
  -2 -10   2-33.1148 47.1051  45
  -2  10   1 12.1364 10.5042  38
  -2 -10   1-54.9102 51.9827  45
  -2  10   0 49.2468 14.0399  38
  -2 -10   0-31.1384 54.5377  45
  -2  10  -1 919.541 99.4708  38
  -2 -10  -1 328.997 112.451  45
  -2 -10  -2 27.0253 40.5962  59
  -2  10  -2 136.597 24.4503  38
  -2  10  -2 186.597 24.0877  32
   2 -10   2 126.337 52.3248  45
  -2 -10  -2 26.6504 55.1690  45
  -2 -10  -3 75.1077 47.5931  59
  -2 -10  -3 5.25020 56.4664  45
  -2 -10  -4-19.3962 38.8189  59
  -2  10  -4 15.2031 8.55205  38
  -2  10  -4 11.5917 7.37668  33
  -2 -10  -4-45.5244 56.0822  45
  -2 -10  -5-19.7852 40.5196  59
  -2  10  -5-1.17892 8.21596  38
  -2  10  -5 7.84184 6.74706  33
  -2  10  -6 7.54035 6.95331  38
  -2  10  -6 4.18440 6.83424  33
  -2 -10  -6-14.9486 40.5086  59
  -2  10  -7 64.7907 12.3287  33
  -2 -10  -7 69.1459 44.9976  59
  -2  10  -8 57.0517 11.1343  33
  -2 -10  -8 67.2749 46.3145  59
  -2  10  -9 2.64852 5.43351  33
  -2 -10  -9 4.57040 38.8541  59
  -2  10 -10 89.3450 14.1106  33
   2 -10  10 142.274 46.3219  55
  -2 -10 -10 109.846 44.3173  59
  -2 -10 -11 82.6857 40.6320  59
   2 -10  11 33.5365 34.1199  55
  -2  10 -11 12.4728 5.26520  33
  -2  10 -11 30.9309 23.9238  53
  -2 -11   7 30.2433 33.8329  56
   2 -11  -6 161.072 59.4102  45
  -2 -11   6 144.287 58.7412  56
   2  11  -5 8.31167 6.69684  38
   2 -11  -5-6.51941 38.4908  45
  -2 -11   5-30.0451 39.4189  56
   2 -11  -4 392.587 90.2554  45
  -2 -11   4 226.531 85.8216  56
   2  11  -4 651.917 75.1958  38
  -2  11   4 679.447 75.6828  36
   2 -11  -3 119.431 53.0293  45
  -2 -11   3 72.3141 41.9751  45
  -2 -11   3 135.820 55.2267  56
   2 -11  -2 63.7343 44.7886  45
  -2  11   2 175.106 24.9053  36
   2 -11  -1-6.44454 35.7191  45
  -2  11   1 4.88074 7.95166  36
  -2  11   0 261.602 32.8806  38
   2 -11   0 72.6407 47.0079  45
  -2  11  -1 14.7859 7.45391  38
   2 -11   1-11.1503 31.3257  45
  -2  11  -2 249.326 34.7028  38
  -2  11  -3 50.7594 11.9462  38
  -2  11  -4 103.834 17.1188  38
  -2  11  -4 104.476 16.3690  32
  -2  11  -5 89.6294 14.4315  38
  -2  11  -5 86.5534 14.1025  32
   2 -11   5 45.5922 36.2015  56
  -2 -11  -5 57.3507 32.8347  59
  -2  11  -6 232.260 29.0357  32
  -2 -11  -6 194.811 46.7313  59
   2 -11   6 113.922 42.6615  56
  -3   0  23 0.78605 7.74397  10
  -3   0  22 961.660 119.802  10
  -3   0  21-2.45000 11.2031  10
   3   0 -21 9.45078 31.1162  46
  -3   0  20 70.1991 17.8510  10
   3   0 -20 55.6224 39.1863  46
  -3   0  19-10.7519 13.8249  10
   3   0 -19 12.4903 41.1371  46
  -3   0  18 384.489 43.2089  41
  -3   0  18 227.213 45.2165  10
  -3   0  17-0.87309 7.78507  41
  -3   0  16 8295.72 886.650  41
  -3   0  16 6527.03 917.961   4
  -3   0  16 5840.75 904.959  21
  -3   0  15-2.61675 7.77736  35
  -3   0  15 9.66284 8.74557  41
  -3   0  15-25.8905 33.9613   4
  -3   0  15-29.8240 109.259   5
  -3   0  15-12.2023 21.4746  21
  -3   0  14 263.499 34.9752  35
  -3   0  14 182.973 50.0947  21
  -3   0  14 269.718 34.9840  41
  -3   0  14 210.321 59.6469   4
  -3   0  13-2.52960 7.32126  35
  -3   0  13-4.36966 16.7606  50
  -3   0  13-21.0771 22.7150  21
  -3   0  13 6.63811 8.17518  41
  -3   0  13-51.6153 94.5452   5
  -3   0  13 7.45792 32.1497   4
  -3   0  12 1198.52 251.501  55
  -3   0  12 2525.82 246.377  50
  -3   0  12 1507.87 250.727  21
  -3   0  12 2230.20 238.165  41
  -3   0  12 704.155 279.536   5
  -3   0  12 1610.36 258.873   4
  -3   0  12 1931.60 237.771  35
  -3   0  11 9.29693 41.1766  55
  -3   0  11 7.58299 17.2317  50
  -3   0  11-4.29490 18.5175  21
  -3   0  11 63.2703 88.3538   5
  -3   0  11 30.4528 23.9699   4
  -3   0  11 2.17013 7.13412  41
  -3   0  11 0.78073 7.32144  35
  -3   0  10 720.398 101.070  21
  -3   0  10 468.750 153.160   5
  -3   0  10 752.492 109.667   4
  -3   0   9-13.4025 15.9689  21
  -3   0   9 49.5534 88.8077   5
  -3   0   9 23.8419 23.2361   4
  -3   0   8 4622.58 532.249  21
  -3   0   8 4918.83 538.931   4
  -3   0   7-17.9402 16.0860  21
  -3   0   7-12.5623 72.2118   5
  -3   0   7 18.2083 21.6004   4
  -3   0   6 6.68149 13.7795  21
  -3   0   6 3.18543 18.3199   4
  -3   0   5-5.81475 11.8367  21
  -3   0   4 18723.1 2404.22  21
  -3   0   4 22046.3 2408.26  24
  -3   0   3 2.22148 16.2641   1
  -3   0   3 31.6719 12.5430  21
  -3   0   2 3701.15 453.387  21
  -3   0   2 4015.88 457.177   1
  -3   0   2 3601.90 453.091  14
  -3   0   1 16.9443 13.4100   1
  -3   0   1 14.5570 13.4792   3
  -3   0   1 3.99120 10.4082  14
  -3   0   1-1.38893 9.17438  21
  -3   0   0 16967.6 1768.38  21
  -3   0   0 14823.6 1769.23   3
  -3   0   0 16544.9 1770.39   1
  -3   0   0 15857.8 1767.59  14
  -3   0   0 13246.1 1763.29  15
  -3   0  -1-7.35457 14.3638   3
  -3   0  -1-7.59320 13.3782   1
  -3   0  -1-1.51280 11.2084  21
  -3   0  -2 407.365 171.982  25
  -3   0  -2 1863.99 166.118  21
  -3   0  -3 7.76652 14.3923   2
  -3   0  -4-10.0660 56.0372  25
  -3   0  -4 14.1992 14.2010   2
  -3   0  -5-8.99882 15.8733   2
  -3   0  -6 1465.62 466.356  25
  -3   0  -6 4850.55 454.204   2
  -3   0  -7 15.0355 73.3224  25
  -3   0  -7 24.6435 18.0465   2
  -3   0  -8 513.326 57.9564   2
  -3   0  -8 245.546 46.2900  19
  -3   0  -9 20.3601 17.5820   2
  -3   0  -9-7.89909 11.3524  19
  -3   0 -10 701.236 74.2222   2
  -3   0 -10 319.667 60.0380  19
  -3   0 -11 8.02920 16.8185   2
  -3   0 -11-3.20647 10.3027  19
  -3   0 -12 67.2912 23.5645   2
  -3   0 -12 21.0561 13.8959  19
  -3   0 -13 14.3818 18.2281   2
  -3   0 -13-3.67850 11.8234  20
  -3   0 -13 3.79445 10.9092  19
  -3   0 -14 272.152 47.1686   2
  -3   0 -14 120.533 31.6698  20
  -3   0 -15 15.5921 19.7595   2
  -3   0 -15-4.03047 11.5838  20
   3   0  17 2.53204 10.4548  52
   3   0  18 3469.74 420.609  52
   3   0  19 6.53579 9.93029  52
  -3   0 -20 255.974 71.0710  13
  -3   0 -21-4.28699 49.8574  13
  -3   0 -21 4.33780 4.89875  40
  -3   0 -22 85.3342 27.0451  54
  -3   0 -22 74.4533 11.0473  40
   3  -1 -23 48.1304 28.9123  46
  -3   1  23 51.2548 11.5844  10
  -3  -1  23 53.1795 11.4057  10
   3  -1 -22 92.5558 37.8121  46
  -3  -1  22 79.4937 16.2521  10
  -3   1  22 82.8983 16.8738  10
   3  -1 -21 758.295 122.527  46
  -3   1  21 896.443 103.489  52
  -3   1  21 822.861 104.179  10
  -3  -1  21 759.701 103.476  10
   3  -1 -20 24.1423 43.3730  46
  -3   1  20 6.80110 10.2125  52
  -3   1  20 5.76782 6.81511  41
  -3  -1  20 1.32651 12.0896  10
  -3   1  20 23.8352 13.3949  10
   3  -1 -19 398.335 88.1049  46
  -3   1  19 453.258 59.5651  52
  -3   1  19 571.622 58.3811  41
  -3   1  19 374.639 60.3201  10
  -3  -1  19 355.345 59.6531  10
   3  -1 -18 7.27931 47.5638  46
  -3   1  18 47.4801 11.4188  41
  -3  -1  18 28.0345 15.8064  10
  -3   1  18 24.1216 15.6111  10
  -3   1  18 39.0666 13.1122  52
  -3   1  17 1374.23 157.007  35
  -3   1  17 1174.24 157.856  52
  -3   1  17 1659.57 157.856  41
  -3  -1  17 1032.43 158.739  10
  -3   1  17 1041.35 158.817  10
  -3   1  16 2325.00 307.907  52
  -3   1  16 3073.85 307.971  41
  -3   1  16 2599.12 307.211  35
  -3   1  16 555.151 350.923   5
  -3  -1  16 2211.85 338.697   4
  -3   1  16 2389.28 340.870   4
  -3  -1  16 923.133 364.387   5
  -3  -1  16 2390.76 330.532  21
  -3  -1  15 154.347 55.6224   4
  -3   1  15 153.441 57.3707   4
  -3   1  15 29.4426 93.7824   5
  -3  -1  15 207.446 134.043   5
  -3  -1  15 177.727 49.8763  21
  -3  -1  15 139.372 70.1726  55
  -3   1  15 231.788 32.2782  41
  -3  -1  15 296.785 32.4743  41
  -3   1  15 200.781 31.8198  35
  -3   1  14 613.255 117.094   4
  -3   1  14 192.741 144.887   5
  -3  -1  14 501.449 114.111   4
  -3  -1  14 195.794 143.559   5
  -3  -1  14 393.041 117.234  55
  -3  -1  14 556.954 108.098  21
  -3   1  14 855.880 92.6604  41
  -3  -1  14 883.640 92.1174  41
  -3   1  14 673.569 91.7916  35
  -3   1  13-25.3099 106.043   5
  -3  -1  13 15.0030 29.5599   4
  -3   1  13-7.31581 28.8302   4
  -3  -1  13 29.8405 49.2877  55
  -3  -1  13-2.02753 16.0315  50
  -3  -1  13 22.2273 24.0037  21
  -3  -1  13 20.3343 8.62310  41
  -3   1  13 11.8385 8.76669  41
  -3   1  13 12.0169 8.84503  35
  -3   1  12 137.580 146.025   5
  -3  -1  12 651.617 124.343   4
  -3   1  12 755.222 126.473   4
  -3  -1  12 474.819 172.360   5
  -3  -1  12 420.230 121.203  55
  -3   1  12 1233.58 114.885  50
  -3  -1  12 982.594 110.101  50
  -3  -1  12 676.041 118.681  21
  -3   1  12 589.021 114.557  21
  -3   1  12 938.019 104.073  41
  -3  -1  12 1015.43 103.779  41
  -3   1  12 686.575 103.168  35
  -3  -1  11 1250.35 240.441  55
  -3   1  11 2927.27 235.242  50
  -3  -1  11 2096.74 229.934  50
  -3  -1  11 1745.17 239.528  21
  -3   1  11 1499.83 235.606  21
  -3  -1  11 1808.91 247.113   4
  -3   1  11 595.069 262.030   5
  -3  -1  11 536.204 262.841   5
  -3   1  11 1570.51 242.895   4
  -3  -1  11 2557.44 224.883  41
  -3   1  11 1389.88 223.737  32
  -3   1  11 1854.82 224.575  35
  -3  -1  10 10401.4 901.902  24
  -3  -1  10 7588.81 883.849  21
  -3   1  10 7377.96 880.632  21
  -3  -1  10 7903.98 891.354   4
  -3  -1  10 3718.46 911.411   5
  -3   1  10 3706.66 907.719   5
  -3   1  10 7623.41 889.192   4
  -3  -1   9 302.847 57.5401  24
  -3   1   9 239.285 47.4233  21
  -3  -1   9 337.850 52.3941  21
  -3   1   9 175.410 95.0089   5
  -3  -1   9 308.628 57.0704   4
  -3   1   9 317.691 56.2540   4
  -3  -1   9 135.748 97.3354   5
  -3   1   8 1643.85 197.865  21
  -3  -1   8 1800.74 210.428  24
  -3  -1   8 1605.68 199.629  21
  -3   1   8 583.678 218.556   5
  -3   1   8 1698.58 204.572   4
  -3  -1   8 775.064 229.254   5
  -3  -1   8 1868.62 207.256   4
  -3  -1   7 863.907 117.869  21
  -3   1   7 806.626 114.531  21
  -3  -1   7 839.006 124.681  24
  -3   1   7 975.536 122.454   4
  -3  -1   7 973.694 123.379   4
  -3  -1   6 491.551 73.8234  21
  -3   1   6 485.397 71.7597  21
  -3  -1   6 566.534 84.0614  24
  -3  -1   6 632.988 80.9657   4
  -3   1   6 555.850 78.1359   4
  -3   1   5 1.71755 10.4085  21
  -3   1   5 19.3858 12.4506  28
  -3  -1   5 15.0226 14.5242  21
  -3  -1   5 15.8586 18.9406  24
  -3  -1   4 2035.58 241.617  15
  -3  -1   4 2168.98 248.680  21
  -3   1   4 1953.23 246.148  21
  -3   1   4 1950.04 248.577  28
  -3  -1   4 1698.74 253.352  24
  -3   1   3 32.0304 15.0693  28
  -3  -1   3 43.5222 20.8790  24
  -3  -1   3 16.0072 11.2186  14
  -3  -1   3 22.3675 5.03638  15
  -3   1   3 21.0012 11.5444  21
  -3  -1   3 26.6696 13.5194  21
  -3  -1   3 16.3280 15.9673   1
  -3   1   3 40.5081 17.2843   1
  -3  -1   2 11593.2 1377.21  21
  -3   1   2 11590.6 1375.99  21
  -3   1   2 15915.7 1393.19  27
  -3  -1   2 11019.0 1372.03  15
  -3   1   2 10122.8 1375.87  14
  -3  -1   2 11667.7 1376.31  14
  -3  -1   2 13145.7 1380.94   1
  -3   1   2 11610.5 1379.07   1
  -3  -1   1 1270.26 141.257  21
  -3   1   1 1573.35 158.596  27
  -3   1   1 1151.53 139.762  21
  -3  -1   1 1096.04 135.817  15
  -3   1   1 988.128 139.077  14
  -3  -1   1 1167.85 140.065  14
  -3  -1   1 1331.73 144.370   1
  -3   1   1 1164.67 142.192   1
  -3   1   1 985.972 141.696   3
  -3  -1   1 922.662 140.442   3
  -3   1   0 3382.68 389.643  21
  -3   1   0 3815.59 408.105  27
  -3  -1   0 3619.46 390.790  21
  -3  -1   0 3294.70 385.843  15
  -3   1   0 3083.07 388.961  14
  -3   1   0 3426.49 391.659   1
  -3  -1   0 3729.95 393.495   1
  -3   1   0 3212.29 391.823   3
  -3  -1   0 2922.67 390.442   3
   3   1   1 6248.34 818.219  23
  -3  -1  -1 7922.49 801.986  21
  -3   1  -1 7286.71 800.900  21
  -3   1  -1 7264.67 820.536  27
  -3  -1  -1 6644.19 796.478  15
  -3  -1  -1 6714.65 796.024  16
  -3   1  -1 7829.08 803.767   3
  -3  -1  -1 6955.11 801.876   3
  -3  -1  -2 4502.13 439.071  21
  -3   1  -2 3578.55 458.983  27
  -3  -1  -2 3263.67 432.497  15
  -3  -1  -2 3625.85 432.588  16
  -3   1  -2 4691.13 441.435   3
  -3  -1  -2 4567.72 440.292   3
  -3   1  -3 9.90668 59.5505  25
  -3  -1  -3-0.92796 5.81803  16
  -3   1  -3 18.0028 14.7986   2
  -3  -1  -3 16.8471 14.3618   2
  -3  -1  -4 189.746 88.3785  25
  -3   1  -4 125.875 96.3861  25
  -3  -1  -4 486.613 68.1131  16
  -3  -1  -4 558.042 68.3693  17
  -3   1  -4 739.208 76.4393   2
  -3  -1  -4 643.242 73.9942   2
  -3  -1  -5 2421.93 354.380  16
  -3  -1  -5 2836.18 354.259  17
  -3  -1  -5 3602.18 361.420   2
  -3   1  -5 3718.03 362.342   2
  -3   1  -6 682.159 107.960  20
  -3  -1  -6 833.196 104.912  17
  -3  -1  -6 929.467 111.639   2
  -3   1  -6 956.899 112.306   2
  -3   1  -7 1141.98 145.717  20
  -3  -1  -7 989.041 142.158  19
  -3  -1  -7 1200.19 140.679  17
  -3   1  -7 1443.20 150.121   2
  -3  -1  -7 1449.94 150.021   2
  -3   1  -8 318.340 48.7322  20
  -3  -1  -8 269.574 45.1225  19
  -3  -1  -8 300.630 42.5116  17
  -3   1  -8 370.516 52.9733   2
  -3  -1  -8 370.247 52.2036   2
  -3   1  -9 218.820 40.7769  20
  -3  -1  -9 166.815 36.8380  19
  -3  -1  -9 271.897 35.7048  17
  -3   1  -9 275.884 45.1211   2
  -3  -1  -9 351.215 48.9712   2
  -3   1 -10 19.1909 12.7712  20
  -3  -1 -10 22.2220 13.4136  19
  -3  -1 -10 10.3270 8.35709  17
  -3  -1 -10 37.7469 16.4150   2
  -3   1 -10 22.2957 14.7821   2
  -3   1 -10 10.0163 39.4752  53
  -3  -1 -11 2666.45 261.025   2
  -3   1 -11 2591.97 259.613   2
   3  -1  11 2121.20 242.084  52
  -3   1 -11 2030.08 261.958  53
  -3  -1 -11 1400.02 246.281  19
  -3   1 -11 1686.23 249.410  20
  -3  -1 -12 113.757 28.7895  19
  -3   1 -12 138.449 31.4593  20
  -3   1 -12 218.635 39.9402   2
  -3  -1 -12 181.468 38.4615   2
   3  -1  12 160.200 24.4436  52
  -3   1 -12 132.867 48.5482  53
  -3  -1 -13 1863.65 179.878   2
  -3   1 -13 1812.76 177.611   2
   3  -1  13 1354.51 155.619  52
  -3   1 -13 1703.91 185.280  53
  -3  -1 -13 780.379 159.515  19
  -3   1 -13 977.703 162.725  20
   3  -1  14 590.765 66.6239  52
  -3   1 -14 378.911 73.0366  20
  -3  -1 -14 332.985 71.3243  19
  -3  -1 -14 666.812 87.4121   2
  -3   1 -14 597.945 84.5595   2
   3  -1  15 56.7391 14.2869  52
  -3   1 -15 41.2342 17.1712  20
  -3  -1 -15 20.4719 16.0170  19
  -3  -1 -15 92.7924 30.3900   2
  -3   1 -15 71.9345 28.1907   2
   3  -1  16 1141.28 142.572  52
   3  -1  17 676.893 87.0796  52
   3  -1  18 20.4618 11.1424  52
  -3   1 -19 154.477 71.8245  13
  -3  -1 -19 17.9023 69.8692  13
   3  -1  20 129.404 20.5948  52
  -3  -1 -20-5.22128 58.0358  13
  -3   1 -20-4.81472 55.1359  13
  -3   1 -20 129.937 17.8822  40
   3  -1  21 59.9087 13.4228  52
  -3  -1 -21 47.6137 50.1484  13
  -3   1 -21 47.8163 46.9960  13
  -3   1 -21 83.9141 11.9535  40
   3  -1  22 32.0573 8.12498  52
  -3   1 -22 30.3882 6.27998  40
  -3   1 -22-6.21636 38.0701  13
  -3  -1 -22 20.2699 39.7520  13
   3  -2 -23 33.1653 28.2769  46
  -3   2  23 41.8298 10.2273  10
  -3   2  23 46.9598 10.5173  52
   3  -2 -22 387.071 71.4145  46
  -3   2  22 387.254 51.3039  10
  -3   2  22 391.654 51.0073  52
   3  -2 -21 16.1001 38.5669  46
  -3  -2  21 14.0700 10.7908  10
  -3   2  21 1.12874 10.4189  10
  -3   2  21 6.24717 9.43999  52
   3  -2 -20 507.633 97.8725  46
  -3   2  20 462.425 70.6096  10
  -3  -2  20 470.341 70.2403  10
  -3   2  20 648.365 68.9743  41
  -3   2  20 550.909 67.1432  49
  -3   2  20 536.615 70.7785  52
  -3   2  19 207.465 27.7033  49
  -3   2  19 221.331 32.4015  52
  -3   2  19 206.324 29.5723  35
   3  -2 -19 197.257 60.9066  46
  -3   2  19 269.681 30.4646  41
  -3   2  19 181.790 32.6757  10
  -3  -2  19 167.935 31.7724  10
  -3   2  18 774.460 105.031  52
  -3   2  18 858.113 101.580  49
  -3   2  18 844.297 103.559  35
   3  -2 -18 930.197 139.881  46
  -3   2  18 1000.65 104.223  41
  -3   2  18 703.231 105.611  10
  -3  -2  18 691.869 105.056  10
  -3   2  17 12.5418 13.9085  10
  -3  -2  17 13.4857 13.7244  10
  -3  -2  17-28.2336 64.1508  55
  -3   2  17 3.98747 5.27206  49
  -3   2  17 7.87239 10.9400  52
   3  -2 -17 7.97886 54.3890  46
  -3   2  17 6.86903 8.19835  41
  -3   2  17 7.95336 8.48728  35
  -3  -2  16 93.0692 69.6185  55
  -3   2  16 153.151 23.3300  52
  -3   2  16 120.480 18.2399  49
  -3  -2  16 153.909 46.2457  21
  -3   2  16 150.084 22.1151  41
  -3   2  16 103.579 25.0637  10
  -3  -2  16 99.3325 24.2772  10
  -3  -2  16 29.6347 96.4873   5
  -3   2  16 160.857 22.2639  35
  -3  -2  15 42.3927 68.1055  55
  -3   2  15-4.82853 10.4085  52
  -3   2  15 5.94135 13.1578  10
  -3  -2  15 5.88822 13.2106  10
  -3  -2  15 28.8410 92.6679   5
  -3  -2  15-8.35203 34.9897   4
  -3   2  15-8.23699 35.5082   4
  -3  -2  15-6.50763 24.7409  21
  -3   2  15 3.05527 9.42860  41
  -3   2  15-4.25724 9.30389  35
  -3  -2  14-34.2193 60.7285  55
  -3   2  14 16.8269 10.3202  52
  -3   2  14 26.5590 97.3644   5
  -3  -2  14 54.9576 96.7851   5
  -3  -2  14 63.6235 38.0723   4
  -3   2  14 53.8792 36.0191   4
  -3  -2  14 43.1042 28.8967  21
  -3   2  14 45.1332 12.1067  41
  -3   2  14 29.4086 10.5313  35
  -3  -2  13 34.2367 17.0746  50
  -3   2  13 42.0741 11.1301  52
  -3  -2  13-25.7148 94.2855   5
  -3  -2  13 22.3179 31.4079   4
  -3   2  13 35.3186 28.9715   4
  -3   2  13 24.3958 96.0810   5
  -3  -2  13 28.8307 25.8328  21
  -3  -2  13-6.49009 55.7010  55
  -3   2  13 26.0344 11.4227  35
  -3   2  12 270.897 36.6843  52
  -3  -2  12 301.500 43.1548  50
  -3  -2  12 23.6999 95.6525   5
  -3   2  12 154.467 107.647   5
  -3  -2  12 294.724 63.1634   4
  -3   2  12 383.130 64.3910   4
  -3  -2  12 287.280 56.5100  21
  -3  -2  12 300.378 62.3205  24
  -3  -2  12 194.298 71.7058  55
  -3   2  12 223.362 36.0948  36
  -3   2  12 313.125 37.8815  35
  -3   2  11 2197.47 246.823  52
  -3  -2  11 2706.70 252.969  50
  -3  -2  11 2458.33 279.442  24
  -3  -2  11 2330.99 266.709  21
  -3   2  11 610.843 278.887   5
  -3  -2  11 2505.57 275.723   4
  -3   2  11 2211.48 269.671   4
  -3  -2  11 754.536 290.461   5
  -3  -2  11 1726.18 268.170  55
  -3   2  11 1846.73 246.651  36
  -3   2  11 2377.47 247.916  35
  -3   2  11 1692.47 246.182  32
  -3  -2  10 2730.32 323.907  24
  -3   2  10 3495.54 316.437  28
  -3  -2  10 2922.87 313.527  21
  -3  -2  10 3138.06 321.221   4
  -3  -2  10 1163.27 336.635   5
  -3   2  10 1131.48 330.995   5
  -3   2  10 3025.59 317.336   4
  -3  -2  10 2928.44 296.997  58
  -3  -2  10 2502.60 315.539  55
  -3   2  10 2867.29 295.081  35
  -3   2  10 2020.55 293.296  32
  -3   2  10 2118.37 293.569  36
  -3  -2   9 19.6015 18.2688  21
  -3   2   9 7.55214 15.3650  28
  -3  -2   9 13.1290 28.3079  24
  -3  -2   9 69.0631 72.3358   5
  -3  -2   9-4.98880 22.6812   4
  -3   2   9-4.40858 20.5407   4
  -3   2   9 15.2452 67.5238   5
  -3  -2   8 1511.33 193.648  21
  -3  -2   8 1189.30 200.260  24
  -3   2   8 1597.87 194.040  28
  -3   2   8 1413.22 194.103   4
  -3  -2   8 1698.11 200.122   4
  -3  -2   7 4227.66 468.294  15
  -3  -2   7 3906.13 477.335  21
  -3   2   7 3641.72 476.595  28
  -3  -2   7 2927.14 484.365  24
  -3  -2   7 4136.55 482.241   4
  -3   2   7 3469.59 477.239   4
  -3  -2   6 1563.00 183.176  15
  -3  -2   6 1462.11 190.935  21
  -3   2   6 1543.14 192.146  28
  -3  -2   6 998.400 196.923  24
  -3  -2   6 1787.08 206.411  26
  -3  -2   5 1905.12 217.096  15
  -3  -2   5 1833.11 224.366  21
  -3   2   5 1782.57 225.432  28
  -3  -2   5 1149.64 229.771  24
  -3  -2   4 434.080 55.2246  15
  -3  -2   4 490.396 62.6810  21
  -3   2   4 442.173 64.3601  28
  -3  -2   4 314.830 70.8945  24
  -3  -2   4 492.139 66.1639   1
  -3   2   4 416.146 62.3407   1
  -3  -2   3 4129.88 495.371  15
  -3  -2   3 4367.19 501.481  21
  -3   2   3 3519.14 502.298  28
  -3  -2   3 2962.82 507.796  24
  -3  -2   3 5262.63 506.692   1
  -3   2   3 4343.77 502.425   1
  -3  -2   2 564.102 72.7213  15
  -3   2   2 512.711 75.9953  14
   3   2  -2 649.432 120.794  23
  -3  -2   2 682.637 93.4483  29
  -3  -2   2 633.952 78.7493  21
  -3   2   2 824.880 97.1932  27
  -3   2   2 558.303 75.7068  21
  -3   2   2 583.798 78.6082   1
  -3  -2   2 684.935 81.6569   1
  -3  -2   1 1203.01 144.658  15
  -3   2   1 1091.48 147.327  14
  -3   2   1 1245.16 147.921  21
  -3  -2   1 1279.07 161.705  29
  -3  -2   1 1398.35 150.730  21
  -3   2   1 1503.02 168.500  27
  -3  -2   1 1398.91 152.950   1
  -3   2   1 1163.91 149.571   1
  -3  -2   0 931.823 116.912  15
  -3  -2   0 1056.58 116.251  16
  -3   2   0 852.888 119.204  14
  -3   2   0 863.134 119.522  21
  -3  -2   0 815.193 128.924  29
  -3   2   0 1071.09 139.632  27
  -3  -2   0 1079.07 122.363  21
  -3   2   0 933.914 121.637   1
  -3   2   0 930.440 122.924   3
  -3  -2   0 770.849 120.217   3
  -3  -2   0 1143.06 124.821   1
  -3  -2  -1 6986.46 814.550  15
  -3  -2  -1 7716.91 813.795  16
   3   2   1 7178.97 849.331  23
  -3  -2  -1 8559.70 820.857  21
  -3   2  -1 6998.54 838.009  27
  -3   2  -1 7612.39 821.263   3
  -3  -2  -1 6618.55 818.549   3
  -3  -2  -2 63.2496 17.5248  21
  -3  -2  -2 66.1870 9.95903  18
  -3  -2  -2 77.9371 12.4313  15
  -3  -2  -2 51.1316 12.4271  17
  -3  -2  -2 64.5210 11.0987  16
  -3   2  -2 87.3173 38.7870  27
  -3   2  -2 76.1844 20.9104   3
  -3  -2  -2 64.2297 18.2549   3
  -3  -2  -3 3254.56 404.561  18
  -3  -2  -3 3641.85 407.396  17
  -3  -2  -3 3237.43 406.429  15
  -3  -2  -3 3521.09 406.014  16
   3   2   3 3078.54 431.893  22
  -3   2  -3 4560.00 415.203   2
  -3  -2  -4 1454.17 190.090  15
  -3  -2  -4 1683.27 191.081  17
  -3  -2  -4 1514.41 189.642  16
  -3   2  -4 1949.70 197.831   2
  -3  -2  -4 1730.02 195.776   2
  -3   2  -5 973.228 148.538  20
  -3  -2  -5 1228.49 146.285  19
  -3  -2  -5 1243.84 146.372  17
  -3  -2  -5 1030.60 145.217  16
  -3   2  -5 1444.83 153.448   2
  -3  -2  -5 1314.98 151.175   2
  -3  -2  -6 814.454 115.963  16
  -3   2  -6 867.410 120.358  20
  -3  -2  -6 841.215 116.146  19
  -3  -2  -6 997.454 116.559  17
  -3   2  -6 693.829 139.824  31
  -3   2  -6 1209.11 125.002   2
  -3  -2  -6 1077.93 122.634   2
  -3   2  -7 639.017 74.4100   2
  -3  -2  -7 655.836 73.8222   2
  -3   2  -7 473.859 69.8847  20
  -3  -2  -7 394.859 64.9599  19
  -3  -2  -7 392.853 64.5586  16
  -3  -2  -7 568.474 65.5978  17
  -3   2  -8 6.12122 13.9793   2
  -3  -2  -8 20.8678 15.8028   2
  -3  -2  -8 17.7006 10.4799  16
  -3  -2  -8 8.42995 9.44087  19
  -3   2  -8 5.97096 11.4382  20
  -3  -2  -8 13.7624 9.03724  17
  -3   2  -9 5658.53 545.759   2
  -3  -2  -9 5936.32 546.144   2
  -3   2  -9 4143.20 549.116  53
  -3  -2  -9 3362.52 534.387  19
  -3  -2  -9 4678.62 533.929  17
  -3   2  -9 3888.82 538.978  20
  -3   2 -10 298.037 53.2245  20
  -3  -2 -10 204.044 47.8225  19
  -3  -2 -10 382.952 48.3209  17
  -3   2 -10 470.168 60.6572   2
  -3  -2 -10 499.499 62.1451   2
  -3   2 -10 341.111 70.6172  53
  -3   2 -11 829.885 96.5113   2
  -3  -2 -11 913.408 99.5062   2
  -3   2 -11 526.472 87.8558  20
  -3  -2 -11 410.043 83.2391  19
  -3  -2 -11 711.467 83.1589  17
  -3   2 -11 639.937 105.369  53
  -3  -2 -12 2342.72 206.260   2
  -3   2 -12 2102.48 202.036   2
  -3   2 -12 1617.92 205.940  53
  -3  -2 -12 1071.15 186.715  19
  -3   2 -12 1243.02 190.188  20
  -3  -2 -12 1444.88 183.685  17
  -3   2 -13 35.9408 44.5068  53
   3  -2  13 67.2342 15.1297  52
  -3   2 -13 68.9397 22.6494  20
  -3  -2 -13 39.9313 17.3053  19
  -3  -2 -13 94.3435 28.6044   2
  -3   2 -13 68.6177 24.3862   2
  -3   2 -14 120.338 50.1126  53
   3  -2  14 85.8573 17.2108  52
  -3   2 -14 74.9425 23.3913  20
  -3  -2 -14 42.5242 18.9626  19
  -3   2 -14 137.629 34.6116   2
  -3   2 -15 2181.50 313.303  20
  -3  -2 -15 1834.64 310.384  19
   3  -2  16 427.548 57.4732  52
   3  -2  17 30.1340 11.6219  52
   3  -2  18 9.35622 9.94629  52
  -3  -2 -18 44.5249 63.9906  13
  -3   2 -18 11.0281 56.8732  13
  -3  -2 -19 40.2247 62.9805  13
  -3   2 -19 34.2966 57.3008  13
   3  -2  19 16.7000 10.4855  52
  -3   2 -19 35.6397 8.12197  40
  -3  -2 -20 63.8182 64.9131  13
  -3   2 -20 126.096 61.8846  13
   3  -2  20 283.723 39.0885  52
  -3   2 -20 322.482 37.5620  40
  -3  -2 -21 188.364 99.7574  13
  -3   2 -21 183.834 96.1067  13
  -3   2 -21 824.313 86.5002  40
   3  -2  21 780.461 87.9028  52
  -3   2 -22 12.9336 4.43624  40
   3  -2  22 9.46612 6.04574  52
   3  -3 -23 134.590 36.0716  46
   3  -3 -22 25.2837 35.0984  46
  -3   3  22 19.4624 9.21694  52
  -3   3  22 14.8540 5.00532  37
  -3   3  21 57.6845 9.90252  41
   3  -3 -21 26.1643 38.7683  46
  -3   3  21 31.8050 12.3496  52
   3  -3 -20 651.504 125.949  46
  -3   3  20 749.189 104.395  52
  -3   3  20 928.298 102.770  41
  -3   3  20 806.807 102.644  35
   3  -3 -19 394.147 90.2966  46
  -3   3  19 460.633 63.6232  52
  -3   3  19 562.555 61.6439  41
  -3   3  19 457.682 61.3833  35
  -3   3  18 185.445 29.3980  52
  -3  -3  18 60.5471 63.4478  55
  -3   3  18 189.031 27.4582  35
   3  -3 -18 184.374 64.7394  46
  -3   3  17 133.789 25.4530  52
  -3   3  17 161.492 20.7251  49
  -3  -3  17 100.531 69.5966  55
  -3   3  17 141.034 23.5230  35
   3  -3 -17 89.0650 59.1595  46
  -3   3  16 188.238 29.5457  52
  -3   3  16 190.731 24.8266  49
   3  -3 -16 256.680 75.2263  46
  -3   3  16 173.496 28.0773  35
  -3   3  15 284.965 41.5218  52
  -3   3  15 299.861 37.4087  49
  -3  -3  15 298.475 63.0004  21
   3  -3 -15 206.208 75.6701  46
  -3  -3  15 163.532 79.7784  55
  -3   3  15 302.506 41.3983  35
  -3   3  14 687.653 85.4875  52
  -3   3  14 655.363 81.5216  49
  -3  -3  14 748.770 108.919  21
   3  -3 -14 715.150 124.560  46
  -3  -3  14 532.128 121.508  55
  -3   3  14 661.946 85.0036  35
  -3   3  13 52.1922 29.8125  28
  -3  -3  13 24.7185 26.6616  24
  -3  -3  13 23.6553 22.7034  21
  -3   3  13 35.7052 10.9773  52
  -3   3  13 25.4506 6.23244  49
  -3  -3  13 35.2442 64.9319  55
  -3   3  13 25.4807 11.5421  35
  -3   3  13 20.9537 9.43762  36
  -3  -3  12 2760.56 369.306  24
  -3   3  12 3374.45 365.848  28
  -3  -3  12 3122.06 361.910  21
  -3   3  12 2674.63 339.171  52
  -3   3  12 2800.15 336.427  49
  -3  -3  12 3411.45 342.146  58
  -3  -3  12 2622.39 365.406  55
  -3   3  12 2337.12 338.639  36
  -3   3  12 3007.80 340.310  35
  -3   3  11-5.46421 17.5624  28
  -3  -3  11-8.06849 28.4024  24
  -3  -3  11-10.1488 23.6314  21
  -3   3  11 6.47805 7.70929  52
  -3  -3  11 13.2084 11.7847  58
  -3  -3  11-25.0858 56.9961  55
  -3   3  11 2.17417 9.70236  35
  -3   3  11 6.77699 7.24205  36
  -3  -3  10 1.29487 10.9441  58
  -3   3  10-4.96106 18.1839  28
  -3  -3  10-7.87395 24.0082  24
  -3  -3  10-4.63216 17.6198  21
  -3   3  10 6.72400 7.36918  52
  -3  -3  10 6.47929 7.38317  15
  -3   3  10-1.05049 9.26173  35
  -3   3  10 10.7363 7.57342  36
  -3  -3   9 4.22709 41.8627  56
  -3  -3   9-1.24383 11.5849  58
  -3  -3   9 16.2081 50.9077  55
  -3   3   9-2.27663 6.50044  52
  -3   3   9-4.55534 16.6896  28
  -3  -3   9 7.64738 23.3115  24
  -3  -3   9 8.33567 17.9678  21
  -3   3   9-5.79272 6.67705  36
  -3   3   9 1.96357 8.81260  35
  -3   3   9-5.36970 6.57078  32
  -3  -3   9 5.91798 6.55583  15
  -3  -3   8 2246.74 288.666  21
  -3   3   8 2056.03 288.892  28
  -3  -3   8 1752.69 298.063  24
  -3  -3   8 2498.35 278.816  15
  -3  -3   7 6.71304 21.5736  26
  -3  -3   7 3.30903 15.0420  21
  -3   3   7 3.83295 16.0630  28
  -3  -3   7 21.8176 25.6009  24
  -3  -3   7 2.44826 5.57840  15
  -3  -3   6 611.886 77.5192  21
  -3   3   6 421.634 76.2252  28
  -3  -3   6 355.151 84.5144  24
  -3  -3   6 658.236 92.9309  26
  -3  -3   6 549.487 67.9745  15
  -3  -3   5 4121.90 469.127  21
  -3   3   5 3224.24 469.440  28
  -3  -3   5 2510.42 475.954  24
  -3  -3   5 3752.99 481.792  26
  -3  -3   5 4280.66 461.905  15
   3   3  -4 46.2315 58.8715  23
  -3  -3   4 21.3533 21.7887  26
  -3   3   4 57.5693 21.5966  28
  -3  -3   4 18.2046 24.5698  24
  -3  -3   4 77.5655 19.8351  21
  -3  -3   4 49.1788 10.2128  15
  -3  -3   3 2467.23 325.241  26
  -3  -3   3 2691.23 334.210  29
  -3  -3   3 2898.88 315.103  21
  -3  -3   3 2684.06 308.402  15
  -3   3   3 2104.43 310.804  14
  -3  -3   2 1242.74 178.600  26
  -3  -3   2 1385.33 186.369  29
  -3   3   2 1857.35 193.544  27
   3   3  -2 1413.13 216.826  23
  -3  -3   2 1408.24 163.913  15
  -3   3   2 1156.53 166.013  14
   3   3  -1 716.587 133.015  23
  -3  -3   1 533.321 99.0853  29
  -3   3   1 901.841 111.567  27
  -3  -3   1 735.033 83.5232  15
  -3   3   1 560.502 84.7776  14
   3   3   0 80.0658 54.7814  23
  -3  -3   0 41.2100 29.1469  29
  -3   3   0 134.963 44.6179  27
  -3   3   0 82.8826 19.0876  14
  -3  -3   0 132.599 15.9472  18
  -3  -3   0 98.7571 16.8607  15
   3   3   1 1907.33 280.601  23
  -3   3  -1 1899.72 263.587  27
  -3  -3  -1 1875.55 239.910  15
  -3  -3  -1 2208.26 238.480  18
  -3  -3  -1 1574.22 239.204  17
  -3  -3  -1 2151.35 239.155  16
   3   3   2 5294.93 728.546  22
  -3   3  -2 5772.50 721.235  27
  -3  -3  -2 5539.38 691.696  15
  -3  -3  -2 5927.78 689.781  18
  -3  -3  -2 5258.19 691.542  17
  -3  -3  -2 6073.54 690.664  16
  -3   3  -3 50.3394 62.0217  25
   3   3   3 50.6412 44.0907  22
  -3   3  -3 73.3085 45.8141  27
  -3  -3  -3 122.711 20.7312  15
  -3  -3  -3 136.248 18.9391  18
  -3  -3  -3 129.953 21.3649  17
  -3  -3  -3 152.465 20.3283  16
  -3   3  -4 1933.81 311.315  27
  -3  -3  -4 2289.77 284.002  15
  -3  -3  -4 2239.39 281.648  18
  -3  -3  -4 2551.66 284.777  17
  -3  -3  -4 2365.52 282.974  16
  -3  -3  -5 998.343 118.214  17
  -3  -3  -5 879.742 116.667  16
   3   3   6 923.581 159.925  22
  -3  -3  -6 1095.41 124.456  19
  -3  -3  -6 1066.88 124.147  17
  -3  -3  -6 829.707 122.058  16
  -3  -3  -7 961.918 134.784  16
  -3  -3  -7 1059.44 135.719  19
  -3  -3  -7 1257.54 136.579  17
  -3   3  -7 844.368 166.482  31
  -3  -3  -8 728.367 115.021  46
  -3   3  -8 568.764 127.688  31
  -3  -3  -8 688.100 95.1978  16
  -3  -3  -8 751.765 96.4526  19
  -3  -3  -8 919.030 96.8358  17
  -3  -3  -8 554.925 98.8795  54
  -3  -3  -9-16.9369 23.6004  54
  -3  -3  -9-4.63738 9.72523  16
  -3  -3  -9-2.46778 7.94321  19
  -3  -3  -9-3.78616 9.23678  17
  -3   3  -9-12.8611 39.2057  31
  -3  -3  -9 34.5169 42.9560  46
  -3  -3 -10 3015.57 382.021  46
  -3  -3 -10 2393.81 363.194  19
  -3  -3 -10 3634.94 363.858  17
  -3   3 -10 2686.15 378.704  53
  -3   3 -11 6.10617 42.0843  53
  -3  -3 -11-3.18059 9.71734  19
  -3  -3 -11 20.6313 11.3079  17
  -3   3 -12 24.7967 43.2667  53
  -3  -3 -12 21.2480 45.5946  46
  -3  -3 -12 13.9543 12.5738  19
  -3  -3 -12 29.8628 11.5825  17
   3   3  13 543.182 87.5250  41
  -3  -3 -13 996.574 129.538  46
  -3  -3 -13 776.899 107.575  54
  -3   3 -13 843.215 118.107  53
  -3  -3 -13 962.599 95.3100  17
  -3  -3 -13 608.800 96.8290  19
   3   3  14 410.096 62.9359  41
  -3  -3 -14 488.243 81.9712  54
  -3   3 -14 690.556 96.4044  53
   3  -3  14 581.089 64.7371  52
  -3  -3 -14 390.081 71.4927  19
   3   3  15 221.567 38.3208  41
  -3  -3 -15 332.997 62.5592  54
   3  -3  15 320.601 39.8946  52
  -3   3 -15 372.052 72.9657  53
  -3   3 -16 16.6791 37.0696  53
   3  -3  16 11.4193 9.83437  52
  -3   3 -17 33.3765 8.61424  40
   3  -3  17 28.6374 11.1644  52
  -3   3 -18 255.239 31.3793  40
   3  -3  18 201.734 33.2191  52
  -3   3 -19 39.2420 8.18439  40
   3  -3  19 17.1847 9.44489  52
  -3   3 -20 488.260 59.0647  40
   3  -3  20 453.080 60.5751  52
  -3   3 -21 17.3469 5.22730  40
   3  -3  21 27.4331 7.85456  52
  -3   4  22 92.4230 13.1585  37
   3  -4 -22 96.8718 36.8141  46
  -3   4  21 38.2036 11.7219  52
   3  -4 -21 14.2666 37.3664  46
  -3   4  20 579.014 77.5979  52
  -3  -4  20 394.382 96.7167  55
  -3   4  20 670.292 76.0604  35
   3  -4 -20 448.561 97.7985  46
  -3   4  19 716.046 96.2261  52
  -3  -4  19 514.410 118.680  55
  -3   4  19 824.071 94.8264  35
   3  -4 -19 709.724 124.286  46
  -3   4  18 279.774 43.5596  52
  -3  -4  18 224.984 78.4837  55
  -3   4  18 349.563 42.5817  35
   3  -4 -18 256.911 75.6350  46
  -3   4  17 19.5225 13.1575  52
  -3  -4  17-35.1351 63.8805  55
  -3   4  17 11.0559 9.91902  35
   3  -4 -17 15.6581 52.7896  46
  -3   4  16 186.308 30.0512  52
  -3  -4  16 192.891 84.1015  55
  -3   4  16 183.175 28.4902  35
   3  -4 -16 153.611 66.2990  46
  -3   4  15 203.057 33.3212  52
   3  -4 -15 267.589 74.3709  46
  -3  -4  15 129.411 76.5276  55
  -3   4  15 248.311 33.8345  35
  -3   4  14 74.3203 17.1971  52
  -3   4  14 141.812 44.5892  28
  -3  -4  14 42.5640 28.5301  24
   3  -4 -14 55.6482 50.4492  46
  -3   4  14 67.5077 15.0947  36
  -3   4  14 69.8792 15.6782  35
  -3   4  13 2727.50 323.263  52
  -3  -4  13 2485.46 353.368  24
  -3   4  13 3084.94 355.111  28
   3  -4 -13 3270.42 359.856  46
  -3  -4  13 2481.08 353.541  55
  -3   4  13 2345.65 322.224  36
  -3   4  13 2889.68 323.879  35
  -3  -4  12 637.684 77.7033  58
  -3  -4  12 479.172 111.540  55
  -3   4  12 678.917 102.666  28
  -3  -4  12 449.682 98.8734  24
  -3   4  12 620.910 76.7205  52
  -3  -4  12 850.114 83.8510  15
  -3   4  12 451.131 75.0767  36
  -3   4  12 653.067 77.6116  35
  -3  -4  11 80.2489 18.3647  58
  -3  -4  11 118.131 65.7104  55
  -3   4  11 70.4349 31.2568  28
  -3  -4  11 35.1838 31.7653  24
  -3   4  11 117.142 18.3053  52
  -3  -4  11 108.655 20.4653  15
  -3   4  11 92.5955 16.7721  36
  -3   4  11 102.863 18.8388  35
  -3  -4  10 250.025 45.3591  58
  -3  -4  10 178.031 70.4175  56
  -3  -4  10 523.548 89.8612  55
  -3   4  10 312.256 63.6240  28
  -3  -4  10 340.617 73.9860  24
  -3   4  10 402.852 45.2639  52
  -3  -4  10 533.953 51.8551  15
  -3   4  10 256.282 43.4481  36
  -3   4  10 390.075 46.3847  35
  -3  -4   9 374.044 81.7272  55
  -3  -4   9 214.305 42.6618  58
  -3  -4   9 174.651 68.5913  56
   3   4  -9 444.069 131.113  23
  -3   4   9 316.727 60.1398  28
  -3  -4   9 211.876 61.7576  24
  -3   4   9 380.885 42.5419  52
  -3  -4   9 541.431 49.4909  15
  -3   4   9 252.192 41.1013  36
  -3   4   9 376.609 43.8329  35
  -3  -4   8 14.1995 48.5719  56
  -3  -4   8-7.43621 10.9843  58
  -3  -4   8 11.3296 55.2086  55
  -3  -4   8-8.01188 23.0279  26
   3   4  -8-22.3849 50.8594  23
  -3   4   8 15.0920 22.2835  28
  -3  -4   8 17.1238 23.0194  24
  -3   4   8 10.6401 7.30675  52
  -3  -4   8 3.30800 6.51929  15
  -3   4   8 3.52521 6.52948  36
  -3   4   8 1.57154 6.14367  32
  -3  -4   7 151.749 56.7756  56
  -3  -4   7 224.312 36.1194  48
  -3   4   7 227.673 29.1106  52
   3   4  -7 383.404 117.220  23
  -3  -4   7 279.588 57.2567  26
  -3   4   7 210.659 44.5320  28
  -3  -4   7 124.932 46.1471  24
  -3   4   7 171.878 28.2409  32
  -3   4   7 186.318 28.7586  36
  -3  -4   7 375.772 35.4279  15
  -3  -4   6 400.027 46.9342  15
  -3  -4   6 330.472 67.0909  26
  -3   4   6 226.246 54.8765  28
  -3  -4   6 261.570 65.9398  24
  -3  -4   5 18.2678 7.33272  15
  -3  -4   5 26.8614 25.6234  26
  -3   4   5 20.5789 18.3587  28
  -3  -4   5 7.50488 22.9803  24
  -3  -4   4 2700.45 299.507  15
   3   4  -4 2911.62 380.518  23
  -3  -4   4 2071.97 317.248  26
  -3  -4   4 3086.45 337.395  29
  -3   4   4 1842.51 307.070  28
  -3  -4   3 999.806 121.269  15
  -3  -4   3 829.615 138.397  26
   3   4  -3 1015.82 184.224  23
  -3  -4   3 967.062 147.583  29
  -3  -4   2 24.7773 7.60241  15
   3   4  -2 32.1023 54.1527  23
  -3  -4   2-5.68252 20.9786  26
  -3  -4   2 43.1044 27.4349  29
  -3   4   2 20.6443 28.9450  27
  -3  -4   1 63.9478 10.7269  18
  -3  -4   1 54.8672 11.7121  15
   3   4  -1 91.9455 56.5788  23
  -3  -4   1 41.0685 28.6945  29
  -3   4   1 35.2107 33.5357  27
  -3  -4   0 29.5171 7.05182  18
  -3  -4   0 19.2375 8.06506  15
   3   4   0-14.7788 49.8864  23
  -3  -4   0 6.59880 21.3980  29
  -3   4   0 43.7722 32.4392  27
  -3  -4  -1 351.734 48.6851  15
  -3  -4  -1 378.393 46.6351  18
   3   4   1 205.371 78.1921  22
  -3   4  -1 340.501 74.1903  27
  -3  -4  -2 128.466 21.2898  15
  -3  -4  -2 151.181 19.7687  18
  -3  -4  -2 104.437 20.8693  17
  -3  -4  -2 170.484 21.3553  16
   3   4   2 135.409 62.0679  22
  -3  -4  -3 3465.91 428.681  15
  -3  -4  -3 3586.01 426.143  18
  -3  -4  -3 3400.86 428.073  17
  -3  -4  -3 3721.03 427.085  16
  -3   4  -3 2788.71 453.504  27
  -3  -4  -4 843.915 112.263  15
  -3  -4  -4 833.283 109.437  18
  -3  -4  -4 977.723 112.806  17
  -3  -4  -4 908.974 110.938  16
  -3  -4  -5 6494.45 835.796  15
  -3  -4  -5 6485.78 833.025  18
  -3  -4  -5 8145.07 837.291  17
  -3  -4  -5 7338.28 834.769  16
  -3   4  -5 5127.49 864.441  27
  -3  -4  -6 288.037 50.8976  54
  -3  -4  -6 324.129 68.5189  46
   3   4   6 331.943 92.8304  22
  -3  -4  -6 289.599 43.9422  17
  -3  -4  -6 282.817 42.6212  16
  -3   4  -6 318.266 39.9457  33
   3   4   7 57.7154 18.3098  43
  -3  -4  -7 100.919 47.0703  46
   3   4   7 150.452 60.0962  22
  -3  -4  -7 87.1356 18.1870  16
  -3  -4  -7 113.623 20.7632  17
  -3  -4  -7 94.9537 29.5197  54
  -3  -4  -8 73.1688 17.8981  16
  -3  -4  -8 90.7715 19.8998  19
  -3  -4  -8 119.414 21.6258  17
  -3  -4  -8 53.1542 27.0528  54
  -3  -4  -8 91.1060 49.2783  46
   3   4   8 85.1714 20.7395  43
  -3  -4  -9 1114.38 157.526  54
  -3  -4  -9 1061.80 151.540  16
  -3  -4  -9 1236.18 153.921  19
  -3  -4  -9 1574.41 154.646  17
  -3   4  -9 1055.97 191.936  31
  -3  -4  -9 1224.87 174.214  46
   3   4   9 1057.39 149.824  43
  -3  -4 -10 3.91526 23.5917  54
   3   4  10 12.2756 12.2310  43
  -3  -4 -10 28.3605 46.7157  46
  -3   4 -10 14.5285 36.1958  31
  -3  -4 -10 8.38483 11.1193  16
  -3  -4 -10 15.0719 12.3597  19
  -3  -4 -10 20.7215 11.5764  17
  -3  -4 -11 7.55531 47.9407  46
  -3  -4 -11-3.34914 9.00348  19
  -3  -4 -11 2.38090 9.05176  17
  -3   4 -11-6.40447 41.6672  53
  -3  -4 -12 23.8186 51.0206  46
  -3  -4 -12-3.70959 11.3084  19
  -3  -4 -12 4.85494 9.22974  17
  -3   4 -12 38.4112 45.5330  53
  -3  -4 -13 90.1429 62.5310  46
  -3  -4 -13 118.782 30.8608  19
  -3  -4 -13 205.956 30.7287  17
   3   4  13 127.164 24.8063  41
  -3   4 -13 220.587 59.8798  53
   3   4  14 92.6879 20.4779  41
  -3   4 -14 78.9479 47.1823  53
   3  -4  14 122.817 20.5025  52
  -3  -4 -15 617.270 106.964  46
   3   4  15 413.374 66.6556  41
   3  -4  15 613.107 68.1767  52
  -3   4 -15 583.981 93.3823  53
   3   4  16 145.725 25.1969  41
  -3  -4 -16 139.668 66.3881  46
  -3   4 -16 183.786 51.7008  53
   3  -4  16 173.980 25.5080  52
   3   4  17 82.5800 16.8103  41
  -3  -4 -17 78.5272 58.0894  46
   3  -4  17 95.5252 17.1000  52
   3  -4  18 7.73854 8.42602  52
   3   4  18 4.47349 6.95782  41
   3  -4  19 58.8471 11.9154  52
   3   4  19 55.1031 11.3205  41
   3  -4  20 50.5829 10.8522  52
  -3   4 -20 57.2660 10.1979  34
   3  -4  21 129.264 19.9658  52
  -3   4 -21 158.779 19.7559  34
  -3   5  21 123.006 17.0358  37
  -3  -5  21 145.859 41.7870  55
   3  -5 -21 128.613 41.7369  46
   3  -5 -20 215.040 46.1420  59
  -3  -5  20 128.487 52.2625  55
  -3   5  20 227.277 29.0819  35
   3  -5 -20 146.835 51.7577  46
  -3  -5  19 69.1200 50.0010  55
   3  -5 -19 96.7316 38.5314  59
  -3   5  19 87.6020 15.3781  35
   3  -5 -19 86.2943 48.9768  46
  -3   5  18 481.888 71.6511  52
  -3  -5  18 405.220 98.3393  55
  -3   5  18 639.341 71.0258  35
   3  -5 -18 487.910 97.6838  46
  -3   5  17 34.2084 15.7128  52
  -3   5  17 52.7366 13.3329  35
   3  -5 -17 49.8120 53.9398  46
  -3   5  16 352.890 53.5038  52
  -3  -5  16 418.240 94.9706  55
  -3   5  16 418.871 53.0193  35
   3  -5 -16 402.776 87.0081  46
  -3   5  15 418.773 51.9288  35
  -3   5  15 349.867 51.8871  52
  -3  -5  14-7.69378 68.7444  55
  -3   5  14 37.5515 11.6231  36
  -3   5  14 34.3095 13.2911  35
  -3   5  14 44.4437 15.0784  52
  -3  -5  13-38.8596 72.3808  55
  -3   5  13 2.48968 9.25544  36
  -3   5  13 16.2644 12.6562  35
  -3   5  13 10.6940 11.4827  52
  -3   5  12 41.8681 14.5881  52
  -3  -5  12 23.0136 69.6138  55
  -3   5  12 54.8332 30.5532  28
  -3  -5  12 65.0265 35.9705  24
  -3  -5  12 81.8667 17.8256  15
  -3   5  12 57.4346 15.9730  35
  -3   5  12 56.9290 13.3569  36
  -3   5  11 3.57804 10.1317  52
  -3  -5  11-7.45154 66.0143  55
  -3  -5  11-10.9106 54.3216  56
  -3   5  11 29.4635 25.9514  28
  -3  -5  11 9.45225 27.1887  24
  -3  -5  11 2.19252 7.13788  15
  -3   5  11 12.8375 9.62897  36
  -3   5  11 33.0987 12.3093  35
  -3   5  10 12.2649 9.41194  52
  -3  -5  10 5.50129 57.2770  56
  -3  -5  10-6.74985 10.8883  58
  -3  -5  10-21.5289 61.8712  55
  -3   5  10-6.88561 22.1245  28
  -3  -5  10 9.52596 30.6080  24
  -3  -5  10-2.09833 7.38736  15
  -3   5  10 6.72820 8.45139  36
  -3   5   9 57.2468 11.9387  52
  -3  -5   9 27.4815 52.8271  56
  -3  -5   9 6.70983 11.4959  58
  -3  -5   9-13.5960 59.5439  55
  -3  -5   9 43.7311 12.8825  15
  -3   5   9 25.8343 9.93799  36
  -3  -5   9 46.2482 31.4104  26
   3   5  -9 74.5815 66.9434  23
  -3   5   9 63.8953 30.6966  28
  -3  -5   9 29.1628 29.8836  24
  -3  -5   8 185.417 72.1551  56
  -3  -5   8 317.770 70.5748  26
  -3   5   8 304.155 62.5196  28
  -3  -5   8 181.403 64.4746  24
  -3   5   8 297.700 43.5930  36
  -3  -5   7 303.371 43.5671  48
  -3  -5   7 215.015 70.8983  56
  -3  -5   7 362.225 69.0326  26
  -3   5   7 251.795 53.2859  28
  -3  -5   7 194.420 61.4200  24
  -3   5   7 242.943 35.9924  32
  -3   5   7 234.007 36.4380  36
  -3  -5   7 426.185 42.9578  15
  -3  -5   6 3.21853 5.89999  15
  -3  -5   6-15.8149 52.7538  56
  -3  -5   6-23.0053 31.6504  59
  -3  -5   6-3.87532 14.3348  48
  -3  -5   6 8.15206 23.4289  26
   3   5  -6-22.7913 56.7242  23
  -3   5   6-10.5602 22.1213  28
  -3  -5   6 9.00365 25.8762  24
  -3   5   6 2.20610 8.08523  38
  -3   5   6 3.81986 7.19966  36
  -3   5   6 5.02737 6.76134  32
  -3  -5   5 900.285 78.3917  15
  -3  -5   5 515.246 99.5606  56
  -3  -5   5 379.257 85.5374  59
  -3  -5   5 524.936 76.8953  48
  -3  -5   5 615.508 100.890  26
   3   5  -5 967.421 173.502  23
  -3  -5   5 455.995 97.6780  24
  -3  -5   5 240.678 82.8731  45
  -3   5   5 549.214 73.0042  38
  -3   5   5 614.135 72.1163  32
  -3  -5   4 895.884 83.2440  15
  -3  -5   4 471.269 103.208  56
  -3  -5   4 505.530 92.2846  59
  -3  -5   4 476.491 81.0947  48
  -3  -5   4 264.019 88.9749  45
  -3   5   4 675.490 78.0668  32
  -3   5   4 653.916 79.1000  38
  -3  -5   4 695.959 106.701  26
   3   5  -4 741.819 159.468  23
  -3  -5   3 324.792 35.7043  15
  -3  -5   3 175.181 49.5088  26
   3   5  -3 450.363 115.292  23
  -3  -5   3 219.663 60.7160  29
  -3   5   3 357.298 71.2700  27
  -3  -5   3 184.724 47.6969  59
  -3  -5   3 160.282 62.5468  56
  -3  -5   3 138.664 34.2188  48
  -3   5   3 208.449 31.9333  38
  -3   5   3 265.555 31.7223  32
  -3  -5   2 167.773 22.8634  15
  -3  -5   2 112.724 40.0447  59
  -3  -5   2 135.774 58.5554  56
  -3   5   2 126.270 20.1308  38
  -3   5   2 103.407 17.7882  33
  -3  -5   2 169.752 42.0089  26
   3   5  -2 178.497 89.0555  23
  -3  -5   2 87.7171 39.5691  29
  -3   5   2 177.614 54.9695  27
  -3  -5   1 651.157 76.3999  15
  -3  -5   1 891.002 75.9190  18
  -3  -5   1 477.850 88.0266  59
  -3   5   1 545.469 73.1069  38
  -3   5   1 473.465 71.6138  33
  -3  -5   1 568.419 96.6407  26
  -3  -5   1 426.828 95.4850  29
  -3   5   1 750.828 112.450  27
   3   5   0 2103.64 332.385  22
  -3  -5   0 1770.74 290.469  29
  -3   5   0 2104.74 297.643  27
  -3  -5   0 2422.85 268.554  15
  -3  -5   0 2886.79 267.022  18
  -3   5   0 1828.48 263.694  33
  -3  -5  -1 51.5385 34.4881  46
  -3  -5  -1 110.436 14.9365  18
  -3  -5  -1 87.3534 16.5174  15
  -3   5  -1 56.4369 12.5843  33
  -3  -5  -1 66.5395 37.9723  29
   3   5   1 71.0875 54.9502  22
  -3   5  -1 147.595 56.9869  27
  -3  -5  -2 468.488 94.6096  59
  -3   5  -2 494.356 108.543  27
  -3  -5  -2 623.138 83.5096  15
  -3  -5  -2 702.214 81.0952  18
  -3  -5  -2 718.562 82.1303  16
  -3   5  -2 592.393 79.2772  33
  -3  -5  -3 22.0202 36.1034  59
  -3  -5  -3 4.77617 35.3567  46
  -3   5  -3-20.6830 42.0533  27
  -3  -5  -3 14.2584 6.19279  16
  -3  -5  -3 14.1341 6.10856  18
  -3  -5  -3 10.9211 8.38636  15
  -3   5  -3 8.12588 6.43906  33
  -3  -5  -4-13.7113 37.2385  59
  -3  -5  -4 15.2848 36.3275  46
  -3   5  -4 11.0414 37.2961  27
  -3  -5  -4 19.0467 7.30471  18
  -3  -5  -4 27.4950 10.6797  15
  -3  -5  -4 18.3095 7.86361  16
  -3   5  -4 27.1706 8.31042  33
  -3  -5  -5 238.959 58.0388  59
  -3  -5  -5 104.389 51.6451  46
   3   5   5 91.2305 64.3502  22
  -3   5  -5 128.944 65.1953  27
  -3  -5  -5 185.790 34.3633  15
  -3  -5  -5 173.097 31.2142  18
  -3  -5  -5 240.030 35.0624  17
  -3  -5  -5 193.897 32.7188  16
  -3   5  -5 260.535 31.4665  33
  -3   5  -5 298.005 31.3808  34
  -3  -5  -6 64.5059 40.7243  59
   3   5   6 168.511 72.1125  22
  -3  -5  -6 11.8358 42.8097  46
   3   5   6 68.4371 21.3472  43
  -3  -5  -6 97.8730 20.6209  17
  -3  -5  -6 82.6456 18.5282  16
  -3   5  -6 110.665 16.7980  34
  -3   5  -6 114.313 17.2459  33
  -3  -5  -7 242.440 82.1594  46
   3   5   7 287.530 64.4295  43
  -3  -5  -7 476.943 66.9360  17
  -3  -5  -7 452.970 65.8967  16
  -3   5  -7 616.535 62.5037  34
  -3   5  -7 527.086 61.9759  33
   3   5   8-2.40948 13.1894  43
  -3  -5  -8-6.89293 46.4584  46
  -3  -5  -8-2.68080 9.04220  19
  -3  -5  -8 7.19747 8.09405  16
  -3  -5  -8 4.72471 9.60890  17
  -3   5  -8 17.5949 8.19909  33
  -3  -5  -9 81.0888 57.8391  46
   3   5   9 132.696 29.5077  43
  -3  -5  -9 144.536 28.8845  16
  -3  -5  -9 141.751 29.1743  19
  -3  -5  -9 192.153 30.5463  17
  -3  -5 -10 164.986 68.2372  46
   3   5  10 248.821 42.2784  43
  -3  -5 -10 249.161 44.1777  19
  -3  -5 -10 222.850 42.1683  16
  -3  -5 -10 364.047 45.9587  17
  -3  -5 -11 330.943 85.9863  46
   3   5  11 388.665 55.2351  43
  -3  -5 -11 311.857 56.2884  19
  -3  -5 -11 368.293 54.9249  17
   3   5  12 151.259 30.1178  43
  -3  -5 -12 145.787 69.7600  46
  -3   5 -12 128.420 58.1005  53
   3   5  13 19.1069 15.3094  43
  -3  -5 -13-34.8480 63.2526  46
  -3   5 -13 37.0840 40.7564  53
   3   5  14 185.038 33.7949  41
  -3  -5 -14 224.556 81.1959  46
   3  -5  14 235.164 32.1799  52
  -3   5 -14 238.100 60.1874  53
   3   5  15 5.90577 11.7216  41
  -3   5 -15-31.9263 38.9884  53
   3  -5  15-5.74195 9.26785  52
   3   5  16 13.2321 11.6193  41
   3  -5  16 22.1287 9.40995  52
  -3   5 -16-4.71662 34.2954  53
   3   5  17 105.352 18.5242  41
  -3  -5 -17 91.0564 56.0706  46
   3  -5  17 104.006 17.5204  52
  -3  -5 -18 48.2236 45.8534  46
   3  -5  18 8.88736 7.14242  52
   3   5  18 9.43371 7.90973  41
  -3   5 -18 13.9810 6.79814  34
   3   5  19 96.9380 14.9468  41
  -3  -5 -19 132.523 45.8942  46
   3  -5  19 73.3891 14.1341  52
  -3   5 -19 100.639 14.3188  34
   3   5  20 483.181 54.9483  41
   3  -5  20 371.701 54.5559  52
  -3   5 -20 467.673 54.6597  34
   3  -6 -20 99.9961 32.9799  59
  -3  -6  20 106.371 40.2155  55
  -3   6  20 82.5022 12.2786  37
  -3  -6  19 303.250 72.7697  55
   3  -6 -19 495.203 72.0670  59
  -3   6  19 568.878 53.7162  35
  -3   6  19 343.341 51.4627  37
   3  -6 -18-21.0267 36.5133  59
  -3  -6  18-4.79317 48.2164  55
  -3   6  18 2.43065 8.33964  35
   3   6 -18 8.79807 6.73298  38
   3  -6 -17 43.8720 39.4776  59
  -3  -6  17 22.3771 51.5980  55
  -3   6  17 29.4686 11.0092  35
   3  -6 -16 637.200 101.545  59
  -3  -6  16 434.131 105.133  55
  -3   6  16 598.047 75.4229  35
  -3  -6  15 137.217 72.9299  55
  -3   6  15 228.819 33.2895  35
  -3  -6  14 29.2371 66.4983  55
  -3   6  14 25.7511 12.7246  35
  -3  -6  13 461.765 107.796  55
  -3   6  13 431.805 64.6492  36
  -3   6  13 590.681 66.8409  35
  -3  -6  12 174.429 68.2342  56
  -3  -6  12 268.543 87.8601  55
  -3   6  12 239.319 34.4468  36
  -3  -6  11 51.5584 58.4656  56
  -3  -6  11 30.6774 68.1552  55
  -3   6  11 46.1322 13.3285  36
  -3  -6  10 632.823 149.402  56
  -3  -6  10 1193.57 170.784  55
  -3   6  10 934.524 129.620  36
  -3   6  10 983.196 156.026  28
  -3  -6  10 958.235 163.914  24
  -3  -6   9 66.3745 62.8377  56
  -3  -6   9 150.551 23.5615  15
  -3   6   9 85.6214 18.6029  36
  -3  -6   9 108.412 40.6976  26
  -3   6   9 73.5068 34.0030  28
  -3  -6   9 113.392 43.6735  24
  -3  -6   8 48.7670 62.5944  56
  -3  -6   8 31.9090 10.8248  15
  -3   6   8 9.68676 9.06906  36
  -3  -6   8 9.60292 21.9331  26
  -3  -6   8 30.9656 33.2409  24
  -3  -6   7 183.434 73.4844  56
  -3   6   7 219.751 32.0448  36
  -3  -6   7 290.536 37.2828  15
  -3  -6   7 141.819 50.3665  26
  -3  -6   7 123.470 50.4888  24
  -3  -6   6 251.212 28.8926  15
  -3  -6   6 157.084 47.7004  26
   3   6  -6 128.395 75.4587  23
  -3  -6   6 60.5629 36.0526  24
  -3  -6   6 79.1449 64.7241  56
  -3   6   6 111.971 22.2206  38
  -3   6   6 122.049 20.4808  32
  -3  -6   5 783.809 67.8740  15
  -3  -6   5 450.098 88.7596  26
   3   6  -5 608.098 151.081  23
  -3   6   5 740.589 114.482  27
  -3  -6   5 245.440 78.2724  24
  -3  -6   5 458.427 94.2189  56
  -3  -6   5 278.159 71.7138  59
  -3  -6   5 109.956 71.4799  45
  -3   6   5 468.662 60.5825  38
  -3   6   5 480.269 59.0958  32
  -3  -6   4 345.301 40.8105  15
  -3  -6   4 362.677 79.2951  56
  -3  -6   4 162.683 52.5344  59
  -3  -6   4 283.185 64.8188  26
  -3   6   4 432.468 79.2791  27
  -3  -6   4 65.9578 54.3043  45
  -3   6   4 238.294 35.6679  38
  -3   6   4 241.190 34.3188  32
  -3  -6   3 497.908 58.7046  15
  -3  -6   3 261.553 69.0932  59
  -3  -6   3 378.814 86.3748  56
  -3  -6   3 245.496 55.5500  48
  -3   6   3 414.930 53.0496  32
  -3   6   3 355.725 53.5909  38
  -3  -6   3 337.262 76.7636  26
  -3  -6   3 467.557 93.8637  29
  -3   6   3 383.358 89.4057  27
  -3  -6   2 163.777 53.0257  26
  -3  -6   2 243.894 65.5741  29
   3   6  -2 299.442 105.946  22
  -3   6   2 259.295 67.7737  27
  -3  -6   2 142.781 51.0438  59
  -3  -6   2 147.656 66.6829  56
  -3  -6   2 153.148 35.9297  48
  -3   6   2 231.774 34.4506  38
  -3  -6   2 267.866 37.6680  15
  -3  -6   2 401.306 38.0051  18
  -3  -6   1 1318.49 135.783  15
  -3  -6   1 1675.70 134.327  18
  -3  -6   1 774.175 143.432  59
  -3   6   1 966.051 130.058  38
  -3   6   1 858.113 128.088  33
  -3  -6   1 988.247 158.170  26
  -3  -6   1 932.734 163.408  29
   3   6  -1 1367.89 227.027  22
  -3   6   1 968.712 166.395  27
  -3   6   0 57.6227 11.9171  33
  -3   6   0 34.6513 12.2785  38
  -3  -6   0 112.610 15.5692  18
  -3  -6   0 53.0139 14.3664  15
  -3  -6   0 20.7691 32.3969  29
   3   6   0 113.230 69.3729  22
  -3   6   0 52.8520 42.1646  27
  -3   6  -1 885.456 127.437  33
  -3   6  -1 968.735 128.939  38
  -3  -6  -1 1053.95 133.354  15
  -3  -6  -1 1301.45 131.434  18
  -3  -6  -1 1401.88 133.142  16
  -3  -6  -1 747.138 156.391  29
  -3   6  -1 614.382 155.051  27
  -3  -6  -2 887.004 167.966  59
  -3  -6  -2 1315.79 158.305  15
  -3  -6  -2 1421.19 154.907  18
  -3  -6  -2 1545.45 156.973  16
  -3   6  -2 1132.48 151.972  33
  -3  -6  -2 932.613 181.738  29
  -3   6  -2 715.144 177.475  27
  -3  -6  -3 683.114 121.689  59
  -3  -6  -3 804.473 107.068  15
  -3  -6  -3 822.061 103.326  18
  -3  -6  -3 997.916 105.633  16
  -3   6  -3 736.255 101.050  33
  -3  -6  -4 207.382 62.0551  59
  -3  -6  -4 162.242 58.2303  46
   3   6   4 411.957 115.616  22
  -3   6  -4 123.675 61.4178  27
  -3  -6  -4 216.342 39.4729  15
  -3  -6  -4 260.941 37.1973  18
  -3  -6  -4 290.909 38.9495  16
  -3   6  -4 281.090 35.8328  33
  -3  -6  -5 1008.70 133.966  59
  -3  -6  -5 600.756 125.845  46
   3   6   5 620.135 110.488  43
   3   6   5 696.968 173.765  22
  -3  -6  -5 871.334 112.231  15
  -3  -6  -5 837.156 107.894  18
  -3  -6  -5 992.062 110.988  16
  -3   6  -5 900.247 105.797  33
  -3  -6  -6 3005.20 394.294  59
  -3  -6  -6 2239.31 390.156  46
   3   6   6 2717.82 378.758  43
   3   6   6 3287.68 472.605  22
  -3  -6  -6 3242.56 377.649  16
  -3   6  -6 3331.54 372.614  33
  -3  -6  -7 532.552 92.5172  59
  -3  -6  -7 462.107 66.8733  16
  -3   6  -7 515.995 62.2399  33
  -3  -6  -7 326.123 86.7642  46
   3   6   7 428.184 68.7141  43
  -3  -6  -8 25.1837 48.4219  59
   3   6   8 40.6223 21.1358  43
  -3  -6  -8-30.1416 54.2510  46
  -3  -6  -8 27.9773 12.8711  16
  -3  -6  -8 47.3447 15.7697  19
  -3  -6  -8 28.4461 13.8432  17
  -3   6  -8 24.0261 9.66418  33
   3   6   9 2.91107 16.2007  43
  -3  -6  -9 7.98926 53.2305  46
  -3  -6  -9-3.05491 9.31206  16
  -3  -6  -9-3.39306 9.75128  19
  -3  -6  -9 2.71953 10.7020  17
  -3   6  -9 6.53261 8.56915  33
   3   6  10 40.0901 19.9877  43
  -3  -6 -10-8.38234 56.7337  46
  -3   6 -10 46.4960 11.9015  34
  -3   6 -10 43.8681 11.1326  33
   3   6  11 62.0130 21.3095  43
  -3  -6 -11 78.0368 64.0672  46
  -3   6 -11 71.4791 14.4278  34
  -3  -6 -12 343.527 97.2570  46
   3   6  12 366.341 60.4353  43
  -3   6 -12 252.001 76.4344  53
  -3   6 -12 460.834 54.4906  34
  -3  -6 -13 183.795 79.7446  46
   3   6  13 199.652 34.3192  43
  -3   6 -13 103.414 52.0705  53
   3   6  13 108.445 27.7279  41
  -3   6 -13 226.848 26.9424  34
  -3  -6 -14 372.721 90.6712  46
   3  -6  14 266.724 38.3728  52
  -3   6 -14 162.372 56.1145  53
   3   6  14 195.829 39.8104  41
  -3   6 -14 381.159 39.0353  34
  -3  -6 -15-31.9597 58.5415  46
   3  -6  15-0.98788 7.30752  52
  -3   6 -15 13.8802 32.9072  53
   3   6  15-1.46814 12.3913  41
  -3   6 -15 0.84360 7.17157  34
   3   6  15-0.97352 7.97497  35
  -3  -6 -16 101.435 56.6631  46
  -3   6 -16 118.627 38.5140  53
   3  -6  16 97.7476 17.5251  52
   3   6  16 85.5155 19.2874  41
  -3   6 -16 145.735 18.2071  34
  -3  -6 -17 44.3839 51.9984  46
   3  -6  17 17.2431 7.59552  52
   3   6  17 20.1592 9.86418  41
  -3   6 -17 23.2006 7.11639  34
   3   6  18 228.827 32.6166  41
  -3  -6 -18 252.451 64.1490  46
   3  -6  18 210.677 31.5625  52
  -3   6 -18 282.173 31.7855  34
   3   6  19-0.54945 5.11705  41
   3  -6  19-0.47701 5.28750  52
  -3   6 -19 1.67535 3.96985  34
  -3  -7  18 42.2324 37.3634  55
   3  -7 -18 30.3605 32.5672  59
  -3   7  18 55.9922 9.56618  35
   3   7 -18 21.2019 7.13023  38
  -3  -7  17 142.232 53.7041  55
   3  -7 -17 202.605 51.0683  59
  -3   7  17 271.870 27.8283  35
   3   7 -17 143.461 25.5729  38
  -3  -7  16 267.866 68.3424  55
   3  -7 -16 237.166 60.3958  59
  -3   7  16 337.005 37.9101  35
   3   7 -16 230.625 36.3017  38
   3  -7 -15 30.5738 43.2917  59
  -3  -7  15 102.936 57.7855  55
  -3   7  15 126.118 18.8190  35
   3   7 -15 81.7437 16.5797  38
   3  -7 -14 129.577 47.3071  59
  -3  -7  14 25.1323 57.7964  55
   3   7 -14 109.319 19.4689  38
  -3  -7  13-40.5149 60.2824  55
   3  -7 -13 27.8346 45.3543  59
   3   7 -13 27.7123 11.3158  38
  -3  -7  12 41.4160 55.9667  56
   3  -7 -12 100.605 51.6595  59
  -3  -7  12 28.2344 62.4100  55
  -3   7  12 67.1035 16.2426  36
   3   7 -12 100.854 18.7943  38
   3  -7 -11 1801.69 192.307  59
  -3   7  11 1260.43 164.321  36
   3   7 -11 1589.33 166.684  38
  -3  -7  10 53.6973 61.4503  56
   3  -7 -10 100.093 47.6500  59
  -3   7  10 63.9503 15.7437  36
   3   7 -10 68.2508 16.8217  38
   3  -7  -9 802.533 112.026  59
  -3   7   9 635.696 90.5032  36
   3   7  -9 853.405 93.4646  38
  -3  -7   8 51.6488 62.6825  56
   3   7  -8 33.3219 12.9093  38
  -3   7   8 27.3913 11.8784  36
  -3  -7   7 35.9640 12.5530  15
  -3  -7   7 59.4089 69.8098  56
   3   7  -7 63.0645 15.6057  38
  -3   7   7 13.6170 10.7094  36
  -3  -7   7 40.3456 30.9905  26
  -3  -7   7 54.3485 40.0104  24
  -3   7   7 40.7269 53.5642  27
  -3  -7   6 437.149 52.1470  15
  -3  -7   6 320.219 75.5812  26
  -3  -7   6 175.833 63.9708  24
  -3   7   6 237.405 80.6374  27
  -3  -7   6 133.750 82.6422  56
   3   7  -6 348.643 46.2844  38
  -3   7   6 305.575 44.7486  36
  -3  -7   5 1013.76 102.788  15
  -3  -7   5 1391.38 102.938  18
  -3  -7   5 619.703 123.858  26
  -3   7   5 778.897 142.238  27
  -3  -7   5 403.303 115.306  24
  -3  -7   5 551.690 124.820  56
  -3  -7   5 244.312 103.398  45
  -3   7   5 712.309 94.9746  38
   3   7  -5 861.645 96.1521  38
  -3   7   5 627.136 92.6452  32
  -3  -7   4 108.124 17.0006  18
  -3  -7   4 40.4879 14.6992  15
  -3  -7   4 40.2651 29.5713  26
   3   7  -4 81.0871 72.9187  22
  -3   7   4 75.0549 46.2349  27
  -3  -7   4 47.0205 64.6789  56
  -3  -7   4-9.26619 36.6749  59
  -3  -7   4-47.7362 53.9712  45
  -3   7   4 44.1704 14.2419  38
  -3   7   4 48.9690 12.5805  32
  -3  -7   3 548.075 64.7500  15
  -3  -7   3 754.749 64.4452  18
  -3  -7   3 448.259 90.6722  26
   3   7  -3 678.775 162.117  22
  -3   7   3 407.333 96.4157  27
  -3  -7   3 158.222 68.6072  59
  -3  -7   3 272.977 94.1689  56
  -3  -7   3 126.300 77.5928  45
  -3   7   3 414.395 58.5840  38
  -3   7   3 416.413 57.1970  32
  -3  -7   2-1.72503 7.64245  18
  -3  -7   2-2.57644 9.07046  15
  -3  -7   2 9.92180 37.7207  59
  -3  -7   2 6.54615 60.9603  56
  -3   7   2 1.48052 9.51597  38
  -3   7   2 16.7972 10.0546  32
  -3  -7   2-10.1368 23.0314  26
  -3  -7   2 12.4475 30.9802  29
  -3   7   2 12.2594 37.3694  27
  -3  -7   1 985.445 93.5291  15
  -3  -7   1 1022.51 88.5015  18
  -3  -7   1 463.021 100.440  59
  -3   7   1 645.214 83.8578  38
  -3   7   1 517.576 80.8300  33
  -3  -7   1 415.112 105.454  26
  -3  -7   1 569.681 121.011  29
  -3   7   1 490.551 119.014  27
  -3  -7   0 270.347 42.2244  15
  -3  -7   0 324.438 39.6420  18
  -3  -7   0 165.676 56.0657  59
  -3   7   0 268.373 37.6626  38
  -3  -7   0 222.569 61.5200  26
  -3  -7   0 247.845 73.2866  29
  -3   7   0 187.723 73.8867  27
  -3   7   0 229.208 35.0736  33
  -3  -7  -1 646.614 135.765  26
  -3  -7  -1 664.638 144.801  29
  -3   7  -1 533.715 138.713  27
  -3   7  -1 825.241 109.804  38
  -3  -7  -1 892.601 115.563  15
  -3  -7  -1 1126.31 113.190  18
  -3  -7  -1 1087.32 114.253  16
  -3   7  -1 760.089 107.974  33
  -3  -7  -2 12.6813 34.1429  29
  -3   7  -2 25.8848 39.4962  27
  -3   7  -2 9.77455 8.32742  33
  -3   7  -2 11.2721 8.91199  38
  -3  -7  -2 23.8257 10.6523  16
  -3  -7  -2 32.7844 10.5437  18
  -3  -7  -2 8.19803 9.80309  15
   3   7   3 50.5566 22.9901  43
  -3  -7  -3 64.5268 39.6351  29
   3   7   3 83.4054 69.3633  22
  -3  -7  -3 40.0867 13.0588  16
  -3  -7  -3 42.1585 12.5997  18
  -3   7  -3 34.6365 11.4213  33
  -3  -7  -4 174.536 60.1915  59
   3   7   4 155.011 35.7109  43
  -3  -7  -4 131.821 63.2598  29
   3   7   4 140.208 96.6626  22
  -3  -7  -4 158.321 28.3985  18
  -3  -7  -4 168.206 29.8608  16
  -3   7  -4 188.042 26.3217  33
  -3  -7  -5 1100.68 171.204  59
   3   7   5 993.885 153.615  43
  -3  -7  -5 1086.15 191.868  29
  -3  -7  -5 1075.12 149.363  18
  -3  -7  -5 1367.62 153.088  16
  -3   7  -5 1263.63 146.676  33
  -3  -7  -6 46.5854 55.7634  59
  -3  -7  -6 2.57506 7.42326  16
   3   7   6 3.31302 18.4468  43
  -3   7  -6 6.98345 7.86611  33
  -3  -7  -7 1155.61 194.791  46
   3   7   7 1438.94 179.002  43
  -3   7  -7 1364.03 168.959  33
  -3  -7  -7 1454.00 198.629  59
  -3  -7  -8 1095.82 228.764  46
   3   7   8 1817.57 217.680  43
  -3   7  -8 1773.79 207.422  33
  -3  -7  -8 1593.11 233.936  59
  -3  -7  -9 1267.37 232.434  46
   3   7   9 1777.96 216.638  43
  -3   7  -9 1719.80 206.891  33
  -3  -7  -9 1690.10 236.173  59
  -3  -7 -10 158.488 72.8191  46
   3   7  10 318.041 51.3165  43
  -3   7 -10 289.819 39.9721  33
  -3  -7 -10 367.067 80.6418  59
  -3  -7 -11 337.002 96.6516  46
   3   7  11 463.667 67.7062  43
  -3   7 -11 446.371 57.8201  33
   3   7  12 104.396 27.0180  43
  -3  -7 -12 125.106 67.6335  46
  -3   7 -12 91.8515 16.1330  33
  -3   7 -12 49.3033 43.0902  53
  -3  -7 -13 24.1861 57.9228  46
  -3   7 -13-4.94438 35.1668  53
   3   7  13-1.78380 14.2718  41
   3   7  14 247.222 39.3137  41
  -3  -7 -14 242.552 77.1649  46
  -3   7 -14 229.608 55.7092  53
   3  -7  14 272.566 35.5419  52
  -3  -7 -15 82.9824 54.4094  46
   3   7  15 68.5415 13.0090  35
   3   7  15 65.1783 15.8647  41
  -3   7 -15 36.7736 29.7542  53
   3  -7  15 49.3440 11.1246  52
  -3  -7 -16 24.2501 49.3268  46
   3   7  16 31.9303 11.1347  41
  -3   7 -16 17.9269 23.0219  53
   3  -7  16 15.6324 6.54195  52
   3   7  16 15.2254 7.69004  35
   3   7  17 100.396 16.0508  41
   3  -7  17 84.2990 13.6553  52
  -3  -8  16 467.116 78.9709  55
   3  -8 -16 577.584 78.9614  59
   3   8 -16 450.632 58.3897  38
   3  -8 -15 73.1379 38.1911  59
  -3  -8  15 12.3723 42.8475  55
   3   8 -15 24.9181 7.73466  38
   3  -8 -14-8.88193 34.9530  59
   3   8 -14-1.90134 7.16807  38
   3  -8 -13 188.966 56.5522  59
   3   8 -13 231.054 32.4400  38
  -3  -8  12-4.40890 44.8000  56
   3  -8 -12 29.2924 41.2080  59
   3   8 -12 3.63004 8.44419  38
   3  -8 -11 73.8079 43.2972  59
  -3  -8  11 49.6768 51.9574  56
  -3   8  11 43.9896 13.7196  36
   3   8 -11 79.1209 15.5007  38
  -3  -8  10-27.3107 56.3252  56
   3  -8 -10-38.5628 37.6208  59
  -3   8  10-5.40088 9.70222  36
   3   8 -10 9.85312 10.7990  38
  -3  -8   9 17.6477 59.7707  56
  -3   8   9-4.19849 9.43398  36
   3   8  -9 8.84721 11.1125  38
  -3  -8   8-6.23947 64.3429  56
  -3   8   8-2.87043 9.46601  36
   3   8  -8-6.09857 10.8573  38
  -3  -8   7 91.4523 70.3679  56
  -3   8   7 100.587 21.3315  36
   3   8  -7 137.579 22.7403  38
  -3  -8   6 148.556 73.7269  56
  -3   8   6 166.444 29.9365  36
   3   8  -6 236.395 32.0245  38
  -3   8   5 168.825 31.0432  38
   3   8  -5 226.872 31.6724  38
  -3  -8   5 138.179 68.7466  56
  -3  -8   4-20.9699 65.4819  56
  -3   8   4 5.10495 11.4839  38
  -3   8   4 5.13171 8.76421  32
  -3  -8   4 11.0280 45.1731  45
  -3  -8   3 112.083 74.4603  56
  -3  -8   3 88.3484 47.3517  59
  -3   8   3 187.829 28.8974  38
  -3   8   3 180.121 26.4666  32
  -3  -8   3 17.3512 58.4458  45
  -3  -8   2 293.757 82.7340  59
  -3  -8   2 347.191 102.984  56
  -3   8   2 555.689 68.7753  38
  -3   8   2 593.601 67.3511  32
  -3  -8   2 240.536 90.0923  45
  -3  -8   1 10.7906 42.5324  59
  -3   8   1 16.6051 12.2919  38
  -3   8   1 27.0523 11.7530  32
  -3  -8   1-24.7637 64.5028  45
  -3  -8   0 1360.17 233.664  59
  -3  -8   0 921.192 232.656  45
  -3   8  -1 479.634 60.8514  38
  -3   8  -1 456.930 58.4677  33
  -3  -8  -2 128.956 54.9616  59
  -3   8  -2 131.705 22.8001  38
   3   8   2 94.3594 30.5454  43
  -3   8  -2 125.697 20.8467  33
   3   8   3 833.025 110.777  43
  -3   8  -3 855.160 99.9599  33
   3   8   4 631.537 83.8304  43
  -3   8  -4 608.926 72.3440  33
   3   8   5 17.4981 20.2991  43
  -3   8  -5 43.8214 12.0263  33
   3   8   6 417.747 59.1737  43
  -3   8  -6 306.746 44.6263  33
   3   8   7 3.42929 20.3673  43
  -3   8  -7 13.7156 9.39973  33
  -3  -8  -8 219.628 70.8912  46
   3   8   8 330.932 53.9471  43
  -3   8  -8 305.719 41.7026  33
   3   8   9 12.8819 19.1885  43
  -3  -8  -9 22.3030 50.1471  46
  -3   8  -9 17.6872 8.69899  33
   3   8  10 24.4569 20.2017  43
  -3   8 -10 12.5496 8.14666  33
   3   8  11 59.6733 22.3982  43
  -3   8 -11 47.2814 11.3250  33
   3   8  12 955.143 132.123  41
  -3   8 -12 780.072 141.430  53
  -3   8 -12 1144.03 128.587  33
  -3  -8 -13 32.7929 51.9155  46
   3   8  13 58.6803 16.2625  41
  -3   8 -13 15.2621 27.9684  53
   3  -8  13 45.8912 10.0442  52
   3   8  14 29.6910 10.5066  35
   3   8  14 54.1233 13.8756  41
   3  -8  14 34.6122 8.31721  52
  -3   8 -14 31.9503 26.3396  53
  -3   8 -15 2.54946 19.8978  53
   3  -8  15 21.6533 35.9736  55
   3   8  15-2.95284 9.05726  41
   3   8  15 2.23131 6.84471  35
  -3  -8 -15 15.5510 41.4720  46
   3  -9 -14 15.6561 31.3870  59
   3   9 -14 41.8996 8.68660  38
   3  -9 -13 282.560 62.5654  59
   3   9 -13 368.186 46.4560  38
   3  -9 -12 44.4723 36.5911  59
  -3  -9  12 3.23966 36.4190  56
   3   9 -12 91.8332 14.9186  38
  -3  -9  11 83.9876 47.8912  56
   3   9 -11 153.367 22.8999  38
  -3  -9  10 21.8042 47.6790  56
  -3   9  10 35.5496 12.3206  36
   3   9 -10 31.6189 10.3134  38
  -3   9   9 118.746 21.3415  36
   3   9  -9 131.802 21.5716  38
  -3   9   8 819.886 103.178  36
   3   9  -8 913.951 103.787  38
  -3  -9   7 335.262 98.6227  56
  -3   9   7 503.460 73.1456  36
  -3   9   6 118.548 22.2730  36
   3   9  -6 138.732 22.6388  38
  -3   9   5 572.223 78.2383  36
   3   9  -5 676.051 78.9965  38
  -3   9   4 11.8580 11.4361  36
  -3  -9   4-32.0691 65.5048  56
  -3   9   3 57.7458 16.5901  38
  -3  -9   3 6.48854 61.8413  56
  -3   9   2 113.138 21.9216  38
  -3   9   2 117.600 20.0596  32
  -3  -9   1 271.792 62.7975  59
  -3   9   1 308.415 44.6205  38
  -3   9   1 347.795 43.3942  32
  -3  -9   0 58.3103 47.2849  59
  -3   9   0 153.240 26.9463  38
  -3   9   0 198.228 26.6231  32
  -3  -9   0 18.1272 55.6938  45
  -3  -9  -1 194.384 63.9075  59
  -3   9  -1 318.242 44.5940  38
  -3   9  -1 344.411 43.8911  32
  -3  -9  -1 152.627 70.4458  45
  -3   9  -2 508.118 59.1628  38
  -3  -9  -2 352.655 82.0462  59
  -3  -9  -3 413.127 106.113  59
  -3   9  -3 813.870 87.4421  38
  -3  -9  -3 302.919 102.949  45
  -3   9  -3 681.772 84.5777  33
  -3  -9  -4 96.8414 58.8253  45
  -3   9  -4 194.092 27.4768  33
  -3  -9  -4 147.508 59.0055  59
   3   9   5 202.381 38.3601  43
  -3   9  -5 169.722 26.4188  33
  -3  -9  -5 156.368 60.9147  59
   3   9   6-3.14509 18.9214  43
  -3   9  -6 7.22123 7.59849  33
   3   9   7 33.6414 21.5842  43
  -3   9  -7 9.81828 8.06742  33
  -3  -9  -7 24.9290 52.6231  59
   3   9   8 829.575 96.4062  43
  -3   9  -8 633.716 84.2637  33
  -3  -9  -8 667.713 115.259  59
   3   9   9 188.072 33.6546  43
  -3   9  -9 121.300 19.9254  33
  -3  -9  -9 98.3726 50.9015  59
  -3   9 -10 599.613 74.0980  33
  -3  -9 -10 494.219 99.3187  59
  -3   9 -11 108.586 37.6917  53
   3   9  11 170.574 27.4979  41
  -3   9 -11 148.225 21.3423  33
  -3  -9 -11 178.396 54.0099  59
  -3   9 -12 85.9219 33.1717  53
  -3  -9 -12 144.649 48.3510  59
   3   9  12 135.543 21.5679  41
   3   9  12 99.3745 18.4662  35
  -3   9 -12 117.224 16.6062  33
   3   9  13 423.057 49.9855  41
   3   9  13 354.684 48.0081  35
   3  -9  13 491.521 68.6817  55
  -3 -10  11-9.51823 30.8926  56
   3  10 -11 11.1346 5.70261  38
  -3 -10  10 63.3230 42.7945  56
   3  10 -10 193.812 25.3652  38
  -3 -10   9 70.3354 40.9266  56
   3  10  -9 60.6768 12.1298  38
  -3  10   8 388.499 48.7486  36
   3  10  -8 375.506 47.8629  38
  -3  10   7 1377.19 160.579  36
   3  10  -7 1444.70 160.310  38
  -3  10   6 551.308 74.5687  36
   3  10  -6 651.688 74.7286  38
  -3 -10   5 57.0940 53.4942  56
  -3  10   5 211.873 29.6780  36
  -3 -10   4 167.761 69.7607  56
  -3 -10   4 100.999 57.0964  45
  -3 -10   3 412.191 91.3378  56
  -3 -10   3 127.024 73.6472  45
  -3  10   2 16.7305 11.0449  36
  -3  10   1 426.746 57.3595  38
  -3  10   1 420.536 55.9197  32
  -3  10   0 213.244 32.0913  38
  -3  10   0 236.278 31.6642  32
  -3  10  -1 82.7944 16.2836  38
  -3  10  -1 79.4825 16.0486  32
  -3  10  -2 396.568 54.1681  38
  -3  10  -2 454.140 54.0250  32
  -3  10  -3 830.561 106.670  38
  -3  10  -3 948.842 106.817  32
  -3  10  -4 5.18363 7.84995  32
  -3 -10  -4 48.4763 43.5075  59
  -3  10  -5 38.4208 10.7977  32
  -3 -10  -5 24.3404 43.9172  59
  -3  10  -6 227.315 31.1524  32
  -3 -10  -6 168.406 56.2559  59
  -3  10  -7 51.4286 11.2186  32
  -3 -10  -7 88.7402 46.9248  59
  -3  10  -8 25.6636 8.49349  32
  -3 -10  -8 17.6988 39.3103  59
  -3  10  -9 57.9184 30.3441  53
  -3  10  -9 109.032 15.8023  32
  -3 -10  -9 48.7759 43.3989  59
  -3  10 -10-5.17714 21.0502  53
   3 -11  -5 22.0317 35.2715  45
  -3  11   4 28.8464 9.38507  36
   3 -11  -4 73.9423 38.5141  45
  -3  11   3 56.9632 11.9605  36
   3 -11  -3 62.8126 36.8776  45
  -3  11   2 228.955 30.0545  36
   3 -11  -2 105.913 45.5989  45
  -3  11   1 2.65277 7.52819  36
  -3 -11   1-15.2636 30.8646  45
   3 -11  -1 39.7618 33.0990  45
  -3  11   0 28.6273 9.24987  36
  -3 -11   0 6.33244 32.0192  45
   3 -11   0 36.9887 33.5915  45
  -3  11  -1 29.3031 8.88195  36
  -3 -11  -1 3.19744 32.1662  45
  -3  11  -2 100.076 15.7234  36
  -3  11  -2 89.9847 14.9486  32
  -3 -11  -3 121.077 38.8157  59
  -3  11  -3 175.593 23.7848  32
  -3  11  -3 190.613 24.2615  36
  -4   0  23-0.63500 6.64317  10
  -4   0  22 40.7532 11.3413  10
   4   0 -22 28.4692 29.5299  46
  -4   0  21 1.06235 10.4120  10
   4   0 -21-22.5664 34.9248  46
  -4   0  20 495.997 64.7959  10
   4   0 -20 439.453 86.3887  46
  -4   0  19 5.73688 13.3736  10
  -4   0  18 480.756 65.2853  10
  -4   0  17-4.81340 14.0356  10
  -4   0  16 323.081 47.0634  10
  -4   0  15-6.27883 29.2437  21
  -4   0  15 20.6721 60.6376  55
  -4   0  15 6.27152 13.9057  10
  -4   0  15-44.9094 37.6345   4
  -4   0  14 250.413 55.9163  21
  -4   0  14 245.424 80.6406  55
  -4   0  14 216.890 38.6049  10
  -4   0  14 298.721 68.7134   4
  -4   0  14 354.704 47.1879  50
  -4   0  13-9.46422 18.9316  50
  -4   0  13-18.8096 55.5379  55
  -4   0  13 5.56371 20.3843  21
  -4   0  13 0.81567 7.37152  41
  -4   0  13 18.2193 12.8189  10
  -4   0  13-15.9424 30.3057   4
  -4   0  12 15.7300 18.8515  50
  -4   0  12 23.3674 50.3746  55
  -4   0  12 5.11917 19.4845  21
  -4   0  12 6.90220 7.45200  41
  -4   0  12 6.47190 10.9650  10
  -4   0  12 14.6833 28.9060   4
  -4   0  11 4.65815 18.9324  21
  -4   0  11-5.38443 49.8425  55
  -4   0  11 2.36456 10.4043  10
  -4   0  11-4.29824 17.6056  50
  -4   0  10 954.225 131.262  21
  -4   0  10 915.573 139.563  55
  -4   0  10 839.729 117.404  10
  -4   0  10 1224.10 124.874  50
  -4   0   9-3.77076 15.7983  21
  -4   0   9-35.7880 41.4106  55
  -4   0   9-5.73079 15.0360  50
  -4   0   9 2.86498 9.60812  10
  -4   0   8 13177.5 1591.91  21
  -4   0   7-5.95408 15.4402  21
  -4   0   6 4663.86 547.574   1
  -4   0   6 4269.36 540.811  21
  -4   0   5-4.90687 12.9708  21
  -4   0   5-7.19393 20.0292   1
  -4   0   4 1995.65 250.666  14
  -4   0   4 2248.85 257.833   1
  -4   0   4 1897.41 250.487  21
  -4   0   3 2.14427 12.3259  21
  -4   0   3-2.07567 11.7438  14
  -4   0   3 8.96409 16.9048   1
  -4   0   2 1736.32 241.405  14
  -4   0   2 2243.80 247.384   1
  -4   0   2 2003.61 242.704  21
  -4   0   1 3.88614 11.3822  14
  -4   0   1 6.16171 12.9005  21
  -4   0   1 18.5305 15.4814   1
  -4   0   0 281.088 42.0994   1
  -4   0   0 190.974 39.8878   3
  -4   0   0 243.917 38.4670  21
  -4   0  -1 6.58618 14.6281  21
  -4   0  -1-5.53361 16.3929   3
  -4   0  -2-2.35904 13.7868  21
  -4   0  -2 14.3740 16.5380   3
  -4   0  -2 44.2873 57.3664  25
  -4   0  -3-3.10146 16.3787   3
  -4   0  -5 22.4977 18.6968   2
  -4   0  -5 43.8073 64.7371  25
  -4   0  -6 334.956 55.5890   2
  -4   0  -7 3.81395 18.9900   2
  -4   0  -8 3625.57 360.351  40
  -4   0  -8 4147.50 381.728   2
  -4   0  -9-4.44651 21.1950   2
  -4   0  -9 5.18905 52.1956  13
  -4   0 -10 888.571 97.1042   2
  -4   0 -10 254.732 96.6105  13
  -4   0 -11-5.02902 19.1194   2
  -4   0 -11 36.6431 58.2107  13
  -4   0 -12 10.7278 21.8398   2
  -4   0 -12 13.0007 64.3884  13
  -4   0 -13 11.2610 19.8535   2
  -4   0 -13-6.80628 69.8541  13
  -4   0 -14 231.979 48.0170   2
  -4   0 -14 41.9229 72.4805  13
  -4   0 -15-35.0230 74.7622  13
  -4   0 -16-27.5755 67.9526  13
  -4   0 -16 20.2710 8.30040  40
  -4   0 -17 26.0302 67.4302  13
  -4   0 -17 0.73278 6.57660  40
  -4   0 -18 77.3685 77.5495  13
  -4   0 -18 375.142 45.9215  40
  -4   0 -19-10.4558 55.9643  13
  -4   0 -19-1.79330 5.83002  40
  -4   0 -20 152.908 101.699  13
  -4   0 -20 798.700 88.1321  40
  -4   0 -21-1.62765 4.43824  40
  -4   0 -21-2.77878 21.3172  54
  -4   1  23 48.7770 10.7458  10
  -4  -1  23 51.6324 10.1163  10
   4  -1 -23 39.8781 27.0327  46
  -4   1  22 138.729 23.0317  10
  -4  -1  22 164.941 22.9963  10
   4  -1 -22 142.419 41.0961  46
  -4   1  21 181.275 28.1451  10
  -4  -1  21 202.968 28.4551  10
   4  -1 -21 111.232 47.9979  46
  -4  -1  20 777.566 96.3476  10
  -4   1  20 762.752 96.6388  10
   4  -1 -20 700.234 117.710  46
   4   1 -20 697.905 113.044  46
  -4  -1  19 555.924 70.2274  10
  -4   1  19 492.395 69.8059  10
   4  -1 -19 609.832 100.877  46
  -4   1  18 117.213 23.5605  10
  -4  -1  18 101.098 23.1314  10
  -4  -1  17-49.8743 68.2973  55
  -4   1  17-6.28486 13.9255  10
  -4  -1  17 1.54951 13.7334  10
  -4   1  16 22.2330 14.2571  10
  -4  -1  16 4.74451 13.6417  10
  -4   1  16-0.88319 7.83479  41
  -4  -1  16-14.5213 67.6151  55
  -4  -1  15 190.252 49.2746  21
  -4  -1  15 172.585 74.2232  55
  -4   1  15 154.567 28.7760  10
  -4  -1  15 166.325 28.8204  10
  -4  -1  14 3195.07 279.867  50
  -4   1  14 1775.29 270.490  10
  -4  -1  14 1959.71 271.181  10
  -4  -1  14 2210.52 293.117  21
  -4  -1  14 1433.30 290.507  55
  -4   1  14 2734.55 271.002  35
  -4   1  13 177.479 34.1689  50
  -4  -1  13 113.499 27.7068  50
  -4   1  13 104.438 22.1327  10
  -4  -1  13 102.859 22.7777  10
  -4  -1  13 72.4725 44.1103   4
  -4  -1  13 141.145 39.0686  21
  -4  -1  13 26.4019 57.9103  55
  -4   1  13 144.407 21.3205  35
  -4   1  12 19.2813 21.4588  50
  -4  -1  12 61.4381 20.5362  50
  -4   1  12 2.53079 11.7029  10
  -4  -1  12 17.0255 11.8767  10
  -4  -1  12 5.44459 20.0638  21
  -4  -1  12 6.17658 54.3931  55
  -4   1  12 23.9528 10.4690  35
  -4   1  11 222.710 34.9072  50
  -4  -1  11 179.225 32.3455  50
  -4   1  11 140.585 25.9740  10
  -4  -1  11 137.183 26.0726  10
  -4  -1  11 114.770 36.2241  21
  -4   1  11 193.271 39.8310  21
  -4  -1  11 102.827 57.8924  55
  -4   1  11 183.456 62.2537  55
  -4   1  11 217.473 26.0010  35
  -4   1  11 150.849 24.9601  32
  -4   1  10 533.794 56.9981  50
  -4  -1  10 393.767 53.1205  50
  -4   1  10 298.762 46.2707  10
  -4  -1  10 306.958 46.6324  10
  -4   1  10 297.656 56.4439  21
  -4  -1  10 366.724 61.7683  21
  -4  -1  10 219.384 70.2242  55
  -4  -1  10 247.233 68.0448  56
  -4   1  10 346.107 73.2822  55
  -4   1  10 469.707 47.3614  35
  -4   1  10 306.521 45.9377  32
  -4   1   9 1090.27 106.855  50
  -4  -1   9 796.974 103.188  50
  -4  -1   9 881.865 113.545  21
  -4   1   9 692.483 107.650  21
  -4  -1   9 1052.82 102.617  58
  -4  -1   9 655.508 118.870  55
  -4  -1   9 618.926 114.850  56
  -4  -1   9 708.376 98.4471  10
  -4   1   9 693.370 98.0518  10
  -4   1   9 766.959 98.5553  36
  -4   1   9 1065.80 99.4133  35
  -4   1   9 621.552 97.7116  32
  -4   1   8 3.04840 15.4875  21
  -4  -1   8 3.66738 14.4326  21
  -4  -1   8-5.28086 17.7966  24
  -4   1   7 13.6801 14.6811  21
  -4  -1   7 35.6859 18.8300  21
  -4  -1   6 3017.11 371.928  21
  -4   1   6 2827.79 369.331  21
  -4   1   6 3010.27 375.817   1
  -4  -1   6 3292.45 378.843   1
  -4  -1   5 52.0815 19.1544  14
  -4   1   5 36.4874 17.0253  21
  -4  -1   5 63.8065 20.9029  21
  -4   1   5 72.6970 26.1959   1
  -4  -1   5 75.4220 26.5248   1
  -4  -1   4 3042.71 372.921  21
  -4   1   4 3016.42 371.109  21
  -4   1   4 2812.38 370.899  14
  -4  -1   4 2920.71 371.270  14
  -4  -1   4 3367.48 378.613   1
  -4   1   4 3200.94 376.478   1
  -4  -1   3 622.052 88.3175  21
  -4   1   3 689.552 87.6820  21
  -4   1   3 596.687 86.9162  14
  -4  -1   3 626.638 87.1128  14
  -4  -1   3 775.788 94.2675   1
  -4   1   3 650.922 90.8113   1
  -4  -1   2 239.802 36.0444  21
  -4   1   2 166.420 32.8501  14
  -4   1   2 181.231 33.0694  21
  -4  -1   2 212.559 34.3673  14
  -4  -1   2 205.575 37.8773   1
  -4   1   2 240.912 37.9406   1
  -4  -1   1 357.163 48.8414  21
  -4   1   1 254.316 45.2541  21
  -4   1   1 329.551 46.7033  14
  -4  -1   1 402.123 52.4659   1
  -4   1   1 286.509 48.5212   1
  -4   1   0 2496.21 301.952  21
  -4  -1   0 2647.74 303.470  21
  -4   1   0 2246.00 300.728  14
  -4   1   0 2675.52 305.281   1
  -4  -1   0 2836.96 307.477   1
  -4   1   0 2427.51 305.481   3
  -4  -1   0 2033.78 302.644   3
  -4  -1  -1 731.031 76.7978  21
  -4   1  -1 662.041 74.4377  21
  -4  -1  -1 486.337 66.9339  15
  -4   1  -1 562.516 76.8243   3
  -4  -1  -1 568.063 75.5061   3
  -4  -1  -2 163.231 33.2107  21
  -4   1  -2 190.792 36.8816   3
  -4  -1  -2 200.629 36.1570   3
  -4  -1  -3 334.534 118.975  25
  -4   1  -3 167.519 116.011  25
  -4   1  -3 1058.24 108.946   3
  -4  -1  -3 1086.84 108.075   3
  -4   1  -4 735.489 90.0174   3
  -4  -1  -4 721.484 88.7244   3
  -4   1  -5 86.2593 26.8301   2
  -4  -1  -5 125.127 28.9362   2
  -4   1  -6 3024.87 303.872   2
  -4  -1  -6 2865.95 302.508   2
  -4   1  -7 1446.55 164.815   2
  -4  -1  -7 1408.83 164.128   2
  -4   1  -8 6363.65 499.032   2
  -4  -1  -8 6238.39 497.589   2
  -4  -1  -8 1515.23 506.305  25
  -4   1  -8 5670.49 473.918  40
  -4  -1  -8 1319.86 479.109  13
  -4   1  -8 1212.43 478.834  13
  -4   1  -8 5222.56 499.961  53
  -4  -1  -9 908.550 106.172   2
  -4   1  -9 903.587 105.877   2
  -4   1  -9 810.615 85.6860  40
  -4  -1  -9 145.448 103.181  13
  -4   1  -9 109.633 101.446  13
  -4   1  -9 650.739 109.951  53
  -4   1 -10 764.494 83.4642   2
  -4  -1 -10 726.617 84.4432   2
  -4  -1 -10 152.256 82.3973  13
  -4   1 -10 128.925 79.5077  13
  -4   1 -10 597.887 87.9524  53
  -4  -1 -11-18.3289 63.1117  13
  -4   1 -11-12.0180 56.0814  13
  -4  -1 -11 40.2715 23.1752   2
  -4   1 -11 34.6328 22.2264   2
  -4   1 -11 41.7615 40.3811  53
  -4   1 -12 445.799 66.8823   2
  -4  -1 -12 522.807 71.5230   2
  -4  -1 -12 163.166 77.5778  13
  -4   1 -12 95.3279 76.0790  13
  -4   1 -13 1554.07 142.566   2
  -4  -1 -13 1799.16 149.047   2
  -4   1 -13 362.936 172.131  25
  -4  -1 -13 404.383 134.947  13
  -4   1 -13 403.337 132.845  13
  -4   1 -14 58.5370 27.3612   2
  -4  -1 -14 61.2239 31.7579   2
  -4  -1 -14 49.3538 76.7566  13
  -4   1 -14-6.74454 69.5070  13
  -4  -1 -15-28.5772 71.1281  13
  -4   1 -15-20.3473 66.4625  13
  -4   1 -15 7.18160 7.29283  40
  -4  -1 -16 118.437 101.056  13
  -4   1 -16 85.4042 98.2427  13
  -4  -1 -17 6.60321 70.7059  13
  -4   1 -17-43.1307 65.0820  13
  -4   1 -17 14.6985 7.35196  40
  -4  -1 -18 72.0227 74.3523  13
  -4   1 -18 111.971 69.8503  13
  -4   1 -18 287.915 35.5747  40
  -4  -1 -19 1157.35 140.787  54
  -4  -1 -19 289.230 137.340  13
  -4   1 -19 327.307 135.343  13
  -4   1 -19 1172.89 120.680  40
  -4  -1 -20 13.8893 26.4049  54
  -4  -1 -20-8.75214 47.2671  13
  -4   1 -20 12.1572 46.9480  13
  -4   1 -20 2.98101 5.03880  40
  -4   1 -21 63.6224 10.0665  40
  -4  -1 -21 48.7108 25.4117  54
  -4   2  22 42.3693 10.8503  10
   4  -2 -22 38.7557 31.1643  46
  -4  -2  21 137.928 21.7789  10
  -4   2  21 155.737 23.0018  10
  -4   2  20 145.204 23.1644  10
  -4  -2  20 128.783 22.0901  10
  -4  -2  19-6.13143 55.3726  55
  -4   2  19-2.62195 11.6885  10
  -4  -2  19-1.20043 10.8411  10
  -4   2  19 1.26001 5.97075  37
   4  -2 -19 20.2484 44.4440  46
  -4  -2  18 180.417 28.1542  10
  -4   2  18 155.421 28.3478  10
  -4  -2  18 136.123 71.9862  55
   4  -2 -18 171.880 65.7281  46
  -4  -2  17 2606.03 430.050  55
  -4   2  17 3058.56 407.196  10
  -4  -2  17 3071.35 406.981  10
  -4   2  17 3968.41 406.407  35
   4  -2 -17 3557.63 439.844  46
  -4   2  16 309.742 47.8946  10
  -4  -2  16 311.472 47.6261  10
  -4   2  16 382.028 46.3636  35
  -4  -2  16 284.026 88.9153  55
  -4   2  15 49.9391 17.0600  10
  -4  -2  15 83.1394 19.2604  10
  -4  -2  15 82.3640 70.6266  55
  -4   2  15 75.6664 15.7252  35
  -4  -2  14 1736.63 183.573  50
  -4   2  14 1195.21 177.233  10
  -4  -2  14 1338.71 178.043  10
  -4  -2  14 1454.02 200.772  21
  -4  -2  14 1176.92 206.040  55
  -4   2  14 1678.17 177.754  35
  -4  -2  13 647.421 70.0701  50
  -4   2  13 401.214 62.3233  10
  -4  -2  13 428.364 63.0856  10
  -4  -2  13 453.589 83.3631  21
  -4  -2  13 259.527 91.9639  55
  -4   2  13 564.708 63.1785  35
  -4  -2  12 664.192 78.4517  50
  -4   2  12 486.969 72.4899  10
  -4  -2  12 553.415 73.5675  10
  -4  -2  12 629.978 94.3124  21
  -4  -2  12 462.748 104.777  55
  -4   2  12 723.487 73.7818  35
  -4   2  12 479.623 72.0424  32
  -4  -2  11 1520.64 165.099  50
  -4   2  11 1115.11 159.303  10
  -4  -2  11 1312.82 160.448  10
  -4  -2  11 1559.49 181.933  21
  -4  -2  11 1780.63 196.421  24
  -4  -2  11 949.311 180.511  55
  -4   2  11 1730.15 161.123  35
  -4   2  11 1226.16 159.660  36
  -4   2  11 1093.88 158.998  32
  -4  -2  10 356.189 54.7262  50
  -4   2  10 386.914 50.2412  10
  -4  -2  10 377.046 65.5861  21
  -4  -2  10 481.120 78.6527  24
  -4  -2  10 238.875 75.3259  55
  -4  -2  10 414.744 53.4094  58
  -4  -2  10 249.870 73.0526  56
  -4   2  10 337.199 49.7313  36
  -4   2  10 524.093 51.4574  35
  -4   2  10 319.560 49.3272  32
  -4  -2   9 3376.10 396.439  50
  -4   2   9 3137.09 392.025  10
  -4  -2   9 4159.81 412.557  21
  -4  -2   9 3938.50 424.009  24
  -4  -2   9 3454.87 395.012  58
  -4  -2   9 2938.11 410.753  55
  -4  -2   9 2061.74 402.653  56
  -4   2   9 3067.80 392.355  36
  -4   2   9 4726.20 394.138  35
  -4   2   9 2606.67 391.608  32
  -4  -2   8 41.2232 44.0964  56
  -4  -2   8 70.7568 48.4451  55
  -4  -2   8 87.6289 17.7460  58
  -4  -2   8 62.6079 19.0551  50
  -4  -2   8 111.136 27.3702  21
  -4  -2   8 116.573 34.9123  24
  -4   2   8 34.0030 12.0119  40
  -4   2   8 65.9735 12.9544  36
  -4   2   8 55.9401 11.8964  32
  -4  -2   7 49.4357 21.7115  21
  -4  -2   7 66.7260 27.5812   1
  -4   2   7 36.8214 21.5809   1
  -4  -2   6-6.40761 16.6089  21
  -4  -2   6-8.66401 23.2983   1
  -4   2   6 3.68631 17.9724   1
  -4  -2   5 1100.41 150.081  21
  -4  -2   5 1311.78 157.839   1
  -4   2   5 1094.88 151.862   1
  -4  -2   4 1495.81 175.886  21
  -4   2   4 1618.23 194.639  27
  -4   2   4 1132.14 171.087  14
  -4  -2   4 1472.79 179.528   1
  -4   2   4 1380.86 176.046   1
   4   2  -3 147.807 71.4420  23
  -4  -2   3 243.911 37.4563  21
  -4   2   3 266.029 56.9599  27
  -4  -2   3 219.597 28.5480  15
  -4   2   3 195.512 34.6301  14
  -4   2   3 155.272 36.2682   1
  -4  -2   3 155.844 38.4510   1
  -4  -2   2 1948.19 221.666  21
  -4   2   2 1923.12 241.885  27
   4   2  -2 1764.46 265.617  23
  -4  -2   2 1733.00 213.416  15
  -4   2   2 1446.33 216.999  14
  -4  -2   2 2149.09 226.524   1
  -4   2   2 1748.10 220.799   1
   4   2  -1 383.350 93.4598  23
  -4   2   1 325.055 53.4496  21
  -4  -2   1 438.970 57.7112  21
  -4   2   1 412.282 77.6660  27
  -4  -2   1 410.212 50.1056  15
  -4   2   1 338.880 53.3555  14
  -4  -2   1 471.093 62.1322   1
  -4   2   1 327.677 55.4174   1
   4   2   0-10.9016 36.9013  23
  -4   2   0 10.5220 51.3899  25
  -4   2   0 107.708 42.2389  27
  -4   2   0 27.1913 13.2531  14
  -4  -2   0 21.9898 15.6932  21
  -4   2   0 18.5818 13.3907  21
  -4  -2   0 32.1068 8.21282  15
  -4   2   0 45.7427 20.1421   3
  -4  -2   0 28.6193 17.6798   3
  -4   2  -1 118.231 50.9144  27
  -4  -2  -1 147.540 20.8413  15
  -4  -2  -1 126.917 27.7185  21
  -4   2  -1 107.982 29.2447   3
  -4   2  -1 62.3045 66.8308   6
  -4  -2  -1 106.445 27.8778   3
  -4  -2  -2 2518.31 229.900  21
  -4  -2  -2 1892.81 218.814  15
  -4   2  -2 2256.44 230.764   3
  -4  -2  -2 2028.07 226.903   3
  -4   2  -3 4660.92 650.617  27
  -4  -2  -3 4734.48 614.985  15
  -4  -2  -3 4853.70 615.111  16
  -4   2  -3 6373.79 627.843   3
  -4  -2  -3 5814.28 624.226   3
  -4  -2  -4 3049.17 424.697  16
  -4   2  -4 4444.46 439.384   3
  -4  -2  -4 4029.70 435.333   3
  -4   2  -5 34.8895 77.2681  25
  -4  -2  -5 8.49210 7.19122  16
  -4   2  -6 271.700 119.945  25
  -4   2  -6 494.324 66.0416   2
  -4  -2  -6 414.752 61.8984   2
  -4  -2  -6 319.614 51.5075  16
  -4   2  -7 1261.13 151.512   2
  -4  -2  -7 1401.40 151.892   2
  -4   2  -7 1145.62 133.759  40
  -4  -2  -7 864.791 137.410  17
  -4   2  -7 972.553 155.236  53
  -4   2  -8 1015.91 114.334   2
  -4  -2  -8 813.492 109.131   2
  -4   2  -8 652.534 115.587  53
  -4   2  -8 842.386 93.1223  40
  -4  -2  -8 671.587 97.5608  17
  -4   2  -9 560.281 106.499  53
  -4   2  -9 307.525 144.844  25
  -4  -2  -9 162.068 97.3630  13
  -4   2  -9 138.870 97.9110  13
  -4  -2  -9 624.460 86.2799  17
  -4   2  -9 796.370 81.5572  40
  -4   2  -9 871.353 103.385   2
  -4  -2  -9 908.846 103.577   2
  -4   2 -10 1217.88 131.230   2
  -4  -2 -10 1188.91 131.150   2
  -4   2 -10 796.234 132.958  53
  -4   2 -10 248.200 162.749  25
  -4   2 -10 1121.13 107.918  40
  -4  -2 -10 216.941 123.517  13
  -4   2 -10 221.173 122.272  13
  -4  -2 -10 785.518 112.273  17
  -4   2 -11 25.2114 47.9352  53
  -4  -2 -11 42.2498 59.4673  13
  -4   2 -11 35.2553 57.5845  13
  -4   2 -11 29.3112 78.8025  25
  -4   2 -11 6.53992 6.76812  40
  -4   2 -11 10.0210 21.0170   2
  -4  -2 -11 15.4598 18.9080   2
  -4   2 -12 126.375 34.4980   2
  -4  -2 -12 132.565 37.6384   2
  -4   2 -12 77.0558 46.7864  53
   4  -2  12 86.2908 20.0447  52
  -4   2 -12 141.157 18.5963  40
  -4  -2 -12 38.7020 65.6645  13
  -4   2 -12 36.9385 59.9371  13
  -4   2 -13 48.9893 27.5177   2
  -4   2 -13 69.3634 12.7348  40
  -4  -2 -13-6.76712 68.8047  13
  -4   2 -13 82.4258 68.2679  13
  -4   2 -13 32.2522 45.9951  53
   4  -2  13 55.5628 15.0713  52
  -4   2 -14 2491.17 234.815  40
  -4  -2 -14 701.270 250.908  13
  -4   2 -14 594.821 247.288  13
   4  -2  14 1986.81 236.356  52
  -4   2 -15 0.78489 7.08940  40
  -4  -2 -15-13.8776 69.0780  13
  -4   2 -15-31.4718 62.6625  13
   4  -2  15 2.56956 9.23151  52
  -4  -2 -16 420.794 80.3945  54
  -4   2 -16 546.595 57.8426  40
  -4  -2 -16 67.5609 90.4733  13
  -4   2 -16 114.867 82.8266  13
   4  -2  16 420.075 59.0650  52
  -4  -2 -17 678.383 100.975  54
  -4   2 -17 722.747 78.4064  40
  -4  -2 -17 284.528 110.201  13
  -4   2 -17 145.361 99.6904  13
   4  -2  17 606.028 79.8437  52
  -4  -2 -18 200.802 51.8057  54
  -4   2 -18 250.141 30.1290  40
  -4  -2 -18 45.7265 70.6342  13
  -4   2 -18 95.0566 65.3578  13
   4  -2  18 207.006 31.6012  52
  -4  -2 -19 272.531 49.9351  54
  -4   2 -19 230.689 27.1156  40
  -4  -2 -19 49.2005 59.5890  13
  -4   2 -19 55.5204 54.8276  13
   4  -2  19 176.257 28.1050  52
  -4   2 -20 31.6638 6.73250  40
   4  -2  20 20.1762 8.17451  52
  -4  -2 -20 35.5807 25.6698  54
  -4  -2 -21-3.05702 33.6971  11
  -4   2 -21 22.1205 5.50062  40
  -4   3  22 467.657 57.0463  37
   4  -3 -22 415.172 74.5022  46
  -4   3  21 206.104 26.8683  37
   4  -3 -21 209.360 52.2700  46
  -4   3  20 73.7282 14.9611  52
  -4  -3  20 4.96391 51.2322  55
  -4   3  20 58.5370 10.9580  37
   4  -3 -20 84.2790 44.8434  46
  -4   3  19-3.56375 10.6617  52
  -4  -3  19-23.4938 55.9831  55
  -4   3  19-1.27534 5.79839  37
   4  -3 -19 45.6766 50.9265  46
  -4   3  18 528.319 74.0266  52
  -4  -3  18 431.201 106.472  55
  -4   3  18 644.614 73.2993  35
   4  -3 -18 393.378 101.222  46
  -4   3  17 151.116 28.6453  52
  -4  -3  17 223.048 82.6424  55
  -4   3  17 203.184 28.0041  35
   4  -3 -17 219.945 68.3671  46
  -4   3  16 44.5452 13.9729  52
  -4  -3  16 22.6098 70.0040  55
  -4   3  16 50.6235 14.2130  35
   4  -3 -16 98.5019 57.4703  46
  -4   3  15 509.151 68.5732  52
   4  -3 -15 608.956 109.149  46
  -4  -3  15 384.163 105.450  55
  -4   3  15 535.914 68.3388  35
  -4  -3  14 1292.18 180.310  21
  -4  -3  14 930.211 185.015  55
  -4   3  14 1147.71 155.645  52
  -4   3  14 1429.69 156.539  35
  -4  -3  13 1092.81 149.837  21
  -4  -3  13 1195.41 162.318  24
  -4  -3  13 940.719 159.566  55
  -4   3  13 976.731 125.290  52
  -4   3  13 996.190 125.660  36
  -4   3  13 1183.42 126.273  35
  -4   3  13 861.838 124.808  32
  -4  -3  12 3361.82 394.851  21
  -4  -3  12 3552.88 408.878  24
  -4  -3  12 3765.05 375.072  58
  -4  -3  12 2716.73 397.285  55
  -4   3  12 2881.71 371.358  52
  -4   3  12 2759.77 371.561  36
  -4   3  12 3922.20 373.395  35
  -4   3  12 2528.83 371.038  32
  -4  -3  11 391.675 64.7732  21
  -4  -3  11 351.152 71.0524  24
  -4  -3  11 164.488 67.1186  56
  -4  -3  11 234.372 78.3336  55
  -4  -3  11 307.284 45.0650  58
  -4   3  11 318.535 42.2201  52
  -4   3  11 300.297 42.5011  36
  -4   3  11 417.436 44.0653  35
  -4   3  11 247.449 41.6531  32
  -4  -3  10 616.774 77.2566  21
  -4  -3  10 335.222 75.1722  24
  -4  -3  10 366.005 52.2760  58
  -4  -3  10 272.600 76.7651  56
  -4  -3  10 435.358 87.4991  55
  -4   3  10 408.019 49.9617  52
  -4   3  10 304.461 49.3287  36
  -4   3  10 534.560 52.0232  35
  -4   3  10 318.518 49.1956  32
  -4  -3   9 616.616 80.7429  21
  -4  -3   9 418.644 85.7475  24
  -4  -3   9 165.980 78.7984  56
  -4  -3   9 499.351 92.4708  55
  -4  -3   9 437.947 62.8483  58
  -4   3   9 524.827 60.4597  52
  -4   3   9 416.957 60.1044  36
  -4   3   9 723.504 62.7025  35
  -4   3   9 365.254 59.4687  32
  -4   3   8 507.147 74.5677  28
  -4  -3   8 352.421 78.6712  24
  -4  -3   8 267.784 77.2426  56
  -4  -3   8 362.055 56.1287  58
  -4  -3   8 367.233 81.7647  55
  -4   3   8 409.616 54.2977  36
  -4   3   8 348.179 53.3817  32
  -4   3   8 535.738 54.6537  52
  -4  -3   7 4.49283 43.5629  56
  -4  -3   7 15.2061 13.2279  58
  -4  -3   7-3.83194 17.4514  21
  -4   3   7 4.76710 17.5032  28
  -4  -3   7 15.5838 22.4232  24
  -4   3   7 10.0596 9.82027  40
  -4   3   7 19.9029 8.04598  36
  -4   3   7 4.21636 6.79334  32
  -4  -3   6 4949.80 531.528  59
  -4  -3   6 2646.46 520.844  56
  -4  -3   6 5391.17 518.854  48
  -4   3   6 3316.06 510.377  34
  -4   3   6 3913.32 510.642  32
  -4  -3   6 6196.52 514.869  15
  -4  -3   6 7030.68 532.848  21
  -4   3   6 5079.13 530.864  28
  -4  -3   5 575.958 71.1757  15
  -4   3   5 434.005 75.4467  14
   4   3  -5 544.006 138.010  23
  -4  -3   5 701.680 83.4794  21
  -4  -3   4 3290.06 389.118  15
  -4   3   4 2614.09 392.509  14
  -4  -3   4 3671.77 399.279  21
  -4   3   4 4162.63 426.433  27
   4   3  -4 3366.71 463.956  23
  -4  -3   3 1419.59 163.961  15
  -4   3   3 1037.99 166.302  14
  -4  -3   3 1572.87 173.433  21
  -4   3   3 1553.36 195.928  27
   4   3  -3 1150.39 220.419  23
  -4  -3   2 233.121 30.6073  15
  -4  -3   2 210.230 38.1270  21
  -4   3   2 173.825 33.6404  14
  -4   3   2 202.122 57.0310  27
  -4   3   1 2162.13 303.009  14
  -4  -3   1 2713.55 301.147  15
   4   3  -1 2458.86 357.036  23
  -4   3   1 2382.65 329.775  27
  -4  -3   0 1796.12 218.302  15
   4   3   0 1879.43 273.795  23
  -4   3   0 1598.36 246.465  27
  -4  -3  -1 1409.92 174.216  15
   4   3   1 1432.36 224.567  23
  -4   3  -1 1363.97 206.813  27
  -4  -3  -2 97.1937 18.0578  15
  -4  -3  -2 106.972 17.0736  16
   4   3   2 12.0322 38.4997  22
  -4   3  -2 118.876 52.6424  27
  -4  -3  -3 107.865 21.2654  15
  -4  -3  -3 158.002 21.6517  16
   4   3   3 129.878 55.8454  22
  -4   3  -3 85.8136 46.2698  27
  -4  -3  -4 274.094 41.3439  15
  -4  -3  -4 300.532 41.1681  16
  -4  -3  -5 1369.97 189.192  17
  -4  -3  -5 1360.73 188.695  16
  -4  -3  -5 1180.74 202.645  46
  -4  -3  -5 1376.07 193.990  54
  -4   3  -5 1563.33 184.416  40
  -4   3  -5 1840.27 185.865  34
  -4  -3  -6 31.3002 11.7614  16
  -4  -3  -6 52.2167 15.1248  17
  -4  -3  -6 75.4456 28.3673  54
  -4  -3  -6 44.1769 42.4558  46
  -4   3  -6 47.5122 9.90370  40
  -4   3  -6 84.9025 12.5383  34
  -4  -3  -7-3.43185 22.1086  54
  -4   3  -7 29.9122 38.9528  53
  -4  -3  -7-5.87491 40.5155  46
  -4   3  -7 14.4541 6.22534  40
  -4  -3  -7 15.9936 10.7521  16
  -4  -3  -7 10.1618 9.81043  17
  -4  -3  -8 59.8374 30.4654  54
  -4   3  -8 37.1902 44.0087  53
  -4   3  -8 25.2347 85.2314  25
  -4  -3  -8 56.4592 47.1891  46
  -4   3  -8 44.7322 9.81112  40
  -4  -3  -8 43.4515 15.7713  16
  -4  -3  -8 62.1789 15.8501  17
  -4  -3  -9 126.108 41.3630  54
  -4   3  -9 236.490 60.7138  53
  -4   3  -9 108.882 109.339  25
  -4  -3  -9 73.0687 54.2280  46
  -4   3  -9 209.676 25.7420  40
  -4  -3  -9 154.606 30.4396  17
  -4   3 -10 156.851 66.6532  53
  -4  -3 -10 309.041 55.0611  54
  -4   3 -10 87.0496 118.311  25
  -4   3 -10 271.985 34.7521  40
  -4  -3 -10 233.996 40.9141  17
  -4   3 -11 198.574 60.7235  53
  -4  -3 -11 137.378 46.0159  54
  -4   3 -11 91.5447 114.493  25
  -4   3 -11 219.249 28.7311  40
  -4  -3 -11 206.065 35.4635  17
  -4   3 -12 46.3457 48.0662  53
  -4  -3 -12 15.0606 31.0656  54
  -4   3 -12-31.5941 96.3170  25
  -4   3 -12 14.3873 7.61784  40
  -4  -3 -12 9.64717 9.61579  17
  -4   3 -13 93.4715 14.1653  40
  -4  -3 -13 62.7881 38.9600  54
  -4   3 -13 65.1889 47.1820  53
   4  -3  13 49.2410 15.2264  52
  -4   3 -14 49.4316 10.9276  40
  -4  -3 -14 31.9423 34.6570  54
  -4   3 -14 44.1170 42.3558  53
   4  -3  14 43.0749 13.4907  52
  -4   3 -15 377.394 45.7165  40
  -4  -3 -15 349.276 69.3678  54
  -4   3 -15 356.892 74.7157  53
   4  -3  15 308.151 47.3074  52
  -4   3 -16 943.678 112.808  40
  -4  -3 -16 1096.39 137.808  54
   4  -3  16 842.558 114.447  52
  -4   3 -17 373.862 45.9104  40
  -4  -3 -17 340.151 68.3975  54
   4  -3  17 332.332 47.6161  52
  -4  -3 -18 151.004 40.1842  54
   4  -3  18 89.3021 17.6813  52
  -4   3 -18 115.722 17.3509  34
  -4   3 -18 107.480 15.9520  40
   4  -3  19 20.3487 8.88193  52
  -4   3 -19 38.6452 8.64363  34
  -4   3 -19 32.3662 7.08883  40
   4  -3  20 21.1251 7.56732  52
  -4   3 -20 22.8501 5.96535  40
  -4   3 -20 31.8000 6.98351  34
  -4   4  21 89.2787 12.7901  37
  -4  -4  21 86.6776 11.7486  39
  -4  -4  21 37.3724 38.1308  55
   4  -4 -21 68.3491 37.5372  46
  -4   4  20 372.697 46.8123  37
   4  -4 -20 415.750 74.4281  46
  -4  -4  20 294.375 72.8908  55
   4  -4 -19-23.5280 43.5191  46
  -4  -4  19 15.9894 49.9359  55
  -4   4  19 8.43214 5.94139  37
  -4  -4  18 24.6670 59.1553  55
   4  -4 -18 59.9255 49.3049  46
  -4   4  18 24.2042 12.7543  52
  -4   4  18 14.4178 7.40418  37
  -4   4  18 23.1858 10.2727  35
  -4   4  17 495.586 75.4958  52
  -4  -4  17 397.382 108.175  55
  -4   4  17 706.077 75.7559  35
   4  -4 -17 523.045 108.822  46
  -4   4  16 18.1219 12.5954  52
  -4  -4  16-22.0490 70.9309  55
  -4   4  16 42.1493 12.7376  35
   4  -4 -16 38.3162 50.5818  46
  -4   4  15 69.8054 16.5601  52
  -4  -4  15 15.3008 66.4188  55
  -4   4  15 64.1230 15.3701  35
   4  -4 -15 55.0408 53.5666  46
  -4  -4  14 7.75411 67.5306  55
  -4   4  14 49.1967 14.8300  52
  -4   4  14 47.5616 13.1163  36
  -4   4  14 39.5831 14.2967  35
  -4  -4  13 2164.31 296.024  24
   4   4 -13 2189.48 371.792  23
  -4  -4  13 1718.59 290.841  55
  -4   4  13 2029.60 263.103  52
  -4   4  13 1937.94 262.903  36
  -4   4  13 2655.15 264.431  35
   4   4 -12 261.389 114.652  23
  -4  -4  12 220.012 61.0735  24
  -4  -4  12 138.028 70.5823  56
  -4  -4  12 284.377 82.4214  55
  -4  -4  12 241.500 38.4331  58
  -4   4  12 296.525 38.1905  52
  -4   4  12 219.091 36.7733  36
  -4   4  12 303.550 38.0640  35
   4   4 -11 1067.71 239.968  23
  -4   4  11 1239.11 175.343  28
  -4  -4  11 1037.62 178.030  24
  -4  -4  11 648.784 165.432  56
  -4  -4  11 1183.71 150.680  58
  -4  -4  11 1206.27 183.317  55
  -4   4  11 1322.04 149.460  52
  -4   4  11 1082.94 148.706  36
  -4   4  11 1737.25 151.459  35
  -4   4  11 1037.51 148.172  32
   4   4 -10 368.179 126.377  23
  -4   4  10 514.636 79.0501  28
  -4  -4  10 352.853 77.3850  24
  -4  -4  10 161.573 75.5468  56
  -4  -4  10 339.665 88.3263  55
  -4  -4  10 306.458 50.3757  58
  -4   4  10 444.785 49.9969  52
  -4   4  10 342.145 48.5238  32
  -4   4  10 378.109 49.4873  36
  -4  -4   9 1119.85 150.751  58
  -4  -4   9 1517.25 184.169  55
  -4  -4   9 796.337 166.527  56
  -4   4   9 1165.77 148.676  32
  -4   4   9 1330.00 149.642  36
   4   4  -9 1540.07 267.411  23
  -4   4   9 1393.90 176.076  28
  -4  -4   9 1248.65 183.442  24
  -4  -4   8 10.7250 57.0832  56
  -4  -4   8 85.4668 22.2070  58
   4   4  -8 132.380 94.2589  23
  -4   4   8 131.773 37.2279  28
  -4  -4   8 146.718 46.8754  24
  -4   4   8 132.452 20.6050  36
  -4   4   8 110.939 19.2317  32
  -4  -4   8 147.945 22.1346  15
  -4  -4   7 920.624 85.0557  15
  -4  -4   7 774.139 88.7797  48
  -4  -4   7 327.046 100.501  56
  -4   4   7 662.381 100.197  28
  -4  -4   7 665.440 114.893  24
  -4  -4   7 668.479 77.6959  39
  -4   4   7 552.749 79.7084  36
  -4   4   7 523.796 79.2157  32
  -4  -4   6 254.633 61.8071  59
  -4  -4   6 249.801 68.7272  56
  -4  -4   6 322.335 49.7918  48
  -4  -4   6 206.867 64.2133  24
  -4  -4   6 333.449 40.1900  39
  -4   4   6 270.438 41.7636  32
  -4   4   6 289.174 42.4035  36
  -4  -4   5 4516.18 364.443  15
  -4  -4   5 2834.29 374.270  59
  -4  -4   5 2031.11 371.768  56
  -4  -4   5 2999.32 364.220  48
  -4  -4   5 3429.52 367.630  51
   4   4  -5 4028.10 478.007  23
  -4   4   5 6020.13 431.815  27
  -4  -4   5 1150.83 362.961  45
  -4  -4   5 3352.38 356.754  39
  -4   4   5 2909.63 358.569  32
  -4   4   5 2418.31 358.155  34
  -4   4   5 3071.51 359.093  36
  -4  -4   4 1649.51 134.174  15
  -4  -4   4 893.805 143.874  59
  -4  -4   4 659.021 142.957  56
  -4  -4   4 897.914 134.197  51
  -4  -4   4 878.280 132.447  48
  -4   4   4 1716.20 180.998  27
  -4  -4   4 406.596 135.446  45
  -4  -4   4 1120.27 126.209  39
  -4   4   4 1108.66 128.729  36
  -4   4   4 1103.08 128.500  32
  -4   4   4 939.158 127.828  34
  -4  -4   3 196.706 24.0261  15
  -4  -4   3 120.100 49.6405  56
  -4  -4   3 126.253 47.0976  59
  -4  -4   3 114.367 26.8149  48
  -4  -4   3 112.584 29.1480  51
   4   4  -3 161.886 81.1362  23
  -4  -4   3 150.619 49.3720  29
  -4   4   3 144.962 50.2991  27
  -4  -4   3 47.9399 39.0779  45
  -4   4   3 50.6271 33.7678  47
  -4  -4   3 134.807 17.3977  39
  -4   4   3 139.275 20.0146  32
  -4   4   3 112.374 19.3705  34
  -4  -4   2 532.329 52.9814  15
  -4  -4   2 312.558 67.6030  59
  -4  -4   2 189.122 52.0292  51
   4   4  -2 421.264 111.994  23
  -4  -4   2 429.327 82.0608  29
  -4   4   2 376.973 81.0512  27
  -4  -4   2 375.551 45.7450  39
  -4   4   2 361.584 47.6205  34
  -4   4   2 377.839 47.9869  32
  -4  -4   1 1315.18 119.391  15
  -4  -4   1 830.154 130.959  59
  -4  -4   1 529.246 116.754  51
  -4  -4   1 638.626 128.885  46
  -4   4   1 926.421 113.121  34
  -4   4   1 1058.17 114.036  32
  -4  -4   1 898.364 111.363  39
   4   4  -1 1147.18 193.367  23
  -4  -4   1 1198.65 153.293  29
  -4   4   1 1079.54 153.668  27
  -4  -4   0 24.2043 7.27043  16
  -4  -4   0 26.8469 9.22981  15
   4   4   0-17.4483 50.1974  23
  -4   4   0 67.9348 38.2611  27
  -4  -4   0 43.7267 41.7425  59
  -4  -4   0 9.59225 36.8644  46
  -4  -4   0 18.1937 4.27189  39
  -4   4   0 13.8560 7.17330  34
  -4  -4  -1 2709.19 273.968  15
  -4  -4  -1 2953.11 271.628  16
   4   4   1 2818.47 345.500  22
  -4   4  -1 2661.34 315.872  27
  -4  -4  -1 1940.87 283.829  59
  -4  -4  -1 1899.39 266.238  39
  -4   4  -1 2215.75 268.055  33
  -4   4  -1 2429.14 268.305  34
  -4  -4  -2 33.6047 9.07838  16
  -4  -4  -2 29.6104 10.0639  15
   4   4   2 78.2857 52.8618  22
  -4   4  -2 10.9360 31.5943  27
  -4  -4  -2 40.7813 39.5784  46
  -4  -4  -2 23.3314 5.50244  39
  -4   4  -2 30.4237 8.49742  34
  -4   4  -2 27.9627 7.86649  33
  -4  -4  -2 4.48642 37.4525  59
  -4   4  -3 781.101 88.0824  33
  -4   4  -3 864.865 88.3353  34
  -4  -4  -3 569.304 85.7784  39
  -4  -4  -3 797.398 93.3952  15
  -4  -4  -3 854.651 91.7999  16
  -4  -4  -4 15.5723 23.3358  54
  -4  -4  -4 22.4800 40.0194  46
  -4   4  -4 12.3599 41.6971  27
  -4  -4  -4 15.9128 8.47216  16
  -4  -4  -4 13.9304 9.68287  15
  -4  -4  -4 12.9088 9.00269  17
  -4   4  -4 25.0796 8.16020  34
  -4   4  -4 13.3358 7.08423  33
  -4  -4  -5 3804.08 423.613  54
  -4  -4  -5 3026.36 414.933  17
  -4  -4  -5 3245.04 414.996  16
  -4   4  -5 3783.45 411.089  34
  -4  -4  -5 2376.01 426.768  46
  -4  -4  -6 21.0938 24.4648  54
  -4  -4  -6 29.9149 11.7829  16
  -4  -4  -6 23.5100 11.7854  17
  -4   4  -6 31.6882 9.56858  34
  -4  -4  -6 25.3777 43.8532  46
  -4  -4  -7 788.539 106.076  54
  -4  -4  -7 704.631 97.1300  16
  -4  -4  -7 803.492 98.1201  17
  -4   4  -7 972.359 92.8319  34
  -4  -4  -7 565.616 116.287  46
   4   4   7 457.829 93.0900  43
  -4  -4  -8 327.465 60.0054  54
  -4  -4  -8 279.422 76.9662  46
  -4  -4  -8 219.947 47.4673  16
  -4  -4  -8 301.561 49.0152  17
  -4   4  -8 420.880 45.1137  34
  -4  -4  -9 104.196 35.6214  54
  -4   4  -9 67.8005 49.8511  53
  -4   4  -9-28.2250 91.5650  25
  -4  -4  -9 120.786 60.2574  46
  -4   4  -9 144.488 19.8777  34
  -4  -4  -9 81.8211 23.0102  16
  -4  -4  -9 83.1787 22.3783  17
  -4  -4 -10-18.4791 28.9413  54
  -4   4 -10 20.4702 46.5114  53
  -4  -4 -10-23.7651 52.7834  46
  -4   4 -10-29.7314 85.4455  25
  -4   4 -10 8.91837 7.49751  40
  -4  -4 -10 2.59989 10.9069  17
  -4  -4 -11 1904.77 236.834  54
  -4   4 -11 1609.19 242.799  53
  -4  -4 -11 1371.06 244.574  46
  -4   4 -11 1934.55 216.930  40
  -4  -4 -11 1641.09 224.111  17
  -4  -4 -12 108.791 63.4163  46
  -4   4 -12 26.6505 46.8937  53
  -4   4 -12 55.5433 11.5302  40
  -4  -4 -12 65.9012 37.7450  54
  -4  -4 -13 133.632 69.9643  46
  -4   4 -13 166.999 56.6719  53
  -4   4 -13 210.486 23.7664  40
   4   4  13 86.9600 24.5311  41
  -4  -4 -13 264.283 53.9315  54
  -4  -4 -14 649.712 139.803  46
  -4   4 -14 905.082 106.224  40
   4  -4  14 772.729 107.940  52
  -4   4 -14 799.919 130.100  53
   4  -4  15 191.406 37.4960  52
  -4   4 -15 245.270 63.4188  53
  -4   4 -15 284.609 36.7819  40
  -4   4 -15 394.181 39.8035  34
  -4  -4 -15 350.978 64.3377  54
  -4   4 -16 430.138 55.0263  40
   4  -4  16 378.049 56.5752  52
  -4   4 -16 509.692 57.2368  34
  -4   4 -17 903.304 110.391  40
   4  -4  17 751.090 111.383  52
  -4   4 -17 1082.07 112.292  34
  -4   4 -18 42.9778 9.00500  40
   4  -4  18 53.0066 11.3125  52
  -4   4 -18 58.6880 10.8332  34
  -4   4 -19 105.795 16.6631  40
   4  -4  19 130.925 18.6082  52
  -4   4 -19 145.076 18.1891  34
   4  -4  20 16.8778 6.82172  52
  -4   4 -20 27.4400 6.27225  34
  -4  -5  20 74.9863 41.1587  55
   4  -5 -20 163.020 36.0534  59
  -4   5  20 80.6807 12.5669  37
  -4  -5  19 179.783 58.2575  55
  -4   5  19 198.190 26.4133  37
  -4  -5  18 257.291 89.9330  55
  -4   5  18 462.847 66.6611  37
  -4  -5  17 30.6438 55.3607  55
  -4   5  17 15.4705 9.64592  35
  -4   5  17 6.77717 6.59947  37
  -4   5  16 834.631 101.003  35
  -4  -5  16 542.456 129.597  55
  -4   5  15 145.120 24.4568  35
  -4  -5  15 166.937 70.9820  55
  -4   5  14 182.770 25.5875  35
  -4   5  14 152.866 25.1055  36
  -4  -5  14 135.019 20.0977  39
  -4  -5  13 1131.49 184.660  55
  -4   5  13 1615.46 151.927  35
  -4   5  13 1108.62 150.181  36
  -4  -5  13 1121.44 146.735  39
  -4  -5  12-5.74612 59.6310  56
  -4  -5  12 53.5194 69.1254  55
  -4  -5  12 44.3159 14.6906  58
  -4  -5  12 28.2286 6.98896  39
  -4   5  12 16.5995 11.1092  36
   4   5 -11 985.336 209.933  23
  -4   5  11 946.274 136.037  28
  -4  -5  11 638.775 131.020  24
  -4  -5  11 528.369 126.105  56
  -4  -5  11 905.760 142.355  55
  -4  -5  11 717.729 103.321  58
  -4  -5  11 899.157 99.7806  39
  -4   5  11 751.318 102.670  36
  -4  -5  10 676.441 156.315  56
  -4  -5  10 927.003 135.931  58
  -4  -5  10 1299.62 173.896  55
  -4   5  10 1019.61 134.936  32
  -4   5  10 1101.16 135.795  36
   4   5 -10 1221.41 244.149  23
  -4   5  10 1064.68 162.333  28
  -4  -5  10 1045.21 170.374  24
  -4  -5   9 97.0004 69.7303  56
  -4  -5   9 158.497 30.6711  58
  -4  -5   9 298.869 35.9380  15
  -4   5   9 185.546 30.0792  36
  -4   5   9 218.187 30.1617  32
  -4  -5   9 173.352 57.0820  24
  -4  -5   8 34.2251 16.0525  58
  -4  -5   8 30.8535 35.2344  24
  -4  -5   8 90.2141 16.7620  15
  -4   5   8 57.7894 14.0695  36
  -4   5   8 46.6717 12.4517  32
  -4  -5   7 100.646 57.6442  56
  -4  -5   7 23.7145 37.4189  59
  -4  -5   7 60.4671 22.2492  48
   4   5  -7-27.5862 48.8560  23
  -4  -5   7 52.0091 30.3907  24
  -4  -5   7 51.5553 13.4370  15
  -4   5   7 35.5685 11.3813  32
  -4   5   7 53.5141 12.9880  36
  -4  -5   6 243.014 63.4046  59
  -4  -5   6 306.065 76.2310  56
  -4  -5   6 238.599 47.1369  48
   4   5  -6 428.084 132.512  23
  -4  -5   6 305.795 73.3291  24
  -4   5   6 471.089 92.3292  27
  -4  -5   6 86.5232 56.8146  45
  -4  -5   6 485.046 48.1512  15
  -4   5   6 277.442 40.8240  32
  -4   5   6 326.178 41.9363  36
  -4  -5   5-11.2057 55.2049  56
  -4  -5   5 4.78135 38.2689  59
  -4  -5   5 9.05772 16.4680  48
   4   5  -5-25.8360 64.3108  23
  -4   5   5 22.2187 37.4535  27
  -4  -5   5 23.1558 37.3653  45
  -4  -5   5 11.2758 9.41930  15
  -4   5   5 3.33536 7.98405  36
  -4   5   5 15.2139 8.63114  32
  -4  -5   4 39.9275 19.6544  48
  -4  -5   4 37.7991 51.5734  56
  -4  -5   4 52.8596 36.1162  59
   4   5  -4 74.6772 67.2215  23
  -4   5   4 97.9884 54.5706  27
  -4   5   4 52.8723 12.2385  32
  -4  -5   4 58.8650 14.6912  15
  -4  -5   3 229.564 29.8580  15
  -4  -5   3 119.225 30.0058  48
  -4  -5   3 46.5097 53.2904  56
  -4  -5   3 101.663 47.4251  59
   4   5  -3 287.910 108.062  23
  -4  -5   3 286.890 65.4424  29
  -4   5   3 144.493 25.1615  38
  -4   5   3 169.847 24.6699  32
  -4  -5   2 537.921 106.070  59
  -4  -5   2 447.861 90.6842  48
  -4  -5   2 568.929 93.7574  51
   4   5  -2 995.753 193.273  23
  -4  -5   2 897.108 134.507  29
  -4   5   2 745.209 128.136  27
  -4  -5   2 1035.72 95.2126  15
  -4   5   2 781.927 88.1464  32
  -4  -5   1 19.8416 39.5071  59
  -4  -5   1 66.6619 24.7343  51
  -4  -5   1 31.2313 30.9381  29
  -4   5   1 11.0189 39.5758  27
  -4  -5   1 26.2701 41.0669  46
  -4  -5   1 77.7423 16.3940  15
  -4  -5   1 97.4313 15.5590  16
  -4   5   1 71.3030 13.4741  32
  -4   5   1 51.1246 12.7003  34
  -4  -5   0 967.934 164.492  59
  -4  -5   0 604.234 149.402  51
  -4  -5   0 821.374 162.454  46
  -4   5   0 1244.43 146.427  34
  -4  -5   0 1603.22 154.056  15
  -4  -5   0 1674.04 151.147  16
  -4  -5   0 1382.32 189.909  29
   4   5   0 1409.16 232.285  22
  -4   5   0 1366.03 196.011  27
  -4  -5  -1 817.020 139.203  29
   4   5   1 872.801 175.936  22
  -4   5  -1 560.398 134.123  27
  -4  -5  -1 612.643 120.766  59
  -4  -5  -1 598.055 121.457  46
  -4  -5  -1 1045.83 109.656  15
  -4  -5  -1 1084.63 106.818  16
  -4   5  -1 736.940 101.989  33
  -4   5  -1 815.051 102.241  34
  -4  -5  -2 676.412 131.270  29
  -4   5  -2 514.314 129.528  27
  -4  -5  -2 648.199 119.467  59
  -4   5  -2 747.592 98.1355  33
  -4   5  -2 780.408 98.1094  34
  -4  -5  -2 862.455 104.393  15
  -4  -5  -2 946.376 102.312  16
  -4  -5  -3 322.932 77.5938  29
  -4   5  -3 328.925 41.0239  33
  -4   5  -3 365.645 41.1282  34
  -4  -5  -3 217.208 65.4562  46
  -4  -5  -3 240.606 38.1656  39
  -4  -5  -3 404.177 48.8679  15
  -4  -5  -3 410.729 45.6602  16
  -4  -5  -4 158.668 32.2112  15
  -4  -5  -4 211.594 32.0876  16
  -4   5  -4 199.309 28.0926  33
  -4   5  -4 214.962 28.4137  34
  -4  -5  -5-13.4558 45.8803  46
   4   5   5 19.7891 49.2734  22
  -4  -5  -5 19.3116 9.10818  16
  -4   5  -5 9.40930 7.84634  34
  -4   5  -5 10.6154 7.79760  33
  -4  -5  -6 399.978 99.0968  46
   4   5   6 429.155 76.6061  43
   4   5   6 439.516 125.425  22
  -4  -5  -6 527.746 77.9412  17
  -4  -5  -6 517.085 77.5137  16
  -4   5  -6 597.110 72.6314  33
  -4   5  -6 701.585 73.4423  34
  -4  -5  -7 47.6021 15.0855  16
  -4  -5  -7 32.5259 13.7015  17
  -4   5  -7 66.8401 13.1299  34
  -4  -5  -7 22.6746 51.2599  46
   4   5   7 40.0258 17.8017  43
  -4  -5  -8 8.90598 29.7003  54
  -4  -5  -8 12.1069 9.81968  16
  -4  -5  -8 2.64382 10.4924  17
  -4   5  -8 24.2813 10.0971  34
   4   5   8 2.52293 15.2264  43
  -4  -5  -8 15.9652 52.5815  46
  -4  -5  -9 620.606 88.7165  54
  -4  -5  -9 449.829 75.9163  16
  -4  -5  -9 465.493 75.1471  17
  -4  -5  -9 358.335 102.127  46
   4   5   9 432.938 73.3564  43
  -4   5  -9 673.273 69.8830  34
   4   5  10 869.545 138.803  43
  -4  -5 -10 743.765 163.790  46
  -4   5 -10 821.970 155.965  53
  -4  -5 -10 1243.27 155.848  54
  -4   5 -10 1295.37 135.581  34
  -4  -5 -11 35.3894 63.0933  46
  -4   5 -11 40.4062 47.1340  53
  -4  -5 -11 80.0150 39.2989  54
  -4   5 -11 35.4496 11.2353  34
  -4  -5 -12 577.503 131.971  46
  -4   5 -12 503.694 116.823  53
  -4  -5 -12 801.506 118.588  54
  -4   5 -12 859.337 98.8384  34
  -4  -5 -13 26.1616 61.4743  46
  -4   5 -13 6.07128 41.5095  53
   4   5  13 25.7350 13.8646  41
  -4   5 -13 29.5784 10.6909  34
   4   5  14 315.018 56.5868  41
  -4  -5 -14 383.097 97.0307  46
   4  -5  14 400.826 56.2819  52
  -4   5 -14 422.476 81.6336  53
  -4   5 -14 593.678 57.3552  34
  -4  -5 -15 154.752 69.4980  46
  -4   5 -15 99.4186 44.7830  53
   4  -5  15 76.4265 18.8407  52
   4   5  15 108.400 21.2459  41
  -4   5 -15 181.826 20.6430  34
  -4  -5 -16 427.292 91.5976  46
   4   5  16 342.908 57.5311  41
   4  -5  16 440.892 57.7325  52
  -4   5 -16 512.458 78.7376  53
  -4   5 -16 562.277 58.1238  34
  -4  -5 -17 223.455 62.9555  46
   4   5  17 184.140 29.8585  41
   4  -5  17 196.954 29.6923  52
  -4   5 -17 280.835 30.3487  34
   4  -5  18 438.690 62.5182  52
  -4   5 -18 568.550 62.8724  34
   4  -5  19 113.810 17.9011  52
  -4   5 -19 141.013 17.8953  34
  -4  -6  19 23.8244 36.8082  55
  -4   6  19 55.0183 8.90887  37
   4   6 -19 47.1802 9.45885  38
   4  -6 -18 112.299 40.8018  59
  -4  -6  18 72.2987 45.7845  55
  -4   6  18 92.2996 13.6677  37
   4   6 -18 86.9883 14.8220  38
   4  -6 -17 136.066 46.1994  59
  -4  -6  17 111.143 56.0650  55
  -4   6  17 156.469 20.9514  35
  -4   6  17 118.394 18.4767  37
  -4  -6  16 248.121 80.6455  55
  -4   6  16 326.936 48.1776  37
  -4  -6  15 44.6508 56.1303  55
  -4   6  15 3.24028 5.98248  37
  -4   6  15 5.14253 10.1436  35
  -4  -6  14 1458.32 244.766  55
  -4   6  14 1861.55 221.060  36
  -4  -6  13 36.3001 51.5693  56
  -4  -6  13 43.0834 65.0164  55
  -4   6  13 39.1816 13.2513  36
  -4  -6  12 90.4056 60.5930  56
  -4  -6  12 146.517 69.3497  55
  -4  -6  12 118.168 22.2369  58
  -4   6  12 125.502 22.3711  36
  -4  -6  11 60.0181 62.1997  56
  -4  -6  11 50.2967 14.6759  58
  -4   6  11 52.9789 14.9189  36
  -4  -6  10 369.517 53.4634  58
  -4   6  10 431.282 53.6622  36
  -4  -6   9 12.8594 58.4350  56
  -4  -6   9-3.12785 12.8221  58
  -4   6   9 8.44439 9.92137  36
  -4   6   9 6.34685 8.66801  32
  -4  -6   8 162.835 79.5424  56
  -4  -6   8 175.928 38.7562  58
  -4  -6   8 386.480 45.8035  15
  -4   6   8 335.426 40.0676  36
  -4   6   8 257.961 38.0141  32
   4   6  -8 267.200 109.303  23
  -4  -6   8 232.971 65.8101  24
  -4   6   8 427.556 100.221  27
  -4  -6   7 71.8093 66.5279  56
  -4  -6   7 63.4746 41.9300  59
   4   6  -7 118.632 86.1563  23
  -4  -6   7 78.4289 39.7981  24
  -4   6   7 151.399 63.7943  27
  -4  -6   7 213.263 28.1530  15
  -4   6   7 114.633 20.1580  36
  -4   6   7 77.1222 17.9101  32
  -4  -6   6 12.9482 60.6685  56
  -4  -6   6 14.9992 37.3654  59
  -4  -6   6-2.47493 17.1320  48
   4   6  -6-58.8507 59.8177  23
  -4  -6   6 44.6873 34.0921  24
  -4   6   6 13.3870 47.1464  27
  -4  -6   6 15.0610 42.7084  45
  -4  -6   6 23.1946 11.4176  15
  -4   6   6 9.65554 9.31849  32
  -4   6   6 17.3795 10.4707  36
  -4  -6   5 40.8252 47.3212  59
  -4  -6   5 6.37587 63.9724  56
  -4  -6   5 134.935 33.0236  48
   4   6  -5 174.262 95.2147  23
  -4   6   5 235.483 74.0361  27
  -4  -6   5 88.2133 52.1548  45
  -4  -6   5 175.339 29.5495  15
  -4   6   5 211.905 27.1898  32
  -4   6   5 148.075 26.8134  36
  -4  -6   4 363.544 62.2653  48
  -4  -6   4 267.622 88.7202  56
  -4  -6   4 307.249 76.6573  59
  -4   6   4 549.038 108.634  27
  -4   6   4 443.317 57.6262  32
  -4  -6   4 609.727 65.7952  15
  -4  -6   3 652.047 67.2756  15
  -4  -6   3 281.190 61.4143  48
  -4  -6   3 331.547 90.1587  56
  -4  -6   3 207.402 73.8246  59
  -4   6   3 544.040 109.629  27
  -4   6   3 457.269 59.5957  38
  -4   6   3 514.759 58.8295  32
  -4  -6   2 163.079 25.4619  15
  -4  -6   2 60.2080 24.2820  48
  -4  -6   2 54.3668 45.3536  59
  -4  -6   2 124.930 55.0895  29
   4   6  -2 183.252 88.9792  22
  -4   6   2 127.296 58.9942  27
  -4   6   2 77.2526 17.7712  38
  -4   6   2 109.277 18.7403  32
  -4  -6   1 417.514 104.818  59
  -4  -6   1 342.384 88.9392  48
  -4  -6   1 814.869 136.485  29
   4   6  -1 643.844 164.954  22
  -4   6   1 692.919 133.105  27
  -4  -6   1 848.448 94.6576  15
  -4  -6   1 1035.69 92.9541  16
  -4   6   1 755.635 87.7186  32
  -4  -6   0 207.076 68.6989  46
  -4  -6   0 282.472 79.2666  29
   4   6   0 380.807 124.838  22
  -4   6   0 286.772 83.9617  27
  -4  -6   0 319.716 50.3741  15
  -4  -6   0 444.173 49.9484  16
  -4  -6   0 199.946 66.3938  59
  -4  -6  -1 364.253 89.6246  59
  -4  -6  -1 306.191 89.2250  46
  -4  -6  -1 445.184 104.313  29
  -4   6  -1 319.560 98.9526  27
  -4  -6  -1 626.414 75.8235  15
  -4  -6  -1 719.563 73.2524  16
  -4   6  -1 491.354 67.3406  33
  -4  -6  -2 2382.10 390.094  59
  -4  -6  -2 2175.39 389.384  46
  -4  -6  -2 3497.51 380.852  15
  -4  -6  -2 3901.86 378.063  16
  -4   6  -2 2991.29 371.815  33
  -4  -6  -2 3064.15 421.213  29
  -4   6  -2 2087.66 408.550  27
  -4  -6  -3 68.3988 52.1284  59
  -4  -6  -3-12.6406 34.0259  29
  -4   6  -3 14.1048 37.9574  27
  -4   6  -3 13.8755 8.37226  33
  -4  -6  -3 12.3586 9.52137  16
  -4  -6  -3 25.0681 12.1336  15
  -4  -6  -4 2289.13 322.572  29
  -4   6  -4 1202.31 303.381  27
  -4   6  -4 2321.38 272.057  33
  -4  -6  -4 2324.68 280.201  15
  -4  -6  -4 2530.01 277.955  16
  -4  -6  -4 1564.30 291.653  46
   4   6   5 368.068 121.156  22
  -4   6  -5 346.631 45.5403  33
  -4   6  -5 369.776 45.6632  34
  -4  -6  -5 372.242 52.0153  16
  -4  -6  -5 302.936 77.2324  46
   4   6   5 218.976 50.9156  43
   4   6   6 491.657 137.442  22
   4   6   6 333.779 63.3085  43
  -4  -6  -6 397.073 62.9996  16
  -4   6  -6 441.251 56.9238  33
  -4   6  -6 478.712 57.1028  34
  -4  -6  -7 725.207 153.953  46
   4   6   7 775.062 130.869  43
  -4  -6  -7 882.465 132.091  16
  -4   6  -7 1043.77 125.411  33
  -4   6  -7 1180.21 125.866  34
  -4  -6  -8 510.182 122.491  46
   4   6   8 636.475 96.6103  43
  -4   6  -8 642.333 88.4205  33
  -4   6  -8 825.513 89.6446  34
   4   6   9 14.3733 19.6246  43
  -4  -6  -9-35.1653 62.5373  46
  -4   6  -9 9.73797 8.51635  34
  -4  -6 -10 906.358 169.579  46
   4   6  10 981.413 141.292  43
  -4   6 -10 619.844 152.184  53
  -4   6 -10 1259.67 135.186  34
  -4  -6 -11 189.216 81.6172  46
   4   6  11 224.686 43.6377  43
  -4   6 -11 189.989 64.7503  53
  -4   6 -11 308.094 38.1226  34
   4   6  12 29.8660 17.0840  43
  -4  -6 -12 26.5921 61.9330  46
  -4   6 -12 29.5243 40.5353  53
  -4   6 -12 45.3404 11.1777  34
   4   6  13 320.160 57.9875  41
  -4  -6 -13 399.950 99.9151  46
   4   6  13 466.044 63.0198  43
  -4   6 -13 344.760 77.3443  53
  -4   6 -13 522.778 56.8694  34
  -4  -6 -14 261.964 77.8416  46
   4   6  14 205.544 36.5902  41
   4  -6  14 216.340 34.7178  52
  -4   6 -14 234.695 57.1360  53
  -4   6 -14 341.878 35.6864  34
  -4  -6 -15 71.6214 58.0273  46
   4  -6  15 119.953 18.6152  52
  -4   6 -15 115.554 40.6095  53
  -4   6 -15 142.717 18.7162  34
   4   6  15 79.7037 19.4100  41
  -4   6 -16 30.9707 27.0928  53
   4  -6  16 3.73221 6.15587  52
   4   6  16 4.97683 8.49140  41
  -4   6 -16 7.30090 5.99824  34
  -4  -6 -17-15.4093 42.4349  46
   4   6  17 8.29085 7.39445  41
   4  -6  17 12.2973 6.24303  52
  -4   6 -17 22.7763 6.47583  34
   4  -6  18 125.246 18.9048  52
  -4   6 -18 151.300 18.9616  34
   4  -7 -18-8.43231 27.8542  59
   4   7 -17 193.821 25.3625  38
  -4  -7  17 98.5619 48.4299  55
  -4   7  17 77.6939 42.8682  47
   4  -7 -16 59.9740 36.3893  59
  -4  -7  16 61.1677 43.3137  55
   4   7 -16 13.4390 7.55313  38
  -4  -7  15 637.692 110.581  55
   4  -7 -15 806.128 108.695  59
   4   7 -15 674.333 86.6632  38
  -4  -7  14 72.5973 53.7683  55
   4  -7 -14 61.9955 43.1237  59
  -4   7  14 90.4656 18.3072  36
   4   7 -14 98.6184 17.5105  38
  -4  -7  13 31.8178 51.0542  56
   4  -7 -13 34.7636 41.2553  59
  -4   7  13 62.1228 14.8972  36
   4   7 -13 56.6558 13.9375  38
  -4  -7  12 15.3872 52.8043  56
   4  -7 -12 60.3118 42.0156  59
  -4   7  12 30.6602 12.6658  36
   4   7 -12 39.7092 13.0757  38
   4  -7 -11 1342.57 148.111  59
  -4   7  11 953.662 123.900  36
   4   7 -11 1129.41 125.130  38
  -4  -7  10 114.791 70.6986  56
  -4  -7  10 181.079 34.7268  58
  -4   7  10 270.284 36.7738  36
   4   7 -10 311.744 37.8339  38
  -4  -7   9 1147.13 193.009  58
  -4  -7   9 1076.52 214.753  56
  -4   7   9 1843.72 195.820  36
   4   7  -9 2268.92 198.133  38
  -4  -7   8 46.2532 64.0007  56
  -4  -7   8 44.5461 18.0460  58
  -4   7   8 82.4269 17.3247  36
  -4   7   8 73.0802 16.9895  32
   4   7  -8 116.534 19.5317  38
   4   7  -7 1004.12 104.999  38
  -4   7   7 751.585 102.024  32
  -4   7   7 773.171 102.869  36
  -4  -7   6 65.5452 22.9757  48
  -4  -7   6-6.83335 68.3868  56
  -4  -7   6 20.0061 38.3316  59
  -4   7   6 61.2695 16.0131  36
  -4   7   6 63.8927 14.5507  32
  -4  -7   6 20.9173 47.7409  45
  -4  -7   5 312.586 48.8244  48
  -4  -7   5 104.656 61.3999  45
  -4  -7   5 197.906 61.4355  59
  -4  -7   5 157.304 77.7654  56
  -4   7   5 292.147 40.7738  32
  -4   7   5 345.686 42.3949  36
   4   7  -4-29.9126 61.4472  22
  -4   7   4 87.1574 59.7187  27
  -4  -7   4 33.8697 67.6843  56
  -4  -7   4 37.9162 45.9371  59
  -4   7   4 76.2233 16.4612  32
  -4   7   4 89.7768 17.8285  36
  -4  -7   4 68.7955 24.0166  48
  -4  -7   3 2278.83 198.965  15
  -4  -7   3 1156.40 189.543  48
  -4  -7   3 1083.08 201.981  59
  -4  -7   3 1015.54 209.033  56
   4   7  -3 1946.76 314.932  22
  -4   7   3 1513.28 242.213  27
  -4   7   3 1538.60 187.925  38
  -4   7   3 1670.79 186.907  32
  -4  -7   2 123.621 24.4401  15
  -4  -7   2 72.4222 28.4584  48
  -4  -7   2 11.6118 44.1567  59
  -4   7   2 100.753 57.5631  27
  -4   7   2 95.3297 19.2233  38
  -4   7   2 74.1286 17.3873  32
  -4  -7   1 1153.68 125.530  15
  -4  -7   1 1386.96 123.372  16
  -4  -7   1 582.175 133.703  59
  -4  -7   1 539.470 117.849  48
  -4   7   1 995.098 116.189  32
  -4   7   1 931.221 116.810  38
  -4  -7   1 872.960 162.257  29
  -4   7   1 693.400 154.434  27
  -4  -7   0 229.295 74.6009  59
  -4  -7   0 248.163 53.6322  48
  -4  -7   0 351.999 55.1235  15
  -4  -7   0 417.003 52.9157  16
  -4   7   0 382.676 49.0806  32
  -4  -7   0 494.525 101.040  29
  -4   7   0 290.931 87.5059  27
  -4  -7  -1 782.931 149.456  29
  -4   7  -1 410.797 131.036  27
  -4  -7  -1 952.375 110.892  15
  -4  -7  -1 953.225 106.595  16
  -4  -7  -1 422.528 118.787  59
  -4  -7  -2 46.2516 49.6148  59
  -4  -7  -2 26.9535 46.2300  46
  -4  -7  -2 43.1825 41.7013  29
  -4   7  -2 89.4579 52.7422  27
  -4  -7  -2 67.1503 15.9195  16
  -4  -7  -2 38.6646 15.9019  15
  -4   7  -2 34.9030 11.3933  33
  -4  -7  -3 295.315 81.5854  46
   4   7   3 403.064 64.0297  43
  -4   7  -3 415.437 53.9552  33
  -4  -7  -3 414.503 87.7744  59
  -4  -7  -4 308.483 76.1896  46
   4   7   4 257.087 47.9530  43
  -4   7  -4 273.631 38.5196  33
  -4  -7  -4 299.520 76.3512  59
   4   7   5 176.365 38.3264  43
  -4   7  -5 184.601 27.5714  33
  -4  -7  -5 120.585 65.2023  59
   4   7   6-3.34968 20.4259  43
  -4   7  -6 5.84115 9.28186  33
   4   7   7 259.675 47.7480  43
  -4  -7  -7 222.564 78.5023  46
  -4   7  -7 276.564 37.9230  33
   4   7   8 25.5640 20.9226  43
  -4  -7  -8 59.1979 63.1867  46
  -4   7  -8 17.6386 9.59755  33
  -4  -7  -9 437.377 101.535  46
   4   7   9 515.792 69.2459  43
  -4   7  -9 429.759 58.2502  33
   4   7  10 66.9399 23.8689  43
  -4   7 -10 54.4247 12.6144  33
  -4   7 -10 41.8766 48.7106  53
  -4   7 -11 5.51652 39.6794  53
   4   7  11 18.8558 18.8589  43
  -4   7 -12 9.96199 35.7893  53
   4   7  12 2.46768 15.4622  43
  -4   7 -13 298.533 64.3729  53
   4   7  13 349.536 49.5638  41
  -4  -7 -13 474.754 92.0778  46
  -4  -7 -14 163.929 60.5956  46
   4   7  14 122.991 21.8977  41
   4  -7  14 113.288 18.3588  52
  -4   7 -14 146.218 39.7815  53
  -4  -7 -15 513.009 92.5781  46
   4   7  15 514.183 62.6670  41
   4  -7  15 459.322 60.1701  52
  -4   7 -15 468.435 73.6666  53
   4   7  16 82.6284 14.2257  41
   4  -7  16 69.1812 11.6248  52
   4  -8 -15 138.556 40.8564  59
   4   8 -15 122.622 18.6262  38
   4  -8 -14 120.712 40.8442  59
   4   8 -14 140.191 21.0117  38
   4  -8 -13 232.014 52.7863  59
  -4   8  13 281.760 34.0350  36
   4   8 -13 208.535 31.6172  38
  -4  -8  12 74.9300 50.0586  56
  -4   8  12 85.4831 17.7821  36
   4   8 -12 89.3064 16.7499  38
  -4  -8  11 33.1183 50.0682  56
  -4   8  11 47.6334 13.5717  36
   4   8 -11 50.8431 13.1090  38
  -4  -8  10-5.23324 52.6343  56
  -4   8  10 38.9411 13.6233  36
   4   8 -10 51.9980 13.5319  38
  -4  -8   9 11.3707 54.2015  56
  -4   8   9 12.9904 11.5084  36
   4   8  -9 6.83870 9.38892  38
  -4  -8   8 1355.58 237.129  58
  -4  -8   8 1212.09 255.248  56
  -4   8   8 2561.23 241.510  36
   4   8  -8 2890.61 242.357  38
  -4  -8   7-57.1319 67.3397  56
  -4  -8   7-7.19401 12.1455  58
  -4   8   7 6.09068 11.3711  36
  -4  -8   6 85.2073 72.4030  56
  -4   8   6 268.152 37.9164  36
  -4   8   6 276.148 37.0851  32
  -4  -8   6 118.669 59.5483  45
  -4  -8   5 288.174 70.0703  59
  -4  -8   5 213.533 87.4809  56
  -4   8   5 382.934 47.1824  32
  -4   8   5 362.906 47.5433  36
  -4  -8   4 46.8464 64.2218  56
  -4  -8   4 20.7252 40.0946  59
  -4   8   4 77.0203 16.5584  32
  -4   8   4 60.5841 16.1189  36
  -4  -8   4 5.65336 46.5535  45
  -4   8   3 9.89920 10.8155  32
  -4  -8   3 16.3703 41.1349  59
  -4  -8   3-6.62866 65.6562  56
  -4   8   2 612.301 81.8251  38
  -4   8   2 692.342 81.1805  32
  -4  -8   1 113.356 30.8145  48
  -4   8   1 122.484 24.1853  38
  -4   8   1 165.956 24.4115  32
  -4  -8   0 211.056 72.5135  59
  -4  -8   0 239.619 50.6837  48
  -4   8   0 418.500 47.7894  32
   4   8   1 632.256 86.3038  43
  -4  -8  -1 482.460 101.278  59
  -4  -8  -1 385.117 79.7188  48
  -4   8  -1 732.227 77.5672  32
  -4  -8  -2 292.060 64.9300  48
   4   8   2 437.986 70.5592  43
  -4  -8  -2 338.523 88.7844  59
   4   8   3 41.9963 24.7965  43
  -4  -8  -3 20.4167 50.5450  59
   4   8   4 27.9347 23.0864  43
  -4   8  -4 15.2252 9.59653  33
  -4  -8  -4 27.7497 52.3168  59
   4   8   5 320.189 54.6072  43
  -4  -8  -5 238.459 75.1644  46
  -4   8  -5 318.149 43.0123  33
  -4  -8  -5 300.965 79.9875  59
  -4  -8  -6-14.8125 53.2326  46
   4   8   6-3.36216 19.3840  43
  -4   8  -6 18.9167 9.24036  33
  -4  -8  -6-27.9191 61.8439  59
  -4  -8  -7 255.983 72.6031  46
   4   8   7 331.183 48.8006  43
  -4   8  -7 255.931 36.5957  33
  -4  -8  -7 185.178 67.4112  59
   4   8   8 198.297 35.7176  43
  -4  -8  -8 136.215 66.2108  46
  -4   8  -8 137.662 22.3764  33
  -4  -8  -8 112.466 60.3994  59
   4   8   9 2.91796 18.0668  43
  -4  -8  -9-7.50074 55.4938  46
  -4  -8  -9-18.7072 48.2649  59
  -4   8  -9 11.0272 7.37242  33
  -4  -8 -10 36.5401 54.0003  46
   4   8  10 78.3910 23.5450  43
  -4   8 -10 56.2892 11.8708  33
  -4   8 -10 48.4516 36.1830  53
   4   8  11 98.2850 23.7319  43
  -4  -8 -11 20.9234 52.3317  46
  -4   8 -11 69.5309 12.7939  33
  -4   8 -11 90.5991 37.7108  53
  -4  -8 -12 168.802 62.7583  46
  -4   8 -12 90.0610 34.6328  53
   4   8  12 101.803 21.5664  41
  -4  -8 -13 357.579 78.5340  46
   4   8  13 402.473 49.2947  41
   4  -8  13 344.527 45.3503  52
  -4   8 -13 297.817 58.4874  53
  -4  -8 -14 244.229 60.0607  46
   4   8  14 268.386 31.1420  41
  -4   8 -14 246.546 41.8448  53
   4  -8  14 178.744 27.0691  52
   4   8  14 210.677 28.4020  35
  -4  -9  13 50.0377 35.2091  56
   4   9 -13 167.380 21.7820  38
  -4   9  12 226.200 28.5319  36
   4   9 -12 183.378 26.4779  38
  -4  -9  11 3.40719 40.3225  56
  -4   9  11 24.5296 10.5495  36
   4   9 -11 23.7722 8.48416  38
  -4  -9  10 35.4154 43.2019  56
  -4   9  10 73.1404 15.7647  36
   4   9 -10 75.3251 14.3665  38
  -4  -9   9 8.82293 46.8843  56
  -4   9   9 30.9998 11.8303  36
   4   9  -9 20.1539 9.46119  38
  -4  -9   8 29.0206 49.1741  56
  -4   9   8 44.3687 13.2192  36
  -4  -9   7 62.2300 54.8137  56
  -4   9   7 19.0876 10.7455  36
  -4  -9   6 5.46860 51.9898  56
  -4  -9   6 23.5640 12.4524  58
  -4   9   6 50.6635 14.1028  36
  -4  -9   5 130.134 62.9052  56
  -4   9   5 68.0005 16.4924  32
  -4   9   5 91.8594 18.4151  36
  -4  -9   4 17.2586 61.5864  56
  -4   9   4 5.80624 10.6512  36
  -4   9   4 5.16279 9.29126  32
  -4  -9   4-24.3569 43.9970  45
  -4  -9   3 51.3143 38.6553  59
  -4   9   3 107.705 18.3905  32
  -4   9   3 84.4989 18.3245  36
  -4  -9   2 352.434 83.1224  59
  -4   9   2 551.503 65.8940  36
  -4   9   2 557.416 65.3726  32
  -4  -9   1 5.24166 41.0523  59
  -4   9   1 31.9693 11.9098  32
  -4  -9   1 5.61652 45.4256  45
  -4  -9   0 186.777 60.4892  59
  -4   9   0 252.890 36.4755  38
  -4   9   0 283.428 36.0288  32
  -4  -9  -1-17.0871 47.0982  45
  -4   9  -1 27.7393 12.1043  32
  -4  -9  -1 5.70299 43.8373  59
   4   9   2-6.09833 18.8549  43
  -4  -9  -2-27.9304 52.0231  45
  -4   9  -2 11.6544 9.86459  32
  -4  -9  -2-17.6452 49.2846  59
   4   9   3 655.260 87.1127  43
  -4   9  -3 704.067 77.5294  32
  -4  -9  -3 438.201 99.7606  59
   4   9   4 288.030 48.1480  43
  -4  -9  -4 116.081 63.0534  45
  -4   9  -4 308.680 40.1421  32
  -4  -9  -4 266.965 71.5976  59
   4   9   5 329.876 48.8350  43
  -4   9  -5 259.121 37.3843  32
   4   9   6 66.6442 23.7910  43
  -4   9  -6 68.3031 14.4114  32
  -4  -9  -6 35.6494 49.3176  59
   4   9   7 58.0136 21.8064  43
  -4  -9  -7 29.7976 20.9807  48
  -4   9  -7 42.9108 11.0936  32
  -4  -9  -7 40.0899 51.9762  59
   4   9   8 2.59207 17.6783  43
  -4  -9  -8 16.1843 49.0311  59
  -4   9  -8 5.39353 7.50187  32
  -4  -9  -9 123.391 54.8664  59
  -4   9  -9 162.503 47.3087  53
  -4   9  -9 205.009 29.2932  32
   4   9  10 352.899 48.3207  41
  -4  -9 -10 347.596 69.9917  59
  -4   9 -10 305.194 58.5866  53
  -4  -9 -11 130.562 49.7948  46
   4   9  11 155.176 22.4001  41
  -4   9 -11 89.6141 31.9844  53
   4  -9  11 104.974 16.4238  52
  -4  10   9 22.9542 9.03534  36
  -4 -10   9 2.78623 34.9999  56
  -4  10   8 72.3530 14.7390  36
  -4 -10   8 57.1753 39.1207  56
  -4  10   7 1028.64 106.441  36
  -4 -10   7 381.241 114.283  56
  -4  10   6 465.648 55.3390  36
  -4 -10   6 192.060 71.2588  56
  -4  10   5 130.373 21.1672  36
  -4 -10   5 67.1431 47.2534  56
  -4 -10   4 3.50367 33.7769  45
  -4  10   4 4.60479 8.76985  36
  -4  10   3 141.317 19.7884  32
  -4  10   3 169.591 21.0998  36
  -4  10   2 95.4225 18.7397  32
  -4  10   2 127.390 19.9377  36
  -4 -10   1 142.977 46.4394  59
  -4  10   1 204.336 30.7188  32
  -4  10   1 238.516 31.6783  36
  -4 -10   0 118.568 45.8617  59
  -4  10   0 151.065 23.9618  36
  -4  10   0 154.932 23.7554  32
  -4 -10  -1-4.26339 34.6911  59
  -4  10  -1 7.22799 8.47693  32
  -4  10  -1 22.4133 9.58591  36
  -4 -10  -2 338.689 77.1896  59
  -4  10  -2 457.878 58.1761  36
  -4  10  -2 451.482 58.0579  32
  -4 -10  -3 84.8641 45.0495  59
  -4  10  -3 113.240 18.7035  32
  -4 -10  -4 71.6092 42.7938  59
  -4  10  -4 71.6775 14.1190  32
  -4 -10  -5 246.211 64.8240  59
  -4  10  -5 347.009 44.2402  32
   4  10   6 27.5699 15.5690  43
  -4  10  -6-6.61659 27.0061  53
  -4 -10  -6 25.3651 40.1420  59
  -4  10  -6 21.2782 7.96345  32
  -4  10  -7 285.887 66.0171  53
  -4 -10  -7 411.533 76.4855  59
  -4  10  -7 446.097 56.1649  32
  -5   0  22 0.65701 6.67641  10
   5   0 -22 3.02315 25.6999  46
  -5   0  21 5.98718 8.74506  10
   5   0 -21-15.9610 28.6720  46
  -5   0  20 114.647 20.3910  10
   5   0 -20 128.602 45.6879  46
  -5   0  19-1.23410 11.1460  10
  -5   0  18 2652.26 323.613  10
  -5   0  17 8.69193 14.1564  10
  -5   0  16 1.52431 13.7672  10
  -5   0  15 10.6872 14.1054  10
  -5   0  14 515.129 77.8799  10
  -5   0  14 588.242 97.8502  21
  -5   0  13 2.59145 19.7041  50
  -5   0  13 1.43200 12.6006  10
  -5   0  13-5.84860 20.5855  21
  -5   0  12 2795.26 358.847  21
  -5   0  12 2488.47 340.020  10
  -5   0  12 3066.40 373.765   1
  -5   0  12 3626.41 349.183  50
  -5   0  12 2566.18 365.776  55
  -5   0  11 6.25333 50.8303  55
  -5   0  11 7.40544 19.5899  50
  -5   0  11-7.59912 27.8396   1
  -5   0  11 1.26275 10.9636  10
  -5   0  11 2.00562 6.15364  37
  -5   0  11-5.12136 18.7627  21
  -5   0  10 488.610 60.3390  50
  -5   0  10 371.105 51.4796  10
  -5   0  10 583.158 84.4916   1
  -5   0  10 434.839 68.2166  21
  -5   0  10 350.610 48.6392  37
  -5   0  10 423.346 84.0149  55
  -5   0   9-5.34509 47.6594  55
  -5   0   9 4.58721 20.5894  50
  -5   0   9 19.0175 10.2556  10
  -5   0   9-12.9137 25.4150   1
  -5   0   9 1.19387 5.58671  37
  -5   0   9 8.69990 18.2318  21
  -5   0   8 469.483 73.7800  11
  -5   0   8 374.357 61.0965  14
  -5   0   8 389.805 55.0438  50
  -5   0   8 445.520 73.4728   1
  -5   0   8 348.904 47.8989  10
  -5   0   8 378.874 61.5901  21
  -5   0   8 322.683 45.6601  37
  -5   0   8 384.379 49.3021  32
  -5   0   7 22.4372 19.3801  21
  -5   0   7-3.63143 14.2984  14
  -5   0   7 7.60441 36.4492  11
  -5   0   7-3.44846 9.07377  10
  -5   0   7-5.50389 24.3809   1
  -5   0   7-27.5895 40.4479  56
  -5   0   7 6.37696 19.4441  50
  -5   0   7 7.27666 7.63624  40
  -5   0   7 2.61659 5.17763  37
  -5   0   7 18.8911 9.72470  32
  -5   0   6 3669.91 418.225  11
  -5   0   6 4228.01 418.911  14
  -5   0   6 3573.04 403.872  10
  -5   0   6 4373.81 429.109   1
  -5   0   6 5579.52 428.296  56
  -5   0   6 3364.71 409.284  50
  -5   0   6 4335.94 419.784  21
  -5   0   6 3514.63 408.322  44
  -5   0   6 2219.04 402.515  40
  -5   0   6 3416.76 402.264  37
  -5   0   6 3990.86 405.634  32
  -5   0   5 3.25685 14.0396  21
  -5   0   5 3.15350 12.8166  14
  -5   0   5-1.45098 6.63438  10
  -5   0   5-4.55895 20.1912   1
  -5   0   4 1580.03 208.976   1
  -5   0   4 1613.26 203.683  14
  -5   0   4 1575.63 204.047  21
  -5   0   3-7.86243 18.7371   1
  -5   0   3 2.98714 14.2385  21
  -5   0   3 8.51494 14.1307  14
  -5   0   2 139.851 33.1077   1
  -5   0   2 97.0773 25.4780  14
  -5   0   2 128.118 27.8230  21
  -5   0   1-3.70837 17.2862   1
  -5   0   1-8.80006 14.9248  21
  -5   0   0 23.7792 15.9490  21
  -5   0  -1-23.9752 19.9096   3
  -5   0  -1 12.3113 15.3457  21
  -5   0  -2 331.071 58.3819   3
  -5   0  -3 29.6062 79.5891   6
  -5   0  -3-4.27429 18.4280   3
  -5   0  -4 2753.30 643.244  57
  -5   0  -4 2306.64 673.784  25
  -5   0  -4 5816.78 640.648   9
  -5   0  -4 8938.18 669.989   3
  -5   0  -4 4130.57 652.275  47
  -5   0  -4 7247.51 639.994  42
  -5   0  -4 5415.29 638.799  37
  -5   0  -4 2180.92 645.630  11
  -5   0  -5 90.3450 39.4214  57
  -5   0  -5 18.8376 71.6165  25
  -5   0  -5 2.12706 4.98979  42
  -5   0  -5-1.62252 5.50289  40
  -5   0  -5 1.23468 4.25385  37
  -5   0  -5 13.1587 43.4392  11
  -5   0  -5 11.1408 7.50378   9
  -5   0  -5 14.5633 21.5018   3
  -5   0  -6 1845.15 187.056  40
  -5   0  -6 1180.46 194.688  57
  -5   0  -6 475.247 195.567  11
  -5   0  -6 2396.97 218.736   3
  -5   0  -7 4.91669 6.00913  40
  -5   0  -7 11.4155 22.4923   3
  -5   0  -8 1043.23 127.833  40
  -5   0  -9-0.70146 6.04842  40
  -5   0  -9 18.0258 58.2389  13
  -5   0  -9-5.90109 25.4385   2
  -5   0 -10 137.827 20.5508  40
  -5   0 -10 76.8235 64.2083  13
  -5   0 -10 163.740 43.2337   2
  -5   0 -11 3.08184 7.27230  40
  -5   0 -11-40.4278 67.7750  13
  -5   0 -11 19.9249 27.8273   2
  -5   0 -12 7330.16 739.781  40
  -5   0 -12 7927.84 773.133   2
  -5   0 -13-28.3851 70.2825  13
  -5   0 -13 8.09984 8.52032  40
  -5   0 -14 359.420 175.475  13
  -5   0 -14 1441.50 157.238  40
  -5   0 -15 6.81174 74.5439  13
  -5   0 -15 3.16639 7.02228  40
  -5   0 -16 231.835 31.5137  40
  -5   0 -17 4.77980 6.67919  40
  -5   0 -18 4.05195 27.9253  54
  -5   0 -18 2.94744 5.66185  40
  -5   0 -19-10.2052 25.8652  54
  -5   0 -19 0.49724 5.02713  40
  -5   0 -19 24.5535 42.6066  11
  -5   0 -20 8.09077 21.3675  54
  -5   0 -20-22.5470 37.3956  11
  -5   0 -20 22.3289 5.71186  42
  -5  -1  22 55.8781 8.16313  39
  -5   1  22 59.9731 11.9671  10
  -5  -1  22 54.9458 11.2000  10
   5  -1 -22 38.4484 28.7952  46
  -5   1  21 46.3613 12.3394  10
  -5  -1  21 48.0117 11.8168  10
   5  -1 -21 41.9508 32.9393  46
   5   1 -21 42.5148 29.7740  46
  -5   1  20 91.2943 17.5215  10
  -5  -1  20 90.6819 17.2115  10
   5  -1 -20 62.2253 43.1696  46
  -5  -1  19 897.859 113.796  10
  -5   1  19 900.724 113.870  10
   5  -1 -19 978.451 141.234  46
  -5   1  18 6.70474 12.1677  10
  -5  -1  18 26.3226 12.9530  10
  -5   1  17 381.841 51.4762  10
  -5  -1  17 353.269 50.9586  10
  -5  -1  16 1077.77 127.364  10
  -5   1  16 1122.53 127.862  10
  -5   1  16 929.755 123.130  37
  -5  -1  16 908.453 161.687  55
  -5  -1  15 53.7386 20.6669  50
  -5   1  15 16.1063 8.34199  37
  -5   1  15 20.9481 14.5483  10
  -5  -1  15 43.9211 15.0370  10
  -5   1  14 218.640 37.0130  50
  -5  -1  14 161.801 31.8628  50
  -5   1  14 116.828 23.1059  10
  -5  -1  14 140.317 24.4518  10
  -5  -1  14 89.9722 67.7828  55
  -5   1  14 86.7271 17.5040  37
  -5   1  13 4649.24 376.519  50
  -5  -1  13 3789.30 371.492  50
  -5   1  13 2821.57 363.857  10
  -5  -1  13 3051.50 364.430  10
  -5  -1  13 3801.66 406.204   1
  -5   1  13 3230.16 398.007   1
  -5  -1  13 3522.60 389.494  21
  -5   1  13 2519.97 360.716  37
  -5  -1  13 2847.34 391.833  55
  -5   1  12 114.607 29.0734  50
  -5  -1  12 119.751 26.2886  50
  -5  -1  12 58.1190 38.7112   1
  -5   1  12 103.047 39.5871   1
  -5   1  12 84.2813 18.3469  10
  -5  -1  12 60.3358 17.0498  10
  -5  -1  12 81.8319 32.0555  21
  -5  -1  12 178.437 63.6875  56
  -5  -1  12 82.6072 62.3795  55
  -5   1  12 57.0347 12.8780  37
  -5   1  11 554.424 63.0326  50
  -5  -1  11 450.759 59.4968  50
  -5   1  11 381.975 51.7294  10
  -5  -1  11 393.583 52.2786  10
  -5  -1  11 396.684 78.4143   1
  -5   1  11 434.692 80.3752   1
  -5  -1  11 442.768 72.7818  21
  -5   1  11 319.070 48.5832  37
  -5  -1  11 393.681 90.0501  55
  -5  -1  11 598.996 89.0720  56
  -5   1  10 69.9477 25.3116  50
  -5  -1  10 106.388 24.2144  50
  -5  -1  10 101.803 55.1391  55
  -5  -1  10 34.3715 50.0570  56
  -5  -1  10 65.0677 33.4774   1
  -5   1  10 41.0875 14.1196  10
  -5  -1  10 57.5990 14.7297  10
  -5   1  10 47.5926 32.3059   1
  -5  -1  10 75.9863 27.9875  21
  -5   1  10 41.4334 10.3428  37
  -5   1  10 67.6920 14.4300  32
  -5   1   9 14.2509 21.0818  50
  -5  -1   9 28.0731 18.6668  50
  -5  -1   9-22.0455 48.8372  55
  -5  -1   9 46.8649 46.4314  56
  -5  -1   9 20.2820 11.1429  10
  -5  -1   9 6.67654 26.3080   1
  -5   1   9-6.23794 21.9973   1
  -5   1   9 7.00789 8.79501  10
  -5   1   9 9.28845 6.43465  37
  -5   1   9 9.63202 9.80314  32
  -5  -1   9 9.35550 19.0593  21
  -5   1   9 36.5886 22.2853  21
  -5   1   8 162.142 33.9609  14
  -5   1   8 158.189 32.6312  21
  -5  -1   8 156.425 35.1254  21
  -5   1   8 118.806 19.8119  10
  -5  -1   8 159.149 21.5414  10
  -5  -1   8 161.170 42.7459   1
  -5   1   8 120.932 38.3075   1
  -5  -1   8 252.188 59.4656  55
  -5  -1   8 158.871 53.0518  56
  -5  -1   8 170.605 25.0805  58
  -5  -1   8 145.996 28.7979  50
  -5   1   8 110.842 17.3057  37
  -5   1   8 57.2643 18.3143  40
  -5   1   8 117.258 20.4595  32
  -5   1   7 2236.26 220.079  11
  -5  -1   7 2120.83 215.559  11
  -5   1   7 2160.22 214.280  14
  -5   1   7 1712.61 197.271  10
  -5  -1   7 1944.40 198.199  10
  -5  -1   7 2278.64 227.525   1
  -5   1   7 2069.14 222.930   1
  -5  -1   7 1687.50 217.537  55
  -5  -1   7 1754.93 216.334  56
  -5  -1   7 1628.59 202.905  50
  -5  -1   7 2107.51 216.344  21
  -5   1   7 2129.97 213.140  21
  -5   1   7 642.252 204.502  47
  -5   1   7 1595.09 195.676  37
  -5   1   7 1137.60 196.533  40
  -5   1   7 1587.89 198.089  32
  -5  -1   6 86.4529 26.7960  21
  -5   1   6 61.1094 21.9270  14
  -5   1   6 68.5075 40.3917  11
  -5  -1   6 68.2796 37.4142  11
  -5   1   6 94.2168 24.0309  21
  -5   1   6 83.3981 13.9612  10
  -5  -1   6 86.4179 14.6763  10
  -5  -1   6 83.0480 31.5290   1
  -5   1   6 76.4384 28.8137   1
  -5  -1   6 143.277 48.0150  56
  -5  -1   6 108.767 44.8265  55
  -5  -1   6 71.8610 22.1744  50
  -5  -1   6 53.9914 22.1555  44
  -5   1   6 48.1015 41.5924  47
  -5   1   6 78.8160 11.8452  37
  -5   1   6 50.7592 14.0498  40
  -5  -1   6 69.5917 10.5138  39
  -5   1   6 69.9902 14.3753  32
  -5   1   5 1018.66 125.406  10
  -5  -1   5 1532.20 151.932   1
  -5   1   5 1361.21 146.922   1
  -5  -1   5 1207.96 126.236  10
  -5  -1   5 866.445 130.363  50
  -5  -1   5 1141.61 143.292  56
  -5  -1   5 1371.11 142.353  21
  -5   1   5 1203.42 137.927  21
  -5   1   5 998.742 124.208  37
  -5   1   5 757.844 124.862  40
  -5   1   5 1045.39 141.888  11
  -5   1   5 1122.71 137.222  14
  -5  -1   5 1271.62 138.925  14
  -5  -1   4 1645.84 188.627   1
  -5   1   4 1243.79 182.209   1
  -5   1   4 1280.19 177.941  14
  -5  -1   4 1511.10 179.979  14
  -5  -1   4 1547.49 181.824  21
  -5   1   4 1229.99 177.823  21
  -5  -1   3 390.521 59.1252   1
  -5   1   3 363.578 55.9620   1
  -5  -1   3 322.496 50.8711  14
  -5   1   3 305.478 49.9431  14
  -5  -1   3 263.846 51.0350  21
  -5   1   3 299.400 49.6651  21
  -5  -1   2 102.897 25.9584  21
  -5   1   2 97.8520 25.2593  21
  -5   1   2 117.013 25.6681  14
  -5  -1   2 115.357 29.9505   1
  -5   1   2 101.273 26.7518   1
  -5  -1   1 4015.79 467.328   1
  -5   1   1 3627.93 464.012   1
  -5  -1   1 3858.25 463.264  21
  -5   1   1 3587.39 460.799  21
  -5  -1   0 9.46941 14.6972  21
  -5   1   0-5.77543 14.6706  21
  -5   1  -1 1459.98 194.110   3
  -5  -1  -1 1302.85 190.939   3
  -5  -1  -1 1536.27 190.955  21
  -5   1  -1 1573.79 190.038  21
  -5   1  -2 750.304 99.4252   3
  -5  -1  -2 739.936 97.4108   3
  -5   1  -3 31.9313 42.6569  47
  -5   1  -3 94.7460 12.8876  42
  -5  -1  -3 80.5840 12.2970  42
  -5   1  -3 75.8976 28.4860   3
  -5  -1  -3 75.8896 26.3973   3
  -5  -1  -3 69.0853 13.7972   9
  -5   1  -3 74.7360 13.5001   9
  -5  -1  -3 70.1892 11.9087  37
  -5   1  -3 93.2004 12.8925  40
  -5   1  -3 101.992 86.8852  25
  -5   1  -4 4.15849 40.3096  11
  -5  -1  -4 11.9072 37.8344  11
  -5   1  -4-16.2469 71.9578   6
  -5   1  -4 27.8139 22.5944   3
  -5  -1  -4-4.41101 19.5423   3
  -5  -1  -4 8.70626 7.11995   9
  -5   1  -4 2.83683 6.04961   9
  -5   1  -4 22.1292 44.9720  47
  -5   1  -4 1.53888 5.26175  42
  -5  -1  -4 7.79294 5.19080  42
  -5   1  -4-50.3587 37.3549  57
  -5   1  -4 4.44551 5.25978  40
  -5  -1  -4 1.35259 4.15308  37
  -5  -1  -5 669.255 70.9369  57
  -5   1  -5 64.7175 48.3633  57
  -5   1  -5 254.772 62.9913  47
  -5   1  -5 342.968 37.1683  42
  -5  -1  -5 300.650 36.6311  42
  -5   1  -5 313.830 37.0826  40
  -5  -1  -5 64.4971 54.9842  11
  -5   1  -5 53.5685 54.6235  11
  -5   1  -5 237.293 37.2039   9
  -5  -1  -5 279.089 38.2829   9
  -5   1  -5 425.681 61.5083   3
  -5  -1  -5 379.924 59.3942   3
  -5  -1  -6 362.713 63.4457  54
  -5   1  -6 446.793 50.4034  40
  -5   1  -6 144.200 70.1125  11
  -5  -1  -6 107.524 67.2449  11
  -5   1  -6 582.361 77.7913   3
  -5  -1  -6 475.857 73.0855   3
  -5  -1  -6 329.633 121.002  25
  -5  -1  -7 1380.88 203.438  54
  -5   1  -7 1642.05 214.643  53
  -5  -1  -7 582.875 228.006  25
  -5   1  -7 444.550 228.886  25
  -5   1  -7 1634.15 191.374  40
  -5   1  -7 2455.61 225.309   3
  -5  -1  -7 2141.60 220.481   3
  -5  -1  -8 89.2520 99.0662  25
  -5   1  -8 50.4437 102.046  25
  -5   1  -8 199.868 27.3151  40
  -5   1  -8 253.722 61.4702  53
  -5   1  -9 781.900 96.8721  40
  -5   1  -9 976.239 124.307   2
  -5  -1  -9 964.343 123.117   2
  -5   1 -10 1066.29 132.932   2
  -5  -1 -10 1151.81 135.566   2
  -5   1 -10 400.486 168.966  25
  -5   1 -10 1010.86 104.131  40
  -5  -1 -10 228.911 123.888  13
  -5   1 -10 215.480 120.863  13
  -5   1 -11 71.8644 35.2916   2
  -5  -1 -11 79.4873 35.1214   2
  -5   1 -11 29.9328 86.3459  25
  -5   1 -11 63.4324 12.7395  40
  -5  -1 -11 6.71340 67.9383  13
  -5   1 -11-13.2503 69.7068  13
  -5   1 -12 4780.79 429.553   2
  -5  -1 -12 4942.17 432.576   2
  -5   1 -12 4466.19 391.947  40
  -5  -1 -12 1053.25 403.114  13
  -5   1 -12 961.273 401.323  13
  -5   1 -12 1448.99 455.505  25
  -5   1 -13 105.329 16.9542  40
  -5  -1 -13-35.5231 78.0207  13
  -5   1 -13 68.8101 73.3281  13
  -5  -1 -14 282.648 147.737  13
  -5   1 -14 217.145 144.090  13
  -5   1 -15 27.0152 9.06301  40
  -5   1 -15-26.0511 64.9122  13
  -5  -1 -15 26.9346 33.8854  54
  -5  -1 -16 770.747 120.837  54
  -5   1 -16 814.496 100.303  40
  -5  -1 -17 172.430 47.5278  54
  -5   1 -17 150.321 22.0102  40
  -5  -1 -18 257.207 49.7742  54
  -5   1 -18 41.1428 50.2190  11
  -5  -1 -18 44.6320 56.0421  11
  -5   1 -18 226.159 27.8813  40
  -5  -1 -19 81.9265 30.9902  54
  -5   1 -19 99.2783 29.9101  54
  -5   1 -19 63.9382 10.8626  40
  -5   1 -19 18.8299 39.9441  11
  -5  -1 -19 4.11192 41.6395  11
  -5   1 -20 16.8658 5.21697  42
  -5  -1 -20 23.2375 5.74313  42
  -5   1 -20 10.0903 20.4497  54
  -5  -1 -20 43.0248 24.9784  54
  -5   1 -20 12.6413 5.12137  40
  -5   1 -20 35.1080 34.2163  11
  -5  -1 -20 9.65254 34.5056  11
   5  -2 -22 87.4847 32.3556  46
  -5  -2  21 68.7397 10.6833  39
   5  -2 -21 82.4585 37.6258  46
  -5   2  21 107.449 15.3071  10
   5  -2 -20 25.5363 38.6942  46
  -5   2  20 34.4496 11.1957  10
  -5  -2  20 33.3327 11.0335  10
   5  -2 -19 72.7084 46.8780  46
  -5   2  19 43.2665 9.43382  37
  -5   2  19 61.8175 14.5198  10
  -5  -2  19 62.9713 13.9202  10
   5  -2 -18 221.131 66.0715  46
  -5   2  18 166.585 24.9873  37
  -5   2  18 213.419 29.6266  10
  -5  -2  18 182.593 28.6173  10
  -5  -2  18 196.056 71.1079  55
  -5   2  17-2.67952 11.8681  10
  -5  -2  17-5.14849 11.4766  10
  -5   2  17 0.72664 6.39543  37
  -5  -2  17-7.13665 61.9549  55
  -5   2  16 9.70008 12.5574  10
  -5  -2  16 12.4929 12.1770  10
  -5  -2  16 7.52556 67.1051  55
  -5   2  16 6.98829 7.30499  37
  -5   2  15 1875.03 225.663  10
  -5  -2  15 1945.17 226.011  10
  -5   2  15 1595.35 222.397  37
  -5  -2  15 1670.95 256.359  55
  -5  -2  14 88.7466 24.4969  50
  -5   2  14 70.9270 16.6043  10
  -5  -2  14 68.2571 18.1766  10
  -5  -2  14 23.0287 68.8397  55
  -5   2  14 51.9667 12.1965  37
  -5  -2  13 362.509 47.4667  50
  -5   2  13 256.668 38.6969  10
  -5  -2  13 265.751 39.5356  10
  -5  -2  13 313.979 60.7447  21
  -5   2  13 252.505 35.7838  37
  -5  -2  13 172.228 79.6567  55
  -5  -2  12 452.740 80.3659  21
  -5  -2  12 528.632 93.6732  56
  -5  -2  12 329.939 94.8007  55
  -5  -2  12 557.561 66.7607  50
  -5   2  12 444.187 59.3166  10
  -5  -2  12 504.617 60.6844  10
  -5  -2  12 599.347 95.5064   1
  -5   2  12 456.206 86.8405   1
  -5   2  12 391.965 56.5297  37
  -5   2  12 425.898 59.7042  32
  -5  -2  11 852.884 152.047  55
  -5  -2  11 1036.05 149.584  56
  -5  -2  11 1130.92 128.796  50
  -5   2  11 1006.21 122.485  10
  -5  -2  11 1070.45 123.326  10
  -5  -2  11 1398.81 161.721   1
  -5   2  11 1166.06 153.316   1
  -5  -2  11 917.555 140.755  21
  -5   2  11 872.479 119.900  37
  -5   2  11 935.702 122.784  32
  -5  -2  10-25.2444 53.6505  55
  -5  -2  10-3.39378 13.4661  58
  -5  -2  10-31.3875 48.7152  56
  -5  -2  10 4.32709 18.9106  50
  -5   2  10 9.43050 9.98764  10
  -5  -2  10-1.17129 10.1685  10
  -5  -2  10-7.36962 28.0175   1
  -5   2  10 6.53346 22.0172   1
  -5   2  10-3.43732 6.51557  37
  -5   2  10 2.58168 9.27446  36
  -5   2  10-3.80928 7.95332  32
  -5  -2  10 10.7778 21.9020  21
  -5  -2   9 3115.05 315.485  58
  -5  -2   9 2476.40 333.547  55
  -5  -2   9 2008.60 327.166  56
  -5  -2   9 2560.39 316.136  50
  -5   2   9 2565.99 310.875  10
  -5  -2   9 2795.13 311.770  10
  -5  -2   9 3757.90 349.896   1
  -5   2   9 3192.22 338.835   1
  -5  -2   9 3161.07 333.638  21
  -5   2   9 2245.18 309.042  37
  -5   2   9 2774.55 312.421  36
  -5   2   9 2281.45 311.269  32
  -5  -2   8 182.529 38.5279  21
  -5   2   8 108.553 28.4915  14
  -5  -2   8 90.2839 23.8029  50
  -5  -2   8 117.418 53.2267  55
  -5  -2   8 67.3279 50.8612  56
  -5  -2   8 135.290 23.1219  58
  -5   2   8 89.8468 16.4956  10
  -5  -2   8 123.307 18.6142  10
  -5  -2   8 154.386 42.8528   1
  -5   2   8 94.6277 33.4540   1
  -5   2   8 100.882 14.7802  37
  -5   2   8 50.1731 16.7142  40
  -5   2   8 71.9292 16.9310  32
  -5   2   8 104.266 18.1240  36
  -5  -2   7 122.352 30.6698  21
  -5   2   7 130.389 28.9805  14
  -5   2   7 155.788 50.4500  11
  -5   2   7 103.775 17.1467  10
  -5  -2   7 198.184 44.4535   1
  -5   2   7 124.849 35.8468   1
  -5  -2   7 121.448 52.2939  55
  -5  -2   7 103.298 22.4421  58
  -5  -2   7 96.1361 51.8027  56
  -5  -2   7 83.3545 25.4383  50
  -5   2   7 107.304 15.4055  37
  -5   2   7 65.6312 17.4328  40
  -5   2   7 116.826 18.6497  36
  -5   2   7 102.921 18.2530  32
  -5   2   6 556.518 78.1277  11
  -5   2   6 406.363 60.1762  14
  -5  -2   6 520.724 74.0913   1
  -5   2   6 446.890 68.0020   1
  -5   2   6 408.987 47.7359  10
  -5  -2   6 365.770 51.7226  58
  -5  -2   6 407.912 72.5898  56
  -5  -2   6 322.829 53.9533  50
  -5  -2   6 539.046 68.1141  21
  -5   2   6 92.3872 62.1466  47
  -5   2   6 356.974 46.1617  37
  -5   2   6 303.892 47.8820  40
  -5  -2   6 383.408 45.7015  39
  -5   2   6 347.629 48.3615  32
  -5  -2   5 256.623 41.0265  21
  -5   2   5 201.134 34.6135  14
  -5   2   5 185.935 22.7503  10
  -5   2   5 226.692 41.4483   1
  -5  -2   5 263.876 45.8368   1
  -5  -2   5 100.141 46.2685  56
  -5  -2   5 110.916 29.4928  50
  -5   2   5 87.6840 44.2866  47
  -5   2   5 156.500 20.7001  37
  -5   2   5 106.408 22.4519  40
  -5  -2   5 176.768 20.2740  39
  -5   2   5 144.834 22.9856  32
  -5   2   5 106.503 22.0163  34
  -5   2   4 1316.34 131.926  14
  -5   2   4 1074.71 117.660  10
  -5  -2   4 1553.88 144.995   1
  -5   2   4 1328.71 137.255   1
  -5  -2   4 751.089 131.878  56
  -5  -2   4 680.262 121.706  50
  -5  -2   4 1155.66 130.089  51
  -5  -2   4 1590.45 139.384  21
   5   2  -4 1428.74 212.187  23
  -5   2   4 370.343 125.560  47
  -5   2   4 976.851 116.324  37
  -5   2   4 893.108 117.721  40
  -5  -2   4 1001.48 115.995  39
  -5   2   4 820.738 117.620  34
  -5   2   4 933.526 118.319  32
  -5  -2   3 4079.38 310.917   1
  -5   2   3 3437.98 301.183   1
  -5   2   3 2223.27 281.016  34
  -5  -2   3 1767.19 285.033  50
  -5  -2   3 2328.61 289.964  51
  -5   2   3 907.076 285.629  47
  -5   2   3 2213.22 280.719  40
  -5   2   3 2403.84 279.507  37
  -5  -2   3 2442.55 279.252  39
  -5  -2   3 3693.85 301.997  21
  -5   2   3 3095.86 294.481  14
  -5   2   2 377.905 53.5256   1
  -5  -2   2 366.631 56.6497   1
  -5  -2   2 439.326 54.3921  21
  -5   2   2 250.556 36.5301  40
  -5   2   2 329.786 47.9567  14
  -5   2   2 261.867 36.9966  34
  -5  -2   1 237.503 39.4861  21
  -5   2   1 249.046 41.3792   1
  -5  -2   1 242.605 44.0247   1
  -5   2   1 156.177 23.8447  40
  -5   2   0 3091.67 390.993  40
  -5  -2   0 4602.59 409.873  21
  -5   2  -1 722.016 78.7758  34
  -5  -2  -1 938.366 97.1901  21
  -5  -2  -1 544.862 76.4595  39
  -5  -2  -1 706.732 77.5833  37
  -5   2  -1 743.406 78.2733  40
  -5   2  -1 745.228 97.8838   3
  -5  -2  -1 803.973 95.7884   3
  -5   2  -2 153.154 18.8646  34
  -5  -2  -2 59.3881 29.1645  50
  -5   2  -2 83.1266 75.0163  25
  -5  -2  -2 98.4727 15.7775  39
  -5  -2  -2 130.606 17.0137  37
  -5   2  -2 139.136 17.9372  40
  -5  -2  -2 179.192 35.4044   3
  -5   2  -2 144.839 34.3318   3
  -5   2  -3 1495.85 189.344   9
  -5  -2  -3 1917.42 191.127   8
  -5   2  -3 2398.76 216.456   3
  -5  -2  -3 2097.65 209.950   3
  -5  -2  -3 527.734 191.793  50
  -5   2  -3 711.571 196.499  47
  -5  -2  -3 1656.16 188.672  42
  -5  -2  -3 2361.61 205.272  54
  -5  -2  -3 1306.36 187.840  39
  -5  -2  -3 1642.32 188.880  37
  -5   2  -3 1954.49 189.842  40
  -5   2  -3 2058.81 190.662  34
  -5   2  -4 9.65225 20.2182   3
  -5  -2  -4 17.4683 19.8439   3
  -5  -2  -4-30.3048 59.6275   6
  -5   2  -4-16.6137 60.8636   6
  -5   2  -4-2.10296 6.60520   9
  -5   2  -4 10.5104 38.1740  47
  -5  -2  -4 1.44676 4.75088  42
  -5  -2  -4 6.07969 21.3989  54
  -5  -2  -4-0.76904 3.12583  39
  -5   2  -4-0.60420 6.20031  40
  -5   2  -4 5.85962 6.53059  34
  -5   2  -5 91.2305 32.7170   3
  -5  -2  -5 116.527 32.0484   3
  -5  -2  -5 12.5874 39.1765  11
  -5  -2  -5 115.228 31.1289  54
  -5   2  -5 69.0886 43.6514  47
  -5   2  -5 59.7230 11.2433  42
  -5  -2  -5 59.5422 11.0302  42
  -5   2  -5 61.8942 11.7998  40
  -5   2  -5 85.1508 13.0729  34
  -5   2  -6-19.3260 46.0538  11
  -5   2  -6 21.5317 23.8451   3
  -5  -2  -6 5.03769 21.1097   3
  -5  -2  -6 13.6882 45.1887  11
  -5  -2  -6-10.7430 24.6822  54
  -5   2  -6 45.9268 93.3300  25
  -5   2  -6 121.216 52.7749  47
  -5   2  -6 7.68501 5.59003  42
  -5  -2  -6 1.65002 5.14343  42
  -5   2  -6 4.06768 6.80054  40
  -5   2  -6 1.66276 6.66808  34
  -5   2  -7 51.5339 58.4209  11
  -5  -2  -7 99.2865 58.3075  11
  -5   2  -7 334.069 60.6520   3
  -5  -2  -7 340.487 59.2232   3
  -5   2  -7 285.215 68.1373  53
  -5   2  -7 74.4814 90.0540  25
  -5  -2  -7 256.688 53.6145  54
  -5   2  -7 294.710 37.0701  40
  -5   2  -7 315.070 38.0761  34
  -5   2  -8 661.464 111.340  53
  -5  -2  -8 570.968 96.6421  54
  -5   2  -8 857.600 111.175   3
  -5  -2  -8 833.737 109.644   3
  -5   2  -8 650.389 82.1025  40
  -5   2  -8 749.267 83.5584  34
  -5  -2  -9 18.2607 28.3540  54
  -5   2  -9 38.9427 29.2522   3
  -5  -2  -9 83.6805 33.7870   3
  -5   2  -9 47.5437 10.9404  40
  -5   2  -9 41.3763 11.8152  34
  -5   2  -9 82.8387 45.1833  53
  -5  -2 -10 1266.16 197.305  54
  -5   2 -10 1575.95 210.635  53
  -5   2 -10 1589.42 182.457  34
  -5   2 -10 1434.08 181.113  40
  -5  -2 -11 828.031 156.675  54
  -5   2 -11 1187.54 170.716  53
  -5   2 -11 1273.19 142.647  34
  -5   2 -11 1113.90 140.998  40
  -5  -2 -12 528.750 93.7101  54
  -5   2 -12 668.405 74.2391  34
  -5   2 -12 516.852 71.9185  40
  -5  -2 -13 198.614 56.2508  54
  -5   2 -13 231.256 30.7482  34
  -5   2 -13 192.657 28.9994  40
  -5  -2 -14 1112.98 162.425  54
  -5   2 -14 1139.11 139.683  40
  -5  -2 -15 437.573 79.5073  54
  -5   2 -15 439.566 56.4809  40
  -5  -2 -16 592.257 99.3480  54
  -5   2 -16 621.417 77.4575  40
  -5   2 -17-46.6595 47.9533  11
  -5  -2 -17 10.8150 49.8235  11
  -5  -2 -17 45.3804 34.6059  54
  -5   2 -17 23.6268 7.76766  40
  -5   2 -18 35.5058 42.8485  11
  -5  -2 -18 32.4598 49.4117  11
  -5   2 -18 104.683 14.9468  40
  -5  -2 -18 66.8850 33.9940  54
  -5  -2 -19 308.959 33.7298  42
  -5   2 -19 263.315 33.0452  42
  -5   2 -19 72.8271 46.0918  11
  -5  -2 -19 71.7692 51.8518  11
  -5   2 -19 247.412 33.2920  40
  -5  -2 -19 327.585 52.0932  54
  -5   2 -20-0.36800 3.95966  40
  -5   2 -20-4.35748 17.1480  54
  -5  -2 -20-14.9856 21.5337  54
  -5  -3  21 13.2733 3.58731  39
  -5   3  21 16.2218 4.57420  37
   5  -3 -21 33.4341 28.2993  46
  -5   3  20 324.509 38.8168  37
  -5  -3  20 293.032 38.1038  39
   5  -3 -20 276.100 63.9634  46
   5  -3 -19 28.0938 42.4063  46
  -5   3  19 20.0003 6.79459  37
  -5  -3  19 5.33721 50.0539  55
   5  -3 -18-19.3948 46.1037  46
  -5   3  18 30.9501 8.54894  37
  -5  -3  18-24.6900 56.5444  55
   5  -3 -17 7.17515 48.3598  46
  -5   3  17-2.90406 6.60477  37
  -5  -3  17 20.5714 62.3179  55
   5  -3 -16 23.1270 52.1613  46
  -5  -3  16 88.2919 70.6775  55
  -5   3  16 38.1942 10.2633  37
   5  -3 -15 48.2566 54.6226  46
  -5  -3  15 7.65650 67.7074  55
  -5   3  15 50.4056 11.8667  37
  -5  -3  15 89.2616 22.1678  50
  -5   3  14 142.177 22.1052  37
  -5  -3  14 155.114 75.6883  55
  -5  -3  14 187.936 32.0692  50
  -5  -3  13 245.992 71.2741  56
  -5  -3  13 76.6783 72.0482  55
  -5   3  13 177.610 32.1106  37
  -5   3  13 390.297 37.7877  35
  -5   3  13 253.553 36.2771  32
  -5  -3  13 286.870 41.9242  50
  -5  -3  12-7.44135 62.9287  55
  -5  -3  12 57.3490 56.9312  56
  -5   3  12 25.8837 9.57835  37
  -5   3  12 33.1719 13.6080  36
  -5   3  12 22.7739 11.9631  32
  -5   3  12 65.2571 14.1131  35
  -5  -3  12 37.5975 25.7706  21
  -5  -3  12 29.8571 17.2411  50
  -5  -3  11 263.353 54.0164  21
  -5  -3  11 224.639 38.7836  50
  -5  -3  11 114.516 69.2399  56
  -5  -3  11 232.827 36.0595  58
  -5  -3  11 213.068 76.1719  55
  -5   3  11 204.469 29.9325  37
  -5   3  11 222.094 33.3118  36
  -5   3  11 301.788 33.8509  35
  -5   3  11 179.128 32.4347  32
  -5  -3  10 1311.20 150.537  50
  -5  -3  10 1331.84 148.639  58
  -5  -3  10 1216.43 176.336  55
  -5  -3  10 965.974 168.144  56
  -5  -3  10 1721.97 174.590  21
  -5   3  10 1065.97 142.486  37
  -5   3  10 1278.32 146.254  36
  -5   3  10 1046.14 144.834  32
  -5  -3   9 40.6919 19.0791  50
  -5  -3   9-33.3757 54.5907  56
  -5  -3   9-18.6447 57.6104  55
  -5  -3   9 39.9007 16.1546  58
  -5   3   9 25.3413 7.93192  37
  -5   3   9 13.6532 9.99790  32
  -5   3   9 30.7993 11.4024  36
  -5  -3   9 37.4841 24.5227  21
  -5   3   9 30.8335 21.6795  14
  -5   3   8 428.880 71.8719  14
  -5  -3   8 452.521 65.0882  50
  -5  -3   8 326.664 86.6480  56
  -5  -3   8 448.223 62.8335  58
   5   3  -8 746.117 173.734  23
  -5  -3   8 705.838 84.5611  21
  -5   3   8 328.205 59.5674  40
  -5  -3   8 532.694 57.2516  39
  -5   3   8 435.817 57.2732  37
  -5   3   8 507.301 60.8722  36
  -5   3   8 423.910 59.8078  32
  -5  -3   7 4.73130 17.9885  21
  -5   3   7 33.8876 17.5331  14
  -5  -3   7-20.5621 48.1548  56
  -5  -3   7 8.38924 14.0597  58
  -5  -3   7 2.03049 16.3767  50
   5   3  -7-54.1666 61.5331  23
  -5  -3   7 1.89266 3.82174  39
  -5   3   7 3.63596 9.13510  40
  -5   3   7-2.18479 4.93716  37
  -5   3   7 1.15196 8.44295  36
  -5   3   7 5.47438 8.69114  32
  -5   3   6 339.975 49.4858  14
  -5  -3   6 180.312 64.5786  56
  -5  -3   6 177.661 38.5332  58
  -5  -3   6 373.105 48.6081  48
  -5  -3   6 194.395 40.7627  50
   5   3  -6 405.699 127.569  23
  -5  -3   6 439.303 58.3635  21
  -5   3   6 137.032 56.3106  47
  -5   3   6 281.137 34.2513  37
  -5   3   6 222.617 36.8822  40
  -5  -3   6 288.268 34.0040  39
  -5   3   6 276.012 37.3119  36
  -5   3   6 268.440 36.8884  32
  -5  -3   5 46.2943 21.6464  21
  -5   3   5 35.3396 16.3451  14
  -5  -3   5-9.17970 45.5803  56
  -5  -3   5 22.1610 18.6183  50
  -5  -3   5 39.4268 25.0731  51
  -5   3   5-3.80919 36.6691  47
  -5  -3   5 37.5456 6.19511  39
  -5   3   5 21.7644 9.91577  40
  -5   3   5 24.6767 6.26418  37
  -5   3   5 24.7646 9.51028  34
  -5   3   5 14.9354 8.59436  32
  -5   3   4 248.008 39.8996  14
  -5  -3   4 90.2181 50.1538  56
  -5  -3   4 177.888 58.6894  59
  -5  -3   4 261.434 38.9704  48
  -5  -3   4 127.975 34.3561  50
  -5  -3   4 195.262 41.3920  51
   5   3  -4 350.344 116.019  23
  -5  -3   4 382.131 50.2850  21
  -5   3   4 79.7209 45.1824  47
  -5   3   4 202.339 26.3357  37
  -5   3   4 187.810 28.6277  40
  -5  -3   4 210.778 26.3071  39
  -5   3   4 224.023 29.4489  32
  -5   3   4 203.685 29.0788  34
  -5   3   3 604.454 68.4145  14
  -5  -3   3 311.682 75.2473  56
  -5  -3   3 364.304 82.0022  59
  -5  -3   3 381.558 65.7854  51
  -5  -3   3 229.282 59.5968  50
  -5  -3   3 481.045 63.9260  48
  -5  -3   3 824.352 79.7355  21
  -5   3   3 184.205 66.1096  47
  -5   3   3 439.684 55.6040  40
  -5  -3   3 489.464 53.6008  39
  -5   3   3 400.150 55.6607  34
  -5   3   3 435.808 56.0349  32
  -5   3   2 155.524 29.7545  14
  -5  -3   2 234.664 39.3960  21
  -5  -3   2 176.772 52.3877  59
  -5  -3   2 121.702 28.8297  48
  -5  -3   2 111.977 32.1339  51
  -5  -3   2 98.7236 29.0867  50
   5   3  -2 318.706 98.5602  23
  -5   3   2 151.766 56.4963  27
  -5   3   2 37.0186 39.1309  47
  -5   3   2 128.195 20.4498  40
  -5  -3   2 148.073 18.6545  39
  -5   3   2 138.024 21.2343  34
  -5   3   2 152.350 21.8329  32
  -5  -3   1 7.57746 16.3679  21
  -5  -3   1 6.53403 6.51778  15
  -5  -3   1 9.67682 36.8046  59
  -5  -3   1 21.9311 20.3297  50
  -5  -3   1 27.9827 22.9480  51
   5   3  -1 87.1909 63.8931  23
  -5   3   1 11.3368 38.2191  27
  -5  -3   1-8.64401 18.7910  48
  -5   3   1-9.87741 34.4593  47
  -5  -3   1 7.07781 3.36628  39
  -5   3   1 11.2000 6.75845  40
  -5   3   1 22.5118 8.15838  34
  -5   3   0 633.886 66.1170  34
  -5  -3   0 320.858 71.8352  51
  -5  -3   0 283.016 69.8818  50
  -5   3   0 591.539 114.204  27
  -5   3   0 257.200 75.9225  47
  -5  -3   0 660.097 99.6048  46
  -5  -3   0 512.155 63.3014  39
  -5   3   0 556.018 65.0216  40
  -5  -3   0 748.841 72.0071  15
  -5   3  -1 1011.36 102.494  34
  -5  -3  -1 854.549 130.030  46
  -5  -3  -1 763.829 99.7405  39
  -5   3  -1 952.970 101.603  40
  -5  -3  -1 1049.99 107.994  15
  -5   3  -2 2122.49 200.270  34
  -5   3  -2 1761.41 253.993  27
  -5  -3  -2 1748.75 226.757  46
  -5   3  -2 1971.63 199.292  40
  -5  -3  -2 1520.56 197.367  39
  -5  -3  -2 1975.33 205.758  15
  -5  -3  -3 599.638 63.0161  54
  -5   3  -3 133.297 56.6823  47
  -5  -3  -3 276.008 72.1814  46
  -5  -3  -3 116.077 48.3049  50
  -5  -3  -3 277.388 40.2440  39
  -5   3  -3 405.115 42.4995  40
  -5   3  -3 460.439 43.8336  34
  -5  -3  -4 194.295 37.5648  54
  -5  -3  -4 64.6785 31.7616  50
  -5   3  -4 20.4160 41.4451  47
  -5   3  -4 130.904 18.7238  40
  -5   3  -4 131.833 19.6755  34
  -5  -3  -5 116.344 32.9853  54
  -5  -3  -5 39.5006 49.4939  46
  -5   3  -5 71.1278 13.1419  40
  -5   3  -5 74.5816 14.4075  34
  -5   3  -5 44.7571 88.5064  25
  -5  -3  -6 159.326 42.8131  54
  -5   3  -6 187.285 28.2773  40
  -5   3  -6 249.029 29.8207  34
  -5  -3  -7 952.756 119.790  54
  -5   3  -7 804.213 100.934  40
  -5   3  -7 848.362 102.128  34
  -5   3  -7 545.001 122.200  53
  -5   3  -8 1310.72 207.256  53
  -5  -3  -8 1413.12 198.313  54
  -5   3  -8 1425.17 182.035  40
  -5   3  -8 1644.73 183.713  34
  -5  -3  -9 4.78254 30.0174  54
  -5   3  -9 21.8956 8.70096  40
  -5   3  -9 12.8246 9.53924  34
  -5   3  -9-27.0175 42.3497  53
  -5  -3 -10 1193.57 174.041  54
  -5   3 -10 974.377 179.411  53
  -5   3 -10 1218.66 155.650  40
  -5   3 -10 1418.49 157.438  34
  -5  -3 -11 407.115 79.2002  54
  -5   3 -11 428.416 57.5052  40
  -5   3 -11 477.282 59.1047  34
  -5   3 -11 488.958 91.8577  53
  -5  -3 -12 206.801 53.3730  54
  -5   3 -12 188.536 27.7593  40
  -5   3 -12 202.304 29.4406  34
  -5   3 -12 260.104 64.3216  53
  -5  -3 -13 5.49194 35.7483  54
  -5   3 -13 12.2017 7.65918  40
  -5   3 -13 6.52150 8.34149  34
  -5   3 -13 6.41610 42.7638  53
  -5  -3 -14 21.5636 36.4755  54
  -5   3 -14 26.9439 10.1172  34
  -5   3 -14 27.1099 9.36937  40
  -5  -3 -15 789.681 118.410  54
  -5   3 -15 830.622 97.6580  34
  -5   3 -15 737.452 96.1846  40
  -5  -3 -16 339.478 63.7377  54
  -5   3 -16 322.626 40.3928  34
  -5   3 -16 279.067 38.9221  40
  -5  -3 -17-16.9903 32.2966  54
  -5   3 -17 4.54439 6.57636  34
  -5   3 -17-0.59521 5.60985  40
  -5   3 -18 489.767 59.1313  34
  -5   3 -18 434.839 58.2833  40
  -5   3 -19 6.87722 4.71237  40
  -5  -3 -19 40.4886 24.7787  54
  -5  -4  20 35.6696 6.40573  39
  -5   4  20 51.8719 8.03998  37
  -5   4  20 32.5880 34.9205  47
  -5   4  19 72.9977 11.5846  37
  -5  -4  19 69.5149 10.3615  39
  -5  -4  19 51.2789 48.7894  55
  -5   4  19 7.50091 41.3580  47
  -5  -4  18 38.6848 55.4431  55
  -5   4  18 30.5022 8.42194  37
  -5  -4  18 34.1301 6.62644  39
  -5  -4  17 119.425 61.7830  55
  -5   4  17 103.574 17.3271  37
  -5  -4  17 121.820 16.3602  39
  -5  -4  16 34.4957 65.4859  55
  -5   4  16 58.4491 12.3631  37
  -5  -4  16 71.5553 11.0951  39
  -5  -4  15 189.358 25.7591  39
  -5   4  15 198.247 27.0791  37
  -5  -4  14 106.217 68.5744  55
  -5   4  14 56.5233 13.1378  37
  -5   4  14 116.714 17.3275  35
  -5  -4  14 62.7858 11.1198  39
  -5  -4  13 1118.31 169.737  55
  -5  -4  13 785.679 150.216  56
  -5   4  13 1192.39 130.051  36
  -5   4  13 1014.33 128.601  32
  -5  -4  13 894.568 124.516  39
  -5   4  13 916.684 125.313  37
  -5  -4  12 314.003 85.5756  56
  -5  -4  12 504.971 55.6530  58
  -5  -4  12 234.607 85.0640  55
  -5  -4  12 384.427 48.1292  39
  -5   4  12 361.123 48.6702  37
  -5   4  12 373.545 52.1613  36
  -5   4  12 340.213 51.7121  32
  -5  -4  11 382.832 93.7892  56
  -5  -4  11 344.175 94.9300  55
  -5  -4  11 489.730 62.6169  58
  -5  -4  11 458.171 56.0083  39
  -5   4  11 388.981 56.1538  37
  -5   4  11 559.523 61.5291  36
  -5   4  11 421.251 59.4417  32
   5   4 -11 609.959 165.175  23
  -5  -4  10 225.317 83.8261  56
  -5  -4  10 356.217 90.5113  55
  -5  -4  10 364.437 52.8923  58
  -5   4  10 357.664 50.2759  36
  -5   4  10 350.092 49.8168  32
  -5  -4  10 375.693 46.4693  39
  -5   4  10 369.027 46.9646  37
  -5  -4   9 332.957 87.6710  56
  -5  -4   9 359.698 57.9543  58
  -5   4   9 430.927 56.4483  36
  -5   4   9 382.663 55.3882  32
  -5  -4   9 460.428 52.6145  39
  -5   4   9 402.240 52.6416  37
  -5  -4   8 285.878 90.6404  56
  -5  -4   8 414.079 61.0879  58
  -5   4   8 423.373 55.5728  37
  -5  -4   8 511.230 55.8052  39
  -5   4   8 458.367 59.4011  36
  -5   4   8 374.782 57.9825  32
  -5  -4   7-23.0770 57.2124  56
  -5  -4   7 26.2941 15.7094  58
   5   4  -7 29.1754 59.3626  23
  -5  -4   7 27.2142 6.69151  39
  -5   4   7 26.5057 11.5698  36
  -5   4   7 19.0674 9.91470  32
  -5  -4   6 5.54180 51.6074  56
  -5  -4   6 5.34025 20.4832  48
  -5   4   6-12.6522 39.7388  47
  -5  -4   6-0.49970 4.18902  39
  -5   4   6 1.21128 8.79025  36
  -5   4   6 6.90227 8.34839  32
  -5  -4   5 545.509 94.2742  59
  -5  -4   5 365.431 90.6547  56
  -5  -4   5 627.113 77.4649  48
  -5  -4   5 737.627 82.9672  51
  -5   4   5 860.629 132.498  27
  -5   4   5 159.286 77.1367  47
  -5  -4   5 574.551 64.8618  39
  -5   4   5 433.900 67.1249  34
  -5   4   5 502.456 67.4312  32
  -5   4   5 574.415 68.5447  36
  -5  -4   4 52.9885 13.1072  15
  -5  -4   4 43.8654 41.8889  59
  -5  -4   4 10.0203 48.9960  56
  -5  -4   4 35.4080 20.7976  48
  -5  -4   4 21.5489 23.5500  51
   5   4  -4 24.9843 56.9091  23
  -5   4   4 72.2427 49.1037  27
  -5   4   4 26.4576 36.6587  47
  -5  -4   4 35.0592 6.85914  39
  -5   4   4 28.1960 10.7171  34
  -5   4   4 25.9452 10.6316  32
  -5  -4   3 115.174 19.5202  15
  -5  -4   3 98.3669 49.6965  59
  -5  -4   3 76.0135 28.8209  51
  -5  -4   3 51.8624 23.9641  48
   5   4  -3 165.323 87.0735  23
  -5   4   3 132.733 58.3328  27
  -5   4   3 21.6731 39.7174  47
  -5  -4   3 84.9207 12.1505  39
  -5   4   3 99.1439 15.8722  32
  -5   4   3 56.8163 14.6184  34
  -5  -4   2 38.9471 11.8843  15
  -5  -4   2 27.2654 43.4129  59
  -5  -4   2 14.6360 19.0314  48
  -5  -4   2 42.2545 24.9665  51
   5   4  -2 22.3480 50.8926  23
  -5   4   2 61.0351 49.7335  27
  -5   4   2 6.96075 33.5411  47
  -5  -4   2-18.9195 39.7816  45
  -5  -4   2 30.1807 6.15388  39
  -5   4   2 24.8230 9.51076  32
  -5   4   2 29.4502 9.77819  34
  -5  -4   1 620.806 62.8256  15
  -5  -4   1 277.984 78.8220  59
  -5  -4   1 337.414 61.7274  48
  -5  -4   1 320.626 63.7558  51
   5   4  -1 551.793 132.071  23
  -5   4   1 530.169 106.215  27
  -5  -4   1 157.352 69.0953  45
  -5   4   1 98.1335 62.3457  47
  -5  -4   1 451.050 52.8334  39
  -5   4   1 481.911 55.6907  34
  -5   4   1 513.934 56.3172  32
  -5  -4   0 210.030 30.2722  15
  -5  -4   0 201.846 58.2759  59
  -5  -4   0 57.4375 30.1895  50
  -5  -4   0 92.3473 32.5597  51
  -5   4   0 117.107 57.9362  27
  -5   4   0 92.9966 40.4704  47
  -5  -4   0 145.351 55.3637  46
  -5  -4   0 177.314 21.9928  39
  -5   4   0 166.361 24.6450  34
  -5   4   0 203.981 25.7092  32
  -5  -4  -1 82.3813 17.5772  15
  -5  -4  -1 65.5467 43.8847  59
  -5  -4  -1 35.1156 23.5279  50
   5   4   1 55.4395 50.1485  22
  -5   4  -1-13.4748 41.6412  27
  -5  -4  -1 57.9871 49.4662  46
  -5  -4  -1 53.5284 9.24131  39
  -5   4  -1 68.4271 12.8199  34
  -5   4  -2 144.445 18.5209  34
  -5  -4  -2 50.4296 26.8409  50
  -5   4  -2 126.855 56.7020  27
  -5  -4  -2 46.1683 37.0846  45
  -5  -4  -2 46.3196 47.0953  46
  -5  -4  -2 86.8321 13.9823  39
  -5   4  -2 111.162 16.6114  40
  -5  -4  -2 106.901 21.6735  15
  -5   4  -3 440.466 45.7805  34
  -5   4  -3 278.678 96.8173  27
  -5  -4  -3 328.208 77.7232  46
  -5  -4  -3 292.809 42.0870  39
  -5   4  -3 412.847 44.3702  40
  -5  -4  -3 356.042 50.7112  15
  -5   4  -4 1240.44 127.719  34
  -5   4  -4 1166.35 126.343  40
  -5  -4  -5 184.451 70.9317  46
  -5   4  -5 396.417 45.5441  34
  -5   4  -5 360.383 44.0864  40
  -5  -4  -5 143.084 52.7476  50
  -5  -4  -6 14.1513 12.5549  16
  -5  -4  -6 20.8561 28.8452  50
  -5  -4  -6 15.3788 51.3180  46
  -5   4  -6 21.9570 8.42515  40
  -5   4  -6 39.2839 11.2125  34
  -5  -4  -6 25.8550 28.8632  54
  -5  -4  -7 1257.44 216.618  16
  -5  -4  -7 2213.21 231.990  54
  -5   4  -7 1433.33 233.684  53
  -5   4  -7 1726.27 210.231  40
  -5   4  -7 1935.90 211.955  34
  -5  -4  -8 19.1831 31.9615  54
  -5   4  -8 4.11195 7.64824  40
  -5   4  -8 7.71668 9.06046  34
  -5   4  -8 13.9416 46.4507  53
  -5   4  -9 851.576 151.728  53
  -5  -4  -9 1090.70 145.862  54
  -5   4  -9 965.238 124.213  40
  -5   4  -9 1077.62 126.002  34
  -5  -4 -10-15.6713 34.4046  54
  -5  -4 -10-17.2030 56.6434  46
  -5   4 -10-6.90346 51.5493  53
  -5   4 -10 13.3154 7.78081  40
  -5   4 -10-1.13333 9.02049  34
  -5  -4 -11 445.115 75.0795  54
  -5  -4 -11 223.185 83.1660  46
  -5   4 -11 345.191 47.3425  40
  -5   4 -11 415.154 49.7441  34
  -5   4 -11 256.381 75.8245  53
  -5  -4 -12 184.142 49.2918  54
  -5   4 -12 112.865 19.1517  40
  -5   4 -12 138.483 21.5028  34
  -5   4 -12 84.0158 54.1813  53
  -5  -4 -13 1307.23 154.398  54
  -5   4 -13 947.264 152.916  53
  -5   4 -13 1051.39 128.285  40
  -5   4 -13 1149.12 130.020  34
   5  -4  13 906.828 129.546  52
  -5  -4 -14 134.379 45.0405  54
  -5   4 -14 90.6064 15.5179  40
  -5   4 -14 108.951 17.5820  34
  -5   4 -14 133.725 46.6592  53
   5  -4  14 78.1336 16.9669  52
  -5  -4 -15 9.67999 34.4241  54
  -5   4 -15-1.96989 6.11507  40
  -5   4 -15 10.9126 8.36733  34
   5  -4  15-3.01464 7.70878  52
  -5  -4 -16 21.8366 33.8137  54
   5  -4  16 6.16806 7.14072  52
  -5   4 -16 5.58395 6.58307  34
  -5   4 -16 15.3453 6.36329  40
   5  -4  17 88.0816 15.6126  52
  -5   4 -17 105.933 15.6844  34
  -5   4 -17 100.000 14.7030  40
  -5  -4 -18 12.7886 24.4041  50
   5  -4  18 21.4220 7.37639  52
  -5   4 -18 22.1462 5.96609  40
  -5   4 -18 28.5431 7.02687  34
  -5   5  19 450.697 45.8718  37
  -5  -5  19 335.616 44.6149  39
  -5  -5  19 369.288 69.4431  55
  -5   5  18 102.267 14.8039  37
  -5  -5  18 97.4902 13.5251  39
  -5  -5  18 128.415 53.2079  55
  -5   5  18 31.6125 42.0313  47
  -5  -5  17 37.6488 51.4514  55
  -5   5  17 42.5251 8.95503  37
  -5  -5  17 34.1953 6.68556  39
  -5  -5  16 619.536 113.364  55
  -5   5  16 667.152 78.1878  37
  -5  -5  16 601.438 76.9422  39
  -5  -5  15-19.9159 59.2480  55
  -5   5  15 26.1437 7.85330  37
  -5  -5  15 20.3254 5.91045  39
  -5  -5  14 473.296 102.123  56
  -5  -5  14 598.436 114.491  55
  -5   5  14 626.012 77.1988  37
  -5  -5  14 620.342 76.2258  39
  -5  -5  13 1004.98 168.562  55
  -5  -5  13 831.128 157.098  56
  -5   5  13 1376.64 139.329  36
  -5   5  13 1067.03 137.156  32
  -5  -5  13 1079.43 133.309  39
  -5   5  13 1051.82 133.957  37
  -5  -5  12 117.476 68.5537  55
  -5  -5  12 191.954 26.7863  58
  -5  -5  12 88.6754 62.9560  56
  -5   5  12 106.547 22.6574  32
  -5   5  12 131.130 24.3491  36
  -5  -5  12 144.968 18.9943  39
  -5   5  12 114.128 19.2798  37
  -5  -5  11 579.881 152.941  56
  -5  -5  11 1140.32 135.764  58
  -5   5  11 1103.98 134.930  36
  -5   5  11 1001.87 134.120  32
  -5   5  11 1052.71 130.925  37
  -5  -5  11 1121.50 130.628  39
  -5  -5  10 1141.79 157.564  58
  -5  -5  10 966.014 181.670  56
  -5  -5  10 1348.66 153.087  39
  -5   5  10 1287.18 157.155  36
  -5   5  10 1172.92 156.261  32
  -5  -5   9-25.8115 59.3747  56
  -5  -5   9 12.4030 15.6022  58
  -5  -5   9 7.74574 5.54659  39
  -5   5   9 1.47686 10.5204  36
  -5   5   9-4.16361 9.88856  32
   5   5  -9 64.0144 72.7221  23
  -5  -5   8 1148.11 185.019  58
  -5  -5   8 1060.78 206.457  56
   5   5  -8 1935.74 320.258  23
  -5  -5   8 1647.58 181.453  39
  -5   5   8 1565.31 185.369  36
  -5   5   8 1438.39 184.387  32
  -5  -5   7 317.519 93.1463  56
  -5  -5   7 303.489 61.9196  58
   5   5  -7 810.050 184.719  23
  -5   5   7 848.666 136.561  27
  -5   5   7 124.309 75.6675  47
  -5  -5   7 569.668 58.4538  39
  -5   5   7 434.306 61.1509  32
  -5   5   7 511.802 62.2889  36
  -5  -5   6 660.155 63.2815  15
  -5  -5   6 489.171 87.1486  59
  -5  -5   6 229.165 82.7621  56
  -5  -5   6 430.422 63.0926  48
   5   5  -6 455.645 149.331  23
  -5   5   6 479.567 108.366  27
  -5   5   6 130.512 67.2501  47
  -5  -5   6 404.577 50.5150  39
  -5   5   6 372.726 53.9712  36
  -5   5   6 392.177 53.8567  32
  -5  -5   5 1326.83 114.505  15
  -5  -5   5 564.052 126.143  56
  -5  -5   5 843.295 131.858  59
  -5  -5   5 881.380 112.387  48
   5   5  -5 1118.48 221.490  23
  -5   5   5 1223.98 173.424  27
  -5   5   5 242.877 111.113  47
  -5  -5   5 926.556 101.304  39
  -5   5   5 841.181 104.744  36
  -5   5   5 675.014 103.780  34
  -5   5   5 825.886 104.229  32
  -5  -5   4 1969.55 162.198  15
  -5  -5   4 1063.54 173.198  59
  -5  -5   4 827.390 171.096  56
  -5  -5   4 1393.17 162.993  51
  -5  -5   4 1218.45 158.502  48
   5   5  -4 1194.19 250.989  23
  -5   5   4 1654.87 219.013  27
  -5  -5   4 428.863 161.278  45
  -5   5   4 437.780 156.518  47
  -5  -5   4 1402.00 148.597  39
  -5   5   4 1098.41 150.979  34
  -5   5   4 1410.41 152.575  36
  -5   5   4 1278.85 151.638  32
  -5  -5   3 4.83413 7.83562  15
  -5  -5   3-5.39192 19.7805  48
  -5  -5   3 6.45784 24.3531  51
  -5  -5   3 11.8710 49.7424  59
   5   5  -3 27.4083 55.7066  23
  -5   5   3 27.5308 41.9723  27
  -5  -5   3 13.3021 5.17724  39
  -5   5   3 2.42115 9.18122  32
  -5   5   3 8.37547 9.15688  34
  -5  -5   2-2.41370 8.85219  15
  -5  -5   2 5.35558 19.9980  48
  -5  -5   2 3.22985 23.8949  51
  -5  -5   2 17.9991 48.0021  59
  -5  -5   2 5.85989 4.48266  39
  -5   5   2 3.58913 8.51924  32
  -5   5   2 2.32145 8.51463  34
  -5  -5   1 1470.28 138.052  15
  -5  -5   1 813.103 151.346  59
  -5  -5   1 789.612 133.201  48
  -5  -5   1 739.815 134.906  51
   5   5  -1 1428.35 237.267  22
  -5   5   1 1210.28 187.040  27
  -5  -5   1 1039.13 125.552  39
  -5   5   1 993.185 128.065  34
  -5   5   1 1171.93 129.182  32
  -5  -5   0 308.499 42.5441  15
  -5  -5   0 263.893 68.6743  59
  -5  -5   0 116.673 42.0243  51
   5   5   0 539.358 129.622  22
  -5   5   0 229.736 77.5488  27
  -5  -5   0 26.1757 54.5077  45
  -5  -5   0 178.448 67.1145  46
  -5  -5   0 255.081 32.7180  39
  -5   5   0 278.070 35.7711  34
  -5   5   0 299.279 36.4803  32
  -5  -5  -1 117.778 23.9886  15
  -5  -5  -1 80.5783 54.2375  59
  -5  -5  -1 99.1076 32.1468  51
  -5  -5  -1 77.4063 54.0912  46
  -5   5  -1 121.921 19.8086  32
  -5   5  -1 103.526 19.0624  34
  -5  -5  -1 102.702 15.5964  39
   5   5   1 205.210 84.5144  22
  -5   5  -1 132.284 61.1049  27
  -5  -5  -2 10.7957 9.88918  15
  -5   5  -2 15.1825 40.8146  27
  -5  -5  -2-25.0458 45.8775  59
  -5  -5  -2 29.0193 52.1236  46
  -5  -5  -2 0.59024 4.45167  39
  -5   5  -2 1.18331 9.31500  32
  -5   5  -2-1.07832 8.55929  34
  -5   5  -3 202.684 80.3667  27
  -5  -5  -3 277.972 80.7901  46
  -5  -5  -3 320.088 52.6611  15
  -5   5  -3 375.322 46.6502  34
  -5  -5  -4 15.6013 55.9457  46
  -5   5  -4 62.1093 13.7930  34
  -5   5  -5-1.10356 8.39199  34
  -5  -5  -6 193.445 75.4015  46
   5   5   6 139.243 35.2838  43
  -5   5  -6 272.039 32.1642  34
  -5  -5  -6 193.114 37.1967  16
  -5  -5  -7 8.69866 57.9912  46
   5   5   7 15.6317 15.3365  43
  -5   5  -7 35.5867 10.4272  34
  -5   5  -7-7.12225 49.1217  53
  -5  -5  -7 3.41775 10.6067  16
  -5  -5  -8 634.386 125.831  46
   5   5   8 468.797 85.5010  43
  -5   5  -8 544.398 109.316  53
  -5   5  -8 776.791 82.9209  34
  -5   5  -9 41.6118 49.3755  53
  -5   5  -9 17.3078 10.4529  34
  -5   5 -10 26.8423 47.2454  53
  -5   5 -10 5.72033 9.40433  34
  -5   5 -11 63.8749 47.7068  53
  -5   5 -11 7.80574 9.41759  34
  -5   5 -12 53.6877 45.9849  53
  -5   5 -12 63.9104 13.9001  34
  -5   5 -13 27.2876 38.4183  53
   5  -5  13 1.09499 8.10085  52
  -5   5 -13-3.97647 8.20709  34
  -5  -5 -14 132.616 62.8928  46
   5  -5  14 182.703 29.9827  52
  -5   5 -14 233.788 56.9672  53
  -5   5 -14 254.827 30.8801  34
   5  -5  15 178.441 28.9549  52
  -5  -5 -15 95.1665 43.6977  50
  -5  -5 -16 29.7530 27.1948  50
   5  -5  16 19.8292 7.65171  52
  -5   5 -16 29.0349 8.19430  34
  -5  -5 -17 12.3625 24.6148  50
   5  -5  17 18.5842 6.72922  52
  -5   5 -17 24.2876 6.98655  34
  -5   6  18 518.063 58.6187  37
   5   6 -18 420.862 59.4479  38
   5  -6 -18 584.430 76.4969  59
  -5  -6  18 483.075 80.2730  55
  -5   6  18 300.519 73.8452  47
  -5  -6  17 20.7578 40.8088  55
   5  -6 -17 43.3835 31.7661  59
  -5   6  17 27.9526 6.66609  37
  -5   6  17-18.7247 40.4002  47
  -5  -6  16 19.4633 46.6800  55
  -5   6  16 17.5873 6.01567  37
  -5   6  16-59.7290 46.1194  47
  -5  -6  15 577.030 85.5473  55
  -5   6  15 187.276 65.5712  47
  -5  -6  14 270.567 70.2933  55
  -5  -6  14 244.777 59.6772  56
  -5   6  14 64.7656 52.9924  47
  -5  -6  13 209.602 73.0818  56
  -5   6  13 397.170 48.5686  36
  -5   6  13 180.757 70.6952  47
  -5  -6  12 49.7252 58.9313  56
  -5  -6  12 143.674 25.2083  58
  -5   6  12 186.337 26.7690  36
  -5   6  12-20.9444 52.7329  47
  -5  -6  11 23.8464 59.4836  56
  -5  -6  11 55.4615 17.4104  58
  -5   6  11 68.4611 16.4151  32
  -5   6  11 66.2762 16.5327  36
  -5   6  11-5.21101 50.7508  47
  -5  -6  10 12.6151 60.4174  56
  -5  -6  10 40.4451 16.9432  58
  -5   6  10 62.2161 16.5998  36
  -5   6  10 56.6090 14.5591  32
  -5   6  10-20.4333 48.2252  47
  -5  -6   9 358.548 103.721  56
  -5  -6   9 430.096 69.2293  58
  -5   6   9 668.294 70.8026  36
  -5   6   9 593.117 69.4446  32
  -5   6   9 212.812 84.6397  47
  -5  -6   8 39.9238 66.4637  56
  -5  -6   8 93.5415 23.7222  58
  -5   6   8 156.180 24.3388  36
  -5   6   8 145.741 23.3539  32
  -5   6   8 9.50688 48.3213  47
  -5   6   7 386.253 47.9570  36
  -5   6   7 389.084 47.4123  32
  -5  -6   7 267.343 85.1009  56
  -5  -6   7 234.990 47.0186  58
  -5  -6   6 1426.31 157.325  48
  -5  -6   6 975.103 167.365  59
  -5   6   6 1163.88 147.667  32
  -5   6   6 1269.93 148.712  36
  -5  -6   5 17.9013 46.5785  59
  -5  -6   5-13.0470 64.2693  56
  -5  -6   5 5.72134 23.8079  48
  -5   6   5 31.0501 54.6512  27
  -5  -6   5-17.2200 50.1780  45
  -5  -6   5 11.4195 10.0868  15
  -5   6   5 4.46061 10.1725  36
  -5   6   5 6.97309 10.1576  32
  -5  -6   4 422.391 92.0124  59
  -5  -6   4 322.754 95.1284  56
  -5   6   4 693.619 134.399  27
  -5  -6   4 417.678 72.2659  48
  -5  -6   4 712.162 76.8794  15
  -5   6   4 526.396 67.0361  36
  -5   6   4 472.540 66.1519  32
  -5  -6   3 645.613 121.811  59
  -5  -6   3 524.669 101.781  48
   5   6  -3 765.873 192.389  22
  -5   6   3 769.884 151.770  27
  -5  -6   3 1113.87 108.968  15
  -5   6   3 794.496 98.0999  36
  -5   6   3 775.554 97.7241  32
  -5  -6   2 134.653 57.7759  59
  -5  -6   2 86.4299 30.4079  48
  -5  -6   2 125.022 35.1671  51
   5   6  -2 317.696 114.888  22
  -5   6   2 108.191 63.0971  27
  -5  -6   2-30.0178 57.7336  45
  -5  -6   2 209.250 31.8036  15
  -5   6   2 181.006 25.2514  32
  -5  -6   1 19.6569 48.1463  59
  -5  -6   1 8.76075 22.1063  48
  -5  -6   1-6.85279 25.1279  51
   5   6  -1 113.161 81.3832  22
  -5   6   1 62.2740 52.5905  27
  -5  -6   1-41.8890 52.7823  45
  -5  -6   1 35.1436 14.4249  15
  -5   6   1 51.7904 13.7033  32
  -5   6   1 28.4863 12.1059  34
  -5  -6   0 120.152 61.2534  59
  -5  -6   0 87.4384 33.9508  51
  -5   6   0 78.5671 63.8718  27
  -5  -6   0 41.3784 51.3505  45
  -5  -6   0 91.4556 31.2225  48
  -5  -6   0 166.025 30.0016  15
  -5   6   0 139.538 22.7339  34
  -5   6   0 165.292 24.3195  32
  -5  -6  -1 190.395 70.7284  59
  -5  -6  -1 139.994 45.3884  51
  -5  -6  -1 161.953 71.3989  45
  -5  -6  -1 89.7173 67.8273  46
  -5  -6  -1 266.142 43.3813  15
  -5   6  -1 262.190 35.4792  34
  -5   6  -1 288.371 36.6417  32
  -5  -6  -2 6.90597 51.6566  59
  -5  -6  -2 11.1052 28.5652  51
  -5  -6  -2-56.0205 52.2604  45
  -5  -6  -2 30.8633 50.9020  46
  -5   6  -2 64.4156 67.5357  27
  -5  -6  -2 31.9444 14.1157  15
  -5   6  -2 26.8208 11.6566  32
  -5   6  -2 28.7807 11.3313  34
  -5  -6  -3 460.699 105.747  59
  -5  -6  -3 672.902 90.3369  15
  -5  -6  -3 582.419 116.057  46
  -5   6  -3 576.245 80.2621  34
  -5   6  -3 718.022 82.0505  32
  -5  -6  -4 24.7682 58.2102  46
  -5   6  -4 25.4116 11.2054  34
  -5   6  -4 29.0679 11.5423  32
  -5  -6  -4 35.1097 52.0440  59
  -5   6  -5 5.97239 9.19333  34
  -5  -6  -5 17.0695 54.8506  46
   5   6   5 6.16261 16.8764  43
  -5   6  -6 335.154 41.8710  34
  -5  -6  -6 193.490 82.7595  46
   5   6   6 237.096 47.4472  43
  -5   6  -7 73.1595 14.7623  34
   5   6   7 32.6814 21.0483  43
  -5   6  -7 34.8530 48.0468  53
  -5   6  -8 172.169 24.5652  34
   5   6   8 113.831 30.5581  43
  -5   6  -8 81.2578 53.1414  53
  -5   6  -9 31.5091 11.4095  34
   5   6   9 21.6950 16.6808  43
  -5   6  -9 64.8848 52.0313  53
  -5  -6 -10 929.598 163.183  46
   5   6  10 853.273 129.714  43
  -5   6 -10 717.605 143.654  53
  -5   6 -10 1144.66 125.073  34
  -5  -6 -11 87.2970 68.1108  46
  -5   6 -11 62.5459 45.9818  53
  -5   6 -11 162.540 23.5942  34
  -5   6 -12-5.16245 38.5461  53
  -5   6 -12-1.90749 7.87671  34
   5   6  13 281.707 50.0076  41
  -5   6 -13 455.547 49.3442  34
   5  -6  13 370.895 48.7749  52
  -5   6 -13 338.188 67.3542  53
  -5   6 -14 94.7758 37.8111  53
   5  -6  14 111.040 18.0272  52
   5   6  14 94.1084 19.8031  41
  -5   6 -14 139.623 18.7222  34
   5  -6  15 55.6170 11.4694  52
  -5   6 -15 74.2421 11.9121  34
  -5  -6 -16 424.414 77.9462  46
   5  -6  16 378.548 53.8140  52
  -5   6 -16 492.625 54.2927  34
   5   7 -16 14.5295 6.51299  38
   5  -7 -16 6.22261 28.8506  59
  -5   7  16 15.7271 39.5679  47
   5   7 -15 77.9594 14.1146  38
   5  -7 -15 88.3974 36.7161  59
  -5   7  15 35.9221 41.3329  47
   5   7 -14 17.5645 8.53388  38
   5  -7 -14 23.1508 31.1819  59
  -5  -7  14 20.8726 39.4111  56
  -5   7  14-11.8349 42.4673  47
  -5  -7  13 16.5281 44.4395  56
   5   7 -13 85.0716 15.9747  38
  -5   7  13 82.4898 16.8122  36
  -5   7  13 33.6202 44.3493  47
  -5  -7  12 14.2050 46.9648  56
  -5  -7  12 24.9292 11.7488  58
   5   7 -12 15.8397 10.0146  38
  -5   7  12 27.7738 11.7558  36
  -5   7  12 17.4671 44.6666  47
  -5  -7  11 5.27159 54.7616  56
  -5  -7  11 24.0675 12.8794  58
  -5   7  11 45.3569 13.6939  36
   5   7 -11 31.4911 11.2746  38
  -5  -7  10 39.9391 56.3738  56
  -5  -7  10 30.6003 13.9518  58
  -5   7  10 31.0519 13.3907  32
  -5   7  10 40.8635 14.0929  36
   5   7 -10 42.8473 13.6576  38
  -5  -7   9 464.138 69.3282  58
  -5   7   9 591.185 70.7216  36
  -5   7   9 561.441 69.7067  32
  -5  -7   8-12.7329 62.8406  56
  -5  -7   8 27.6667 15.2192  58
  -5   7   8 26.6535 13.3427  36
  -5   7   8 46.3914 13.7547  32
  -5  -7   7 97.9920 64.0504  56
  -5  -7   7 78.4156 22.2077  58
  -5   7   7 150.010 23.8180  36
  -5   7   7 117.183 21.9642  32
  -5  -7   6 85.8712 68.7786  56
  -5  -7   6 137.565 31.6308  58
  -5   7   6 256.445 32.8936  36
  -5   7   6 209.748 31.3135  32
  -5  -7   5 17.2137 48.5307  45
  -5  -7   5 84.3257 27.8205  48
  -5   7   5 118.420 21.3855  36
  -5   7   5 108.327 20.5180  32
  -5  -7   5 132.932 55.1609  59
  -5  -7   5 6.60305 65.1306  56
  -5  -7   4 19.9859 22.5379  48
  -5   7   4 2.96659 11.5103  32
  -5   7   4 29.7157 12.8309  36
  -5  -7   4 30.1524 47.0970  59
  -5  -7   4-58.4314 62.9519  56
  -5  -7   3 31.8925 24.1163  48
  -5   7   3 29.6085 13.5994  32
  -5   7   3 38.5832 12.9425  36
  -5  -7   3 75.0250 55.1731  59
  -5  -7   2 223.890 49.0895  48
  -5  -7   2 161.753 68.3899  59
  -5   7   2 327.823 43.6467  36
  -5   7   2 330.358 43.2349  32
  -5  -7   1 143.778 39.0369  48
  -5  -7   1 213.606 65.4747  59
  -5   7   1 266.955 33.7628  32
  -5  -7   0 493.693 79.7155  48
  -5   7   0 736.224 74.2033  32
  -5  -7   0 446.052 100.875  59
  -5  -7  -1 49.2945 63.0108  45
  -5  -7  -1 198.652 48.2885  48
  -5  -7  -1 224.410 76.6155  59
  -5  -7  -2 95.5648 69.4499  45
  -5  -7  -2 249.687 55.7415  48
  -5   7  -2 483.615 50.6858  32
  -5  -7  -2 321.391 84.1730  59
  -5  -7  -3 1059.98 198.839  46
   5   7   3 1156.93 179.062  43
  -5   7  -3 1654.66 173.398  32
  -5  -7  -3 1068.16 197.053  59
   5   7   4 509.991 77.4525  43
  -5  -7  -4 327.818 97.2390  46
  -5  -7  -4 419.948 100.314  59
  -5   7  -4 564.658 68.7360  32
  -5  -7  -5 1460.59 201.793  46
   5   7   5 1352.11 173.799  43
  -5   7  -5 1751.53 165.845  32
  -5  -7  -5 1313.97 195.603  59
  -5  -7  -6 224.774 74.2680  59
  -5  -7  -6 145.330 72.8525  46
   5   7   6 297.515 47.6467  43
  -5   7  -7 28.2825 11.0304  34
   5   7   7 21.6968 18.3484  43
  -5  -7  -7 8.63136 62.7049  46
  -5   7  -7 12.6041 42.1004  53
  -5   7  -8 143.335 22.2524  34
   5   7   8 135.060 31.4131  43
  -5  -7  -8 94.8024 67.5284  46
  -5   7  -8 95.6667 48.2985  53
  -5   7  -9 86.8854 15.6346  34
   5   7   9 68.5409 23.4860  43
  -5  -7  -9 50.8785 67.9856  46
  -5   7  -9 67.0069 48.4461  53
  -5   7 -10 16.9987 8.63316  34
   5   7  10 32.4472 17.7253  43
  -5  -7 -10 40.9820 59.5200  46
  -5   7 -10 5.12434 36.8908  53
  -5  -7 -11 1046.86 145.579  46
   5   7  11 900.340 110.507  43
  -5   7 -11 700.548 120.233  53
  -5   7 -11 815.335 103.342  34
   5   7  12 3.94437 13.2952  43
  -5  -7 -12 14.3011 57.6679  46
  -5   7 -12-4.05063 31.6145  53
   5   7  12 4.22377 12.0574  41
  -5   7 -12 1.54524 6.89464  34
  -5  -7 -13 25.5552 52.7379  46
  -5   7 -13 27.7525 26.8470  53
   5  -7  13-5.00150 6.30016  52
   5   7  13 9.53269 10.9710  41
  -5   7 -13 10.0609 6.51368  34
   5   7  14 92.9219 16.1763  41
  -5   7 -14 96.0163 13.7599  34
  -5   7 -14 100.538 32.4027  53
   5  -7  14 69.9411 13.2089  52
  -5  -8  14 4.72171 28.5902  56
   5   8 -14 4.69155 5.47675  38
  -5  -8  13 17.8701 33.7008  56
   5   8 -13 3.15955 6.12707  38
  -5  -8  12 1865.29 333.926  56
   5   8 -12 2524.66 325.054  38
  -5  -8  11 14.1689 9.12293  58
  -5   8  11 11.3504 10.3564  36
   5   8 -11 13.0514 8.89760  38
  -5  -8  10 18.5552 47.1460  56
  -5  -8  10 5.36838 9.63695  58
  -5   8  10 13.4242 10.4469  36
  -5  -8   9 55.6709 50.8386  56
  -5  -8   9 43.8981 14.4482  58
  -5   8   9 74.5046 16.4452  36
  -5  -8   8 195.904 72.4764  56
  -5  -8   8 218.925 39.0787  58
  -5   8   8 353.381 41.7294  36
  -5   8   8 294.013 40.1419  32
  -5  -8   7 205.478 68.7890  56
  -5  -8   7 69.9089 22.5785  58
  -5   8   7 172.988 24.6216  36
  -5   8   7 142.037 23.3475  32
  -5  -8   6 347.923 97.1995  56
  -5  -8   6 347.313 68.4443  58
  -5   8   6 702.705 72.1183  36
  -5   8   6 668.432 70.8553  32
  -5   8   5 205.313 30.1937  36
  -5   8   5 175.186 29.0258  32
  -5  -8   4 20.7945 20.0550  48
  -5  -8   4 21.5974 42.9013  59
  -5   8   4 26.0231 13.0044  36
  -5   8   4 14.5282 11.5402  32
  -5  -8   4-38.4806 47.7709  45
  -5  -8   3 50.6426 24.9498  48
  -5   8   3 18.9557 11.7517  32
  -5   8   3 18.2341 11.2066  36
  -5  -8   3 5.69655 47.4447  59
  -5  -8   2 187.362 39.9011  48
  -5   8   2 233.701 32.8126  36
  -5   8   2 206.817 32.5304  32
  -5  -8   2 113.181 59.8961  59
  -5  -8   1 79.1070 27.8612  48
  -5   8   1 99.8329 19.7960  32
  -5   8   1 83.5977 18.6708  36
  -5  -8   1 43.4027 50.6904  59
  -5  -8   0 1485.58 212.928  48
  -5  -8   0 1314.79 228.794  59
  -5   8   0 1883.92 208.139  32
  -5  -8  -1 41.0169 26.5382  48
  -5  -8  -1 26.2956 52.6314  59
  -5   8  -1 79.1282 16.9595  32
   5   8   1 30.3536 24.7423  43
  -5  -8  -2 2.98245 24.3865  48
  -5  -8  -2 6.69851 57.8121  59
  -5   8  -2 23.3810 12.0682  32
   5   8   2 37.2546 23.4884  43
  -5  -8  -3 188.956 67.6997  59
  -5   8  -3 225.777 29.1439  32
  -5  -8  -3 96.8283 35.7443  48
   5   8   3 151.184 36.0068  43
  -5  -8  -4 424.385 86.6982  48
  -5  -8  -4 518.379 110.449  59
  -5   8  -4 721.967 81.5455  32
   5   8   4 705.390 91.4990  43
  -5  -8  -5 79.3727 53.8476  59
  -5   8  -5 65.2926 14.4226  32
  -5  -8  -5 48.8457 26.9737  48
   5   8   5 54.2176 25.5461  43
  -5  -8  -5 59.5461 52.9100  46
  -5  -8  -6 223.628 77.6922  59
  -5   8  -6 394.831 49.7998  32
  -5  -8  -6 321.387 82.7646  46
   5   8   6 362.947 58.7851  43
  -5  -8  -7-36.2572 51.7746  59
  -5   8  -7-15.2638 37.6889  53
   5   8   7 34.5391 19.0582  43
  -5  -8  -7 37.1085 57.4646  46
  -5   8  -8 9.42319 33.5122  53
   5   8   8-2.67781 16.7749  43
  -5  -8  -8-21.8065 56.7305  46
  -5   8  -9 51.3551 36.8585  53
   5   8   9 90.7204 23.3407  43
  -5  -8  -9 76.9850 58.9889  46
  -5   8 -10-3.80685 28.0045  53
   5   8  10 28.3972 15.7366  43
  -5  -8 -10 26.4004 52.0054  46
  -5   8 -11 515.307 86.4893  53
  -5  -8 -11 600.627 104.513  46
   5   8  11 490.606 75.8635  41
  -5   8 -12 160.958 37.3679  53
   5  -8  12 163.911 22.6304  52
   5   8  12 168.134 26.1431  41
  -5  -8 -12 145.717 57.2130  46
  -5  -9  11 5.40944 32.7777  56
  -5   9  11 12.1258 9.24517  36
  -5  -9  10 89.0820 43.9111  56
  -5   9  10 158.717 23.9447  36
  -5  -9   9 180.709 60.8961  56
  -5   9   9 334.539 42.9338  36
  -5  -9   8 11.9692 43.2827  56
  -5  -9   8 0.94129 8.66068  58
  -5   9   8-1.18770 9.19054  36
  -5  -9   7 235.289 69.5954  56
  -5  -9   7 249.460 43.3327  58
  -5   9   7 383.790 45.6598  36
  -5   9   7 387.975 45.1706  32
  -5  -9   6 13.4591 47.8703  56
  -5  -9   6 11.8758 11.3848  58
  -5   9   6 26.7582 11.5430  36
  -5   9   6 22.3960 10.9820  32
  -5  -9   5 60.2118 52.1394  56
  -5  -9   5 113.010 21.8266  58
  -5   9   5 133.763 22.2762  36
  -5   9   5 128.872 21.8017  32
  -5   9   4 119.345 18.9106  36
  -5   9   4 99.5103 17.8100  32
  -5  -9   3 72.4663 43.5359  59
  -5   9   3 102.235 18.4856  36
  -5   9   3 81.8876 17.5084  32
  -5  -9   2 153.844 52.5596  59
  -5   9   2 175.799 28.4286  36
  -5   9   2 191.650 28.6313  32
  -5  -9   1 207.214 65.0819  59
  -5   9   1 326.817 45.0824  32
  -5   9   1 348.015 45.3826  36
  -5  -9   0-18.8944 19.1980  48
  -5  -9   0 15.7444 43.3210  59
  -5   9   0 4.95742 10.3845  32
   5   9   0 13.6200 18.3594  43
  -5  -9  -1 253.585 48.5645  48
  -5  -9  -1 253.894 67.4263  59
  -5   9  -1 355.407 43.5717  32
   5   9   1 299.740 50.2805  43
  -5  -9  -2 162.086 37.4598  48
  -5  -9  -2 159.098 58.5987  59
  -5   9  -2 243.960 31.3116  32
   5   9   2 180.707 37.7904  43
  -5  -9  -3-4.92378 20.4765  48
  -5  -9  -3 33.0668 49.4553  59
  -5   9  -3 1.10772 8.35059  32
   5   9   3 8.32972 16.9287  43
  -5  -9  -4 86.3494 27.9331  48
  -5  -9  -4 59.8562 45.5033  59
  -5   9  -4 91.8377 16.8844  32
   5   9   4 92.0277 26.8188  43
  -5  -9  -5 154.208 36.7332  48
  -5  -9  -5 153.026 56.0224  59
  -5   9  -5 195.182 28.6077  32
   5   9   5 275.543 40.4065  43
  -5  -9  -6 47.7388 21.5823  48
  -5  -9  -6 45.0481 45.9761  59
  -5   9  -6 33.2945 9.73920  32
   5   9   6 39.3395 19.8300  43
  -5  -9  -7 27.7033 40.7639  59
  -5  -9  -7 16.0748 20.6102  48
   5   9   7 36.6084 18.0136  43
  -5  -9  -8 154.197 38.0621  48
   5   9   8 336.006 41.0951  43
  -5   9  -9 798.949 131.901  53
  -5  -9  -9 870.596 128.930  48
  -5  10   6 31.9756 10.6774  36
  -5 -10   5 6.38974 8.09454  58
  -5  10   5 20.1875 8.82737  36
  -5 -10   4 0.90214 8.96191  58
  -5  10   4 17.7039 8.89968  36
  -5  10   4 27.3982 9.14644  32
  -5  10   3 511.083 54.6692  36
  -5  10   3 507.013 54.5233  32
  -5 -10   2-4.15817 9.62977  58
  -5  10   2-1.84024 7.42956  36
  -5  10   2-3.65858 7.72834  32
  -5 -10   1 37.0722 13.7311  58
  -5  10   1 73.8676 13.1339  36
  -5  10   1 54.9863 12.4172  32
  -5 -10   0 46.5412 34.3485  59
  -5  10   0 78.9620 14.6474  32
  -5 -10  -1 81.2329 40.2177  59
  -5  10  -1 121.091 19.0046  32
  -5 -10  -2 71.0293 38.8942  59
  -5  10  -2 90.5765 15.5801  32
  -5 -10  -3 523.408 90.0771  59
  -5  10  -3 584.348 72.5785  32
  -5 -10  -4 21.6595 35.6406  59
  -5  10  -4 19.7597 7.41549  32
   6   0 -21-6.26952 26.6493  46
  -6   0  21-1.26537 6.59029  10
   6   0 -20 245.515 54.1383  46
  -6   0  20 266.343 35.9340  10
  -6   0  19 8.82185 10.8701  10
  -6   0  18 174.704 27.3254  10
  -6   0  17 6.30593 12.2474  10
  -6   0  16 477.255 63.8692  10
  -6   0  15 8.54047 13.6539  10
  -6   0  15 20.7817 20.3319  50
  -6   0  14 92.1992 20.8893  10
  -6   0  14 139.180 31.1323  50
  -6   0  13 2.85497 11.7010  10
  -6   0  13 5.48867 21.0561  50
  -6   0  12 10.9313 12.9335  10
  -6   0  12 9.67458 7.15901  37
  -6   0  12 13.7422 21.8453  50
  -6   0  11 2.21308 6.70936  37
  -6   0  11-5.86616 22.3032  21
  -6   0  11-5.25514 12.0169  10
  -6   0  11 16.8055 34.1519   1
  -6   0  11-24.9394 23.2191  50
  -6   0  10 346.577 66.7285  14
  -6   0  10 356.787 68.1105  21
  -6   0  10 342.697 47.7733  37
  -6   0  10 382.999 51.0566  10
  -6   0  10 495.092 83.9344   1
  -6   0  10 495.257 61.8549  50
  -6   0   9-0.69146 6.24470  37
  -6   0   9-5.42471 22.8924  50
  -6   0   9-7.41973 29.1980   1
  -6   0   9 8.17305 11.1919  10
  -6   0   9-5.27156 17.7646  21
  -6   0   9-5.01749 19.7448  14
  -6   0   8 97.6586 26.6098  50
  -6   0   8 74.6883 29.5263  21
  -6   0   8 89.5509 27.3145  14
  -6   0   8 134.696 52.6884  11
  -6   0   8 79.8982 14.2310  37
  -6   0   8 116.844 38.9650   1
  -6   0   8 84.9968 17.5063  10
  -6   0   7-4.12224 9.30952  10
  -6   0   7-12.9959 24.7045   1
  -6   0   7-2.53160 6.00212  37
  -6   0   7 15.8320 21.1116  50
  -6   0   7 10.8082 20.1312  44
  -6   0   7 1.13260 9.42215  40
  -6   0   7 4.73321 17.3413  21
  -6   0   7-8.92612 15.0416  14
  -6   0   7-18.9527 43.3289  11
  -6   0   6 1015.71 145.287  11
  -6   0   6 1219.28 143.619  14
  -6   0   6 1048.55 133.938  50
  -6   0   6 1394.32 147.755  21
  -6   0   6 1312.64 134.431  44
  -6   0   6 684.408 124.946  40
  -6   0   6 1028.79 124.352  37
  -6   0   6 1202.34 126.826  10
  -6   0   6 1480.14 158.196   1
  -6   0   5-0.91411 8.56304  10
  -6   0   5-5.69302 24.5413   1
  -6   0   5-4.00497 5.16696  37
  -6   0   5 27.6431 21.3630  50
  -6   0   5 2.05165 20.4249  44
  -6   0   5 3.86826 8.27950  40
  -6   0   5 17.2324 17.5091  21
  -6   0   5-4.08900 16.0910  14
  -6   0   5 13.1789 39.6727  11
  -6   0   4 3359.30 324.479  14
  -6   0   4 2365.46 321.502  11
  -6   0   4 2311.50 312.502  50
  -6   0   4 3318.26 325.329  21
  -6   0   4 3059.12 312.425  44
  -6   0   4 1927.70 304.779  40
  -6   0   4 2511.67 304.066  37
  -6   0   4 3677.01 335.060   1
  -6   0   4 2821.77 306.030  10
  -6   0   3-1.58415 4.81168  37
  -6   0   3-7.60541 21.2439  50
  -6   0   3-6.54827 7.11453   9
  -6   0   3-15.5568 21.0785   1
  -6   0   3-1.90895 19.2043  44
  -6   0   3 0.80191 6.62867  40
  -6   0   3-4.05991 14.8774  21
  -6   0   3-25.7510 42.7280  11
  -6   0   2 115.093 31.7934  50
  -6   0   2 132.940 18.2057   9
  -6   0   2 157.673 37.4945   1
  -6   0   2 112.652 26.2403  44
  -6   0   2 131.886 16.4433  37
  -6   0   2 84.1555 16.6519  40
  -6   0   2 185.156 35.7945  21
  -6   0   2 72.7660 44.2186  11
  -6   0   1 4.03365 16.8991  21
  -6   0   1 17.1853 43.6536  11
  -6   0   1-89.3601 47.9956  57
  -6   0   1 2.63977 22.9171  50
  -6   0   1 1.03911 9.50368   8
  -6   0   1 6.46864 6.82659   9
  -6   0   1 10.3487 17.9584  44
  -6   0   1-4.56093 48.8244  47
  -6   0   1 3.48996 5.89357  40
  -6   0   1-0.99474 4.68963  37
  -6   0   0 3.11041 52.7892  57
  -6   0   0 140.517 39.0204  50
  -6   0   0 106.075 59.5799  47
  -6   0   0 259.756 35.6989  44
  -6   0   0 273.956 44.5710  21
  -6   0   0 105.711 49.8225  11
  -6   0   0 169.100 25.9892  40
  -6   0   0 195.538 25.3026  37
  -6   0   0 243.174 27.8042   9
  -6   0   0 185.377 28.4887   8
  -6   0  -1-9.09676 43.5985  11
  -6   0  -1 0.84240 7.26295   9
  -6   0  -1 1.06775 9.82427   8
  -6   0  -1 51.4897 50.3333  47
  -6   0  -1-6.08308 14.8210  44
  -6   0  -1-3.55628 6.25874  42
  -6   0  -1-0.65143 5.84584  40
  -6   0  -1 3.39111 4.45750  37
  -6   0  -2 1326.43 144.865   9
  -6   0  -2 1314.18 146.023   8
  -6   0  -2 1549.41 171.932   3
  -6   0  -2 637.562 152.137  57
  -6   0  -2 812.313 162.505  47
  -6   0  -2 1217.77 143.330  42
  -6   0  -2 1269.65 143.552  40
  -6   0  -2 1120.56 142.448  37
  -6   0  -2 628.906 157.380  11
  -6   0  -3 53.7437 44.2768  57
  -6   0  -3 1.26769 5.83260  42
  -6   0  -3 19.7627 44.6190  11
  -6   0  -3 11.7741 23.9266   3
  -6   0  -3 0.90557 8.17862   9
  -6   0  -3 1.15026 10.2560   8
  -6   0  -3 3.99310 5.89573  40
  -6   0  -3-1.97096 4.39418  37
  -6   0  -4 358.553 133.024  11
  -6   0  -4 935.076 120.433   9
  -6   0  -4 1293.69 123.724   8
  -6   0  -4 1374.97 151.651   3
  -6   0  -4 1095.41 119.759  40
  -6   0  -4 856.294 118.297  37
  -6   0  -4 705.477 132.527  57
  -6   0  -4 1061.94 119.539  42
  -6   0  -5 5.48761 49.8718  11
  -6   0  -5-6.35200 24.1506   3
  -6   0  -5-11.9646 8.60145   9
  -6   0  -5 6.36235 12.5388   8
  -6   0  -5-3.54537 6.37009  40
  -6   0  -5 4.13006 6.53052  42
  -6   0  -6 126.030 39.7786   3
  -6   0  -6 11.6054 50.8548  11
  -6   0  -6-22.8642 77.5888   6
  -6   0  -6 70.6552 13.5039  40
  -6   0  -6 69.8552 13.6433  42
  -6   0  -7-1.51070 7.40513  42
  -6   0  -7-2.28357 7.13449  40
  -6   0  -7 6.12009 51.6543  11
  -6   0  -7 24.1204 73.5238   6
  -6   0  -7-7.00960 26.6498   3
  -6   0  -8 431.826 54.1063  42
  -6   0  -8 479.109 82.8377   3
  -6   0  -8 96.3613 78.8449  11
  -6   0  -8 447.678 54.1851  40
  -6   0  -8 112.416 118.007  25
  -6   0  -9 5.70763 7.70206  42
  -6   0  -9 22.7445 25.5680   3
  -6   0  -9 20.0676 60.0342  11
  -6   0  -9 9.83899 8.00859  40
  -6   0  -9-29.2467 102.946  25
  -6   0 -10 98.3094 17.8759  42
  -6   0 -10 114.385 17.7231  40
  -6   0 -10 41.3141 63.0587  11
  -6   0 -11 0.85303 8.13130  42
  -6   0 -11 5.10103 33.1873  54
  -6   0 -11-2.58457 7.63194  40
  -6   0 -11 6.98207 66.5496  11
  -6   0 -12 3316.85 449.341  54
  -6   0 -12 3979.64 431.932  42
  -6   0 -12 4080.52 432.043  40
  -6   0 -13-4.96963 7.93944  42
  -6   0 -13-25.6352 34.5551  54
  -6   0 -13 5.01460 7.45165  40
  -6   0 -14 824.909 99.3855  42
  -6   0 -14 829.452 119.989  54
  -6   0 -14 856.167 99.3361  40
  -6   0 -15 8.69814 7.61854  42
  -6   0 -15-4.61813 33.5098  54
  -6   0 -15-5.08098 7.18866  40
  -6   0 -15 11.7993 56.2324  11
  -6   0 -16 706.401 86.2930  42
  -6   0 -16 770.081 105.017  54
  -6   0 -16 772.039 86.5164  40
  -6   0 -17 11.2587 6.19292  42
  -6   0 -17 21.7153 27.0605  54
  -6   0 -17 22.5026 45.7502  11
  -6   0 -18 1113.15 120.283  42
  -6   0 -18 1177.02 134.468  54
  -6   0 -19 2.20645 4.18716  42
  -6   0 -19 16.2861 20.0608  54
  -6   0 -19-2.83583 33.7268  11
  -6   0 -19 1.34301 7.12897   8
  -6   1  21 122.325 17.3306  10
   6  -1 -21 41.7504 31.7937  46
  -6  -1  20 18.1659 4.83487  39
  -6   1  20 40.2564 10.4693  10
  -6  -1  20 30.2463 9.67028  10
   6  -1 -20 12.5475 31.3459  46
   6   1 -20 52.1522 31.5568  46
  -6  -1  19 1.56817 3.58505  39
  -6   1  19-0.96055 9.31018  10
  -6  -1  19-7.45824 9.70646  10
   6  -1 -19 5.15039 38.0976  46
  -6  -1  18-1.37192 3.86210  39
  -6   1  18 6.70843 10.2881  10
  -6  -1  18 19.7693 10.5286  10
  -6   1  17 159.085 26.3850  10
  -6  -1  17 162.964 26.5990  10
  -6   1  16 35.7819 9.04237  37
  -6   1  16 43.4153 14.6592  10
  -6  -1  16 37.0027 14.1569  10
  -6  -1  15 90.0241 25.6265  50
  -6   1  15 55.9540 12.0449  37
  -6   1  15 57.2504 16.6270  10
  -6  -1  15 83.0227 18.1813  10
  -6   1  14 411.880 64.8550  37
  -6   1  14 522.724 68.6851  10
  -6  -1  14 536.586 68.9792  10
  -6   1  14 948.485 84.1984  50
  -6  -1  14 785.217 79.1267  50
  -6   1  13 77.6396 19.9581  10
  -6  -1  13 88.8383 19.0986  10
  -6   1  13 71.4223 14.1191  37
  -6   1  13 122.424 30.9146  50
  -6  -1  13 99.1466 29.5615  50
  -6   1  12 7.94693 12.4794  10
  -6  -1  12 22.1379 13.3979  10
  -6   1  12 42.8928 24.7265  50
  -6  -1  12 31.5273 22.8869  50
  -6   1  12 12.5349 7.78667  37
  -6   1  11 1384.80 117.597  50
  -6  -1  11 1075.20 112.326  50
  -6   1  11 774.230 102.039  10
  -6  -1  11 869.204 102.990  10
  -6  -1  11 1151.15 145.616   1
  -6   1  11 966.991 136.564   1
  -6  -1  11 883.055 125.816  21
  -6   1  11 711.899 99.2808  37
  -6  -1  11 729.845 98.4258  39
  -6   1  11 946.880 124.787  14
  -6   1  10 478.174 56.1829  50
  -6  -1  10 307.228 51.1033  50
  -6  -1  10 541.836 89.0502  56
  -6   1  10 304.727 42.1191  10
  -6  -1  10 356.470 43.3688  10
  -6  -1  10 387.175 74.6942   1
  -6   1  10 340.948 68.2527   1
  -6   1  10 271.424 39.1875  37
  -6  -1  10 267.172 38.0515  39
  -6  -1  10 326.151 61.5251  21
  -6   1  10 317.938 59.6557  14
  -6  -1   9 50.6023 25.9180  21
  -6   1   9 65.7594 25.5541  14
  -6  -1   9 43.7014 22.7389  50
  -6  -1   9 87.7271 60.6735  56
  -6   1   9 64.4052 37.3310   1
  -6   1   9 14.6427 11.1856  10
  -6  -1   9 45.7690 14.0445  10
  -6  -1   9 92.0019 39.1933   1
  -6  -1   9 31.6340 7.07455  39
  -6   1   9 44.4328 9.90502  37
  -6   1   9 46.7811 14.5537  32
  -6  -1   8 292.649 50.8293  21
  -6   1   8 244.913 46.5781  14
  -6  -1   8 292.334 70.5726  56
  -6  -1   8 139.418 34.6659  50
  -6  -1   8 221.186 50.8079   1
  -6   1   8 245.016 54.9032   1
  -6   1   8 196.183 28.1561  10
  -6  -1   8 245.029 29.7419  10
  -6   1   8 195.469 25.7065  37
  -6   1   8 95.4421 26.8890  40
  -6  -1   8 172.304 23.9743  39
  -6   1   8 234.367 30.8253  32
  -6  -1   7 25.3177 20.6320  21
  -6   1   7 13.3742 17.6050  21
  -6   1   7 17.9784 17.1505  14
  -6   1   7 5.04716 45.8917  11
  -6  -1   7-4.52843 40.6629  11
  -6  -1   7 44.3442 48.8172  56
  -6  -1   7 15.1527 19.0868  50
  -6  -1   7 19.3265 9.98786  10
  -6  -1   7-6.66112 23.4915   1
  -6   1   7 6.15123 20.7811   1
  -6   1   7 12.8921 9.72412  10
  -6   1   7-4.95883 48.3497  47
  -6  -1   7 15.3987 22.5111  44
  -6  -1   7 10.3395 4.29554  39
  -6   1   7 15.8643 9.63706  40
  -6  -1   7 10.6944 6.36941  37
  -6   1   7 14.5044 6.28701  37
  -6   1   7 9.68749 10.2461  32
  -6  -1   6 33.8008 23.1212  21
  -6   1   6 67.8532 23.0304  21
  -6   1   6 51.0107 22.2592  14
  -6   1   6 58.1137 47.2483  11
  -6  -1   6 117.809 45.0987  11
  -6   1   6 40.8492 12.1058  10
  -6  -1   6 65.6860 13.7219  10
  -6  -1   6 57.1311 29.3446   1
  -6   1   6 74.4973 30.1755   1
  -6  -1   6 106.273 50.8512  56
  -6  -1   6 145.352 29.9182  50
  -6   1   6-57.6545 47.3854  47
  -6  -1   6 48.2650 23.6805  44
  -6   1   6 24.8934 11.2653  40
  -6   1   6 42.1178 9.02263  37
  -6  -1   6 45.5682 9.45029  37
  -6   1   6 38.1613 12.9820  32
  -6  -1   5 352.455 40.6845  10
  -6   1   5 340.662 40.0380  10
  -6  -1   5 394.556 64.3098   1
  -6   1   5 393.046 63.0431   1
  -6  -1   5 469.863 70.4402  56
  -6  -1   5 216.375 46.9182  50
  -6  -1   5 405.503 59.5372  21
  -6   1   5 336.682 54.1918  21
  -6   1   5 196.115 65.7823  47
  -6  -1   5 230.451 46.9757  44
  -6   1   5 213.512 38.9219  40
  -6   1   5 263.613 37.4393  37
  -6  -1   5 323.526 38.0727  37
  -6   1   5 186.402 62.7197  11
  -6  -1   5 316.298 63.7737  11
  -6   1   5 339.449 54.8460  14
  -6   1   4 340.872 50.9905  14
  -6  -1   4 305.381 51.7267  21
  -6   1   4 237.441 58.6180  11
  -6  -1   4 249.127 58.5104  11
  -6  -1   4 367.119 59.9716   1
  -6   1   4 407.151 58.9386   1
  -6  -1   4 452.511 66.6256  56
  -6  -1   4 190.861 43.6538  50
  -6   1   4 343.605 51.8035  21
  -6   1   4 113.990 57.6318  47
  -6  -1   4 218.406 41.9665  44
  -6  -1   4 318.678 33.4320  37
  -6   1   4 217.430 34.2312  40
  -6   1   4 266.361 32.6890  37
  -6   1   4 158.079 33.3885  34
  -6  -1   3 160.062 40.5364  50
  -6   1   3 305.976 47.1158  14
  -6  -1   3 333.403 51.5138  21
  -6   1   3 292.398 48.2668  21
  -6   1   3 138.929 55.1029  11
  -6  -1   3 188.401 54.0704  11
  -6   1   3 116.461 55.4565  47
  -6  -1   3 173.581 38.2331  44
  -6  -1   3 248.867 30.8106  37
  -6   1   3 209.678 31.8158  40
  -6   1   3 218.501 30.2241  37
  -6   1   3 348.817 55.5284   1
  -6  -1   3 264.527 32.7723   9
  -6   1   3 243.101 31.9325   9
  -6  -1   3 372.541 58.1297   1
  -6  -1   2 10.7760 21.9204   1
  -6   1   2 9.77189 20.4926   1
  -6  -1   2 9.38548 7.76856   9
  -6   1   2 12.3865 7.31903   9
  -6   1   2 2.89753 4.63055  37
  -6  -1   2 8.74370 5.21378  37
  -6  -1   2 32.1506 23.7525  50
  -6  -1   2 9.66071 18.0199  44
  -6   1   2 9.55535 7.21353  40
  -6  -1   2 17.1881 19.5505  21
  -6   1   2 23.1793 18.4376  21
  -6   1   2 4.49748 44.7847  11
  -6  -1   2 8.26449 43.6444  11
  -6  -1   1 553.677 59.6226   9
  -6   1   1 473.724 58.5234   9
  -6  -1   1 331.045 58.5343   8
  -6   1   1 464.887 60.1571   8
  -6  -1   1 328.712 75.2589  57
  -6  -1   1 293.926 66.6003  50
  -6  -1   1 573.268 77.1809  21
  -6   1   1 633.096 77.0318  21
  -6  -1   1 360.474 63.1753  44
  -6   1   1 469.325 56.9015  37
  -6   1   1 501.933 58.7066  40
  -6  -1   1 520.066 57.4872  37
  -6   1   1 292.272 78.5054  11
  -6  -1   1 270.070 75.1394  11
  -6  -1   0 95.4723 17.5776   8
  -6   1   0 104.686 18.5825   8
  -6  -1   0 115.383 17.0984   9
  -6   1   0 94.6313 15.9221   9
  -6  -1   0 126.002 47.4473  57
  -6   1   0-18.8843 47.4585  57
  -6  -1   0 58.6143 29.8564  50
  -6  -1   0 57.8649 22.4409  44
  -6  -1   0 101.061 14.6253  37
  -6   1   0 100.664 14.0410  37
  -6   1   0 101.022 15.7906  40
  -6  -1   0 147.200 33.5002  21
  -6   1   0 99.1922 28.6003  21
  -6   1   0 54.6008 46.5388  11
  -6  -1   0 12.8023 44.2609  11
  -6  -1  -1 1125.28 112.909   9
  -6   1  -1 998.654 111.930   9
  -6  -1  -1 913.659 112.783   8
  -6   1  -1 988.547 113.530   8
  -6  -1  -1 764.759 124.692  57
  -6   1  -1 234.155 116.695  57
  -6  -1  -1 584.896 118.412  50
  -6  -1  -1 1400.94 136.114  21
  -6   1  -1 450.638 126.583  47
  -6  -1  -1 710.136 114.598  44
  -6   1  -1 910.953 110.721  42
  -6  -1  -1 894.884 110.539  42
  -6  -1  -1 1080.34 110.742  37
  -6   1  -1 1028.37 111.539  40
  -6   1  -1 890.054 109.840  37
  -6  -1  -1 520.971 124.049  11
  -6   1  -1 679.369 129.153  11
  -6  -1  -2 86.2705 37.7109  50
  -6  -1  -2 490.213 65.9501  57
  -6   1  -2-34.0268 50.8408  57
  -6  -1  -2 239.616 75.3980  47
  -6   1  -2 99.3979 57.2558  47
  -6   1  -2 212.651 27.0006  42
  -6  -1  -2 215.279 26.9509  42
  -6   1  -2 181.468 25.7120  37
  -6  -1  -2 197.676 26.2754  37
  -6   1  -2 219.570 27.7997  40
  -6  -1  -2 160.982 55.6160  11
  -6   1  -2 245.207 50.3016   3
  -6  -1  -2 242.022 48.6960   3
  -6  -1  -2 219.335 28.9771   9
  -6   1  -2 177.619 27.6454   9
  -6   1  -2 97.6093 53.8120  11
  -6  -1  -2 237.256 30.2954   8
  -6   1  -2 219.776 30.3499   8
  -6   1  -3-10.1446 42.8443  11
  -6  -1  -3-4.81677 45.1536  11
  -6   1  -3 6.04873 23.0585   3
  -6  -1  -3 22.9500 26.1263   3
  -6  -1  -3 26.1420 9.06920   9
  -6   1  -3 13.8638 7.91035   9
  -6  -1  -3 8.97007 10.4556   8
  -6   1  -3 11.8122 11.0656   8
  -6  -1  -3-6.47311 27.9559  50
  -6   1  -3-52.0416 44.1308  57
  -6   1  -3 17.5908 7.38909  42
  -6   1  -3-32.2057 50.1594  47
  -6  -1  -3 12.3458 6.31415  42
  -6   1  -3 23.2809 7.97148  40
  -6   1  -3 12.0161 4.99735  37
  -6  -1  -3 11.6872 5.59899  37
  -6  -1  -4 11.9375 24.2733   3
  -6   1  -4-10.6097 46.6868  11
  -6  -1  -4 30.4733 44.0991  11
  -6   1  -4 18.7392 23.7625   3
  -6   1  -4 0.90320 7.33370   9
  -6  -1  -4 4.04688 8.26774   9
  -6  -1  -4 12.9681 11.0115   8
  -6   1  -4 19.7239 12.8630   8
  -6  -1  -4 10.2347 30.0316  50
  -6   1  -4 15.1566 40.8699  57
  -6   1  -4 84.8546 56.2745  47
  -6   1  -4 8.78036 6.94924  42
  -6  -1  -4 14.8212 6.82614  42
  -6   1  -4 2.23635 6.52725  40
  -6   1  -4 4.05062 3.99895  37
  -6  -1  -4 6.24680 5.16675  37
  -6   1  -5 292.460 79.4633  57
  -6  -1  -5 179.857 73.8304  50
  -6   1  -5 582.882 66.3370  42
  -6  -1  -5 535.846 65.9356  42
  -6   1  -5 570.848 66.4401  40
  -6   1  -5 194.913 86.6062  11
  -6  -1  -5 193.620 86.7648  11
  -6  -1  -5 611.806 69.6592   8
  -6   1  -5 652.745 70.0955   8
  -6   1  -5 587.580 93.0016   3
  -6  -1  -5 590.851 92.0175   3
  -6   1  -6 316.748 54.6290  57
  -6  -1  -6 60.4286 39.7879  50
  -6   1  -6 105.266 101.619  25
  -6   1  -6 172.203 22.4610  42
  -6  -1  -6 119.118 21.1773  42
  -6   1  -6 178.042 22.9365  40
  -6   1  -6 99.4811 62.3479  11
  -6  -1  -6 28.5191 54.1887  11
  -6  -1  -6 164.967 46.4725   3
  -6   1  -6 190.193 48.1378   3
  -6   1  -7 386.775 287.232   6
  -6  -1  -7 261.798 281.012   6
  -6   1  -7 3055.65 293.923   3
  -6  -1  -7 3271.38 295.431   3
  -6   1  -7 1825.20 262.919  57
  -6  -1  -7 848.756 259.314  50
  -6   1  -7 2699.92 254.624  42
  -6  -1  -7 2591.44 254.383  42
  -6   1  -7 876.796 266.634  11
  -6  -1  -7 911.145 267.189  11
  -6   1  -7 2626.61 254.840  40
  -6   1  -7 805.513 307.334  25
  -6  -1  -8 262.670 58.2723  54
  -6   1  -8 355.858 41.6109  42
  -6  -1  -8 319.818 41.1544  42
  -6   1  -8 174.880 113.049  25
  -6   1  -8 310.084 41.4587  40
  -6  -1  -8 44.4730 65.5414  11
  -6   1  -8 121.449 72.8117  11
  -6  -1  -8 358.444 70.2389   3
  -6   1  -8 318.773 68.8353   3
  -6  -1  -9 170.934 47.8834  54
  -6   1  -9 173.913 23.9045  42
  -6  -1  -9 150.638 23.6019  42
  -6   1  -9 30.3176 99.3043  25
  -6   1  -9 176.831 24.2646  40
  -6   1  -9 195.432 51.4489   3
  -6  -1  -9 172.721 49.6798   3
  -6   1  -9-6.60864 60.1540  11
  -6  -1  -9 59.7182 64.0261  11
  -6   1 -10 108.055 81.0609  11
  -6  -1 -10 61.6458 75.9917  11
  -6   1 -10 419.404 51.9273  40
  -6  -1 -10 388.782 73.8505  54
  -6   1 -10 425.489 51.7454  42
  -6  -1 -10 412.752 51.5134  42
  -6   1 -11 115.552 80.5853  11
  -6  -1 -11 111.410 82.0958  11
  -6   1 -11 432.329 54.7920  40
  -6  -1 -11 411.605 77.7329  54
  -6   1 -11 443.080 54.6689  42
  -6  -1 -11 458.061 54.8254  42
  -6  -1 -12 97.2249 68.8365  11
  -6   1 -12 199.861 28.2981  40
  -6  -1 -12 202.955 54.7761  54
  -6   1 -12 196.462 28.3010  42
  -6  -1 -12 210.469 28.3934  42
  -6   1 -13 64.8275 74.3650  11
  -6  -1 -13 108.312 82.8801  11
  -6   1 -13 417.498 51.5795  40
  -6  -1 -13 401.590 76.2045  54
  -6   1 -13 404.042 51.2997  42
  -6  -1 -13 431.369 51.6478  42
  -6   1 -14 85.3779 68.6452  11
  -6  -1 -14 83.5318 72.8707  11
  -6   1 -14 301.395 38.9863  40
  -6  -1 -14 346.192 63.6756  54
  -6   1 -14 195.116 55.5859  54
  -6   1 -14 291.242 38.7606  42
  -6  -1 -14 327.594 39.2392  42
  -6   1 -15 38.9774 53.7502  11
  -6  -1 -15-11.8346 57.5968  11
  -6   1 -15 97.2114 16.0575  40
  -6   1 -15 103.653 38.0237  54
  -6  -1 -15 204.019 47.4470  54
  -6   1 -15 103.290 15.9012  42
  -6  -1 -15 93.2032 15.9825  42
  -6   1 -16 68.8175 54.4897  11
  -6  -1 -16 63.1982 56.1461  11
  -6   1 -16 152.683 22.5345  42
  -6  -1 -16 200.472 23.5099  42
  -6   1 -16 150.107 22.7444  40
  -6   1 -16 154.842 41.2954  54
  -6  -1 -16 180.068 47.6708  54
  -6  -1 -17 95.0003 51.4623  50
  -6   1 -17 382.778 45.2476  42
  -6  -1 -17 406.179 45.5818  42
  -6   1 -17 137.744 64.1059  11
  -6  -1 -17 135.236 65.6027  11
  -6   1 -17 396.493 45.5615  40
  -6  -1 -17 408.482 63.6913  54
  -6   1 -17 380.581 61.1574  54
  -6   1 -18 181.524 24.8659  42
  -6  -1 -18 198.915 25.1668  42
  -6   1 -18 81.0313 44.4025  11
  -6  -1 -18 62.5550 46.7944  11
  -6   1 -18 198.874 27.3003   8
  -6  -1 -18 204.317 28.0119   8
  -6   1 -18 184.364 25.0657  40
  -6  -1 -18 248.511 42.5962  54
  -6   1 -18 232.437 40.4893  54
  -6  -1 -19 252.135 43.7613  54
  -6  -2  20 92.2253 13.7299  39
  -6   2  20 145.770 17.6065  10
   6  -2 -20 106.747 39.0185  46
  -6   2  19 283.809 37.0209  37
  -6  -2  19 261.694 36.5286  39
  -6   2  19 367.491 40.3175  10
  -6  -2  19 334.062 39.6978  10
   6  -2 -19 308.657 65.1300  46
  -6   2  18 35.3897 10.6590  10
  -6  -2  18 24.2555 10.2426  10
  -6  -2  18 12.6096 4.82856  39
  -6   2  18 14.6615 6.10973  37
   6  -2 -18 5.81152 40.0966  46
[truncated: 140,862 more chars]
