# Supplementary material for: rac-1-(2-{[(Benz­yloxy)carbon­yl]amino}­cyclo­hex­yl)pyrrolidin-1-ium chloride
Source: IUCrdata. 2026 Jun 30;11(Pt 6):x260664. doi: 10.1107/S2414314626006644 (PMC13330911; doi:10.1107/S2414314626006644)
Supplement: Supplementary file 2 [file x-11-x260664-Isup2.hkl]

data_I                                                                          
_shelx_title ' exp_203_marsi51_20231020_autored_a.res in P2(1)/c'               
_shelx_refln_list_code          4                                               
_shelx_F_calc_maximum      167.56                                               
_exptl_crystal_F_000       728.00                                               
_reflns_d_resolution_high  0.8289                                               
                                                                                
loop_                                                                           
 _space_group_symop_operation_xyz                                               
 'x, y, z'                                                                      
 '-x, y+1/2, -z+1/2'                                                            
 '-x, -y, -z'                                                                   
 'x, -y-1/2, z-1/2'                                                             
                                                                                
_cell_length_a     8.8647                                                       
_cell_length_b     9.7156                                                       
_cell_length_c    20.2752                                                       
_cell_angle_alpha  90.000                                                       
_cell_angle_beta   94.339                                                       
_cell_angle_gamma  90.000                                                       
                                                                                
_shelx_F_squared_multiplier     1.000                                           
                                                                                
loop_                                                                           
 _refln_index_h                                                                 
 _refln_index_k                                                                 
 _refln_index_l                                                                 
 _refln_F_squared_calc                                                          
 _refln_F_squared_meas                                                          
 _refln_F_squared_sigma                                                         
 _refln_observed_status                                                         
   1   0   0       2965.91       2769.83       104.98 o                         
   2   0   0          5.74          5.44         1.69 o                         
   3   0   0      12604.07      12130.06       614.70 o                         
   4   0   0        208.00        188.85        17.99 o                         
   5   0   0          4.11         18.49        12.40 o                         
   6   0   0        170.64        153.88        17.19 o                         
   7   0   0        337.40        292.69        18.04 o                         
   8   0   0       1496.29       1270.12        76.42 o                         
   9   0   0          0.75          6.00         4.04 o                         
  10   0   0        675.95       1193.83       165.43 o                         
   1   1   0         23.16         19.68         1.44 o                         
   2   1   0       3448.94       3223.22       206.74 o                         
   3   1   0       2687.49       2647.62       101.65 o                         
   4   1   0       1766.02       1946.96        89.29 o                         
   5   1   0          5.70          1.43         8.07 o                         
   6   1   0        105.87         74.86         6.15 o                         
   7   1   0         50.10         41.04         5.76 o                         
   8   1   0         34.88         34.87         5.14 o                         
   9   1   0         31.07         30.64         7.64 o                         
  10   1   0          1.31         -7.61        29.58 o                         
   0   2   0      28076.45      26223.73      1616.05 o                         
   1   2   0       2156.01       2008.44        79.59 o                         
   2   2   0         74.89         76.23         3.94 o                         
   3   2   0        698.84        747.34        28.72 o                         
   4   2   0         12.13         23.06         5.45 o                         
   5   2   0       2779.53       3079.80       587.40 o                         
   6   2   0         42.32         35.54         3.75 o                         
   7   2   0          2.00          4.48         2.21 o                         
   8   2   0        276.10        279.89        18.22 o                         
   9   2   0        411.80        398.09        23.30 o                         
  10   2   0         91.19         98.53        20.58 o                         
   1   3   0       2396.75       2580.57       138.54 o                         
   2   3   0         10.92         20.01         2.68 o                         
   3   3   0         66.82         82.40        10.23 o                         
   4   3   0       1314.64       1369.37       109.11 o                         
   5   3   0        527.45        430.72        38.58 o                         
   6   3   0         33.04         30.09         5.63 o                         
   7   3   0        984.05        743.47        70.56 o                         
   8   3   0        129.48        103.23        19.50 o                         
   9   3   0        154.56        178.23        18.26 o                         
  10   3   0        150.70        157.74        32.72 o                         
   0   4   0       3145.98       3358.01       284.63 o                         
   1   4   0         20.60         27.18         3.31 o                         
   2   4   0          7.19          4.49         2.62 o                         
   3   4   0          6.46         17.77         6.62 o                         
   4   4   0         16.78         16.23         5.09 o                         
   5   4   0        138.40        129.82        11.81 o                         
   6   4   0         64.10         53.41         5.95 o                         
   7   4   0        131.82         99.05        11.59 o                         
   8   4   0        455.58        406.12        31.50 o                         
   9   4   0        550.61        700.75        81.29 o                         
  10   4   0          4.96         18.63        14.44 o                         
   1   5   0        921.29        902.16        60.22 o                         
   2   5   0       3956.71       4910.19       319.51 o                         
   3   5   0       1467.50       1769.41       119.00 o                         
   4   5   0       1106.59       1025.48        75.69 o                         
   5   5   0        217.15        202.92        22.89 o                         
   6   5   0        497.96        480.92        24.42 o                         
   7   5   0        378.65        347.88        35.11 o                         
   8   5   0        129.58        123.05        10.64 o                         
   9   5   0          1.45          6.52         6.60 o                         
   0   6   0          3.76         10.99         4.86 o                         
   1   6   0        205.30        208.32        18.10 o                         
   2   6   0         63.82         65.90         6.55 o                         
   3   6   0         35.75         53.38         9.65 o                         
   4   6   0        247.58        264.45        24.91 o                         
   5   6   0        116.88        103.65        11.70 o                         
   6   6   0         66.34         61.82         6.44 o                         
   7   6   0          2.46         -5.18         7.70 o                         
   8   6   0         33.63         23.11        32.48 o                         
   9   6   0         53.07        100.57        30.32 o                         
   1   7   0         12.66         20.19         4.45 o                         
   2   7   0          1.20          2.32         3.07 o                         
   3   7   0        172.26        202.14        12.84 o                         
   4   7   0        248.74        279.94        24.21 o                         
   5   7   0        502.34        476.30        74.97 o                         
   6   7   0        131.00        156.39        16.33 o                         
   7   7   0         48.72         47.88         7.95 o                         
   8   7   0        223.50        186.85        22.04 o                         
   0   8   0        678.95        690.89       166.07 o                         
   1   8   0          9.32         11.61         4.55 o                         
   2   8   0        113.71        162.68        20.44 o                         
   3   8   0       1706.23        919.06       170.66 o                         
   4   8   0        283.59        263.60        56.23 o                         
   5   8   0       1339.31       1255.07       127.87 o                         
   6   8   0        475.00        513.24        36.43 o                         
   7   8   0         30.28         31.20         5.84 o                         
   1   9   0        335.04        391.09        35.48 o                         
   2   9   0        225.20        250.02        36.03 o                         
   3   9   0        115.61        118.23        30.87 o                         
   4   9   0        198.25        202.21        19.03 o                         
   5   9   0          0.61          2.06         6.25 o                         
   6   9   0          6.01          8.58         5.51 o                         
   0  10   0        491.63        599.50       191.86 o                         
   1  10   0        115.85        165.95        16.82 o                         
   2  10   0         50.27         27.01        31.25 o                         
   3  10   0        146.13        175.34        17.53 o                         
   4  10   0        110.38        116.09        12.31 o                         
   5  10   0         69.04         56.56        12.60 o                         
   1  11   0        100.04          7.26        23.44 o                         
   2  11   0        181.29        172.74        73.46 o                         
   3  11   0         18.04         20.24         6.68 o                         
 -10   1   1        238.53        450.00        56.76 o                         
  -9   1   1         61.65         62.63         5.97 o                         
  -8   1   1         91.54        101.74         6.98 o                         
  -7   1   1        244.21        218.62        22.22 o                         
  -6   1   1        479.92        360.97        21.33 o                         
  -5   1   1       2518.02       2938.30       180.33 o                         
  -4   1   1        226.03        256.41        17.00 o                         
  -3   1   1        944.76        918.05        36.84 o                         
  -2   1   1       4511.10       4388.04       150.14 o                         
  -1   1   1        946.22        969.06        43.90 o                         
   0   1   1        463.29        518.05        26.48 o                         
   1   1   1        365.71        398.25        15.11 o                         
   2   1   1       2280.18       2355.38        78.92 o                         
   3   1   1       5894.19       5560.34       221.25 o                         
   4   1   1        449.16        473.01        29.90 o                         
   5   1   1       1178.44       1147.62        74.45 o                         
   6   1   1        964.94        713.00        41.77 o                         
   7   1   1        162.06        121.57         7.44 o                         
   8   1   1         21.18         16.83         4.76 o                         
   9   1   1        687.36        764.96        54.11 o                         
  10   1   1          0.02        -15.45        27.88 o                         
 -10   2   1         18.88         25.93         8.89 o                         
  -9   2   1          3.28         17.16        15.11 o                         
  -8   2   1         35.83         41.28         4.84 o                         
  -7   2   1        492.41        426.53        29.71 o                         
  -6   2   1       2470.29       1942.44       112.13 o                         
  -5   2   1        153.46        162.35        17.44 o                         
  -4   2   1        220.96        303.92        16.34 o                         
  -3   2   1        972.14       1002.73        41.89 o                         
  -2   2   1         42.48         39.82         3.05 o                         
  -1   2   1      15262.75      15869.55       604.73 o                         
   0   2   1        494.81        477.84        24.16 o                         
   1   2   1       7498.92       7861.13       332.18 o                         
   2   2   1       4118.87       4292.34       167.81 o                         
   3   2   1       5485.11       5779.91       242.43 o                         
   4   2   1         71.02         97.26         9.52 o                         
   5   2   1        639.09        577.50        24.83 o                         
   6   2   1          0.47          1.10         3.01 o                         
   7   2   1        277.58        220.81        14.97 o                         
   8   2   1        132.50        114.17         8.45 o                         
   9   2   1        179.14        231.33        23.46 o                         
  10   2   1         48.42         53.80        12.46 o                         
 -10   3   1         46.16         39.49        13.48 o                         
  -9   3   1          0.04         15.53        15.31 o                         
  -8   3   1        650.41        505.75        26.91 o                         
  -7   3   1        340.64        283.48        25.03 o                         
  -6   3   1        172.33        143.04        11.56 o                         
  -5   3   1          0.52          8.68         3.32 o                         
  -4   3   1       1832.41       1903.36       124.57 o                         
  -3   3   1        519.63        542.18        43.72 o                         
  -2   3   1        236.12        248.71        14.67 o                         
  -1   3   1         11.28         26.99         3.90 o                         
   0   3   1        718.67        836.27        46.75 o                         
   1   3   1        395.25        429.95        28.50 o                         
   2   3   1        764.43        858.76        45.92 o                         
   3   3   1       1294.46       1526.25        78.94 o                         
   4   3   1       1077.88       1090.25        89.10 o                         
   5   3   1        818.43        731.13        37.17 o                         
   6   3   1        174.34        164.31        16.44 o                         
   7   3   1        198.98        152.79        12.54 o                         
   8   3   1          0.26          0.92         8.52 o                         
   9   3   1        119.42        122.16        18.01 o                         
  10   3   1         80.12         90.55        15.89 o                         
 -10   4   1        791.77       1118.19       244.14 o                         
  -9   4   1       1384.87       1622.68       279.46 o                         
  -8   4   1        113.94         97.13        10.03 o                         
  -7   4   1        872.73        736.35        82.14 o                         
  -6   4   1        558.62        406.06        22.44 o                         
  -5   4   1        417.77        343.66        33.89 o                         
  -4   4   1        876.99        776.21        51.21 o                         
  -3   4   1         17.89         45.13         6.44 o                         
  -2   4   1         69.31         68.78         8.95 o                         
  -1   4   1       2977.52       3007.40       189.43 o                         
   0   4   1        159.01        181.13        15.25 o                         
   1   4   1       2272.92       2843.57       168.78 o                         
   2   4   1       1983.93       2320.94       133.20 o                         
   3   4   1        192.01        270.41        22.20 o                         
   4   4   1       1981.60       1933.54        97.60 o                         
   5   4   1         53.76         45.25         5.30 o                         
   6   4   1        113.21         81.28         9.33 o                         
   7   4   1       1180.09        970.79       109.71 o                         
   8   4   1          6.26         -2.19         7.39 o                         
   9   4   1        496.93        566.62        49.01 o                         
  -9   5   1          5.92         11.76         7.27 o                         
  -8   5   1        167.22        134.85        15.70 o                         
  -7   5   1        123.72        111.37        12.85 o                         
  -6   5   1        364.44        326.24        20.06 o                         
  -5   5   1       1006.55        849.56        61.05 o                         
  -4   5   1         57.02         51.13         7.31 o                         
  -3   5   1        385.67        494.55        39.42 o                         
  -2   5   1        565.32        632.44        55.89 o                         
  -1   5   1        333.32        409.03        31.60 o                         
   0   5   1         23.56         28.16         5.38 o                         
   1   5   1          6.30          5.61         2.20 o                         
   2   5   1        115.89        137.05        11.18 o                         
   3   5   1         67.07         66.81         8.42 o                         
   4   5   1        596.34        658.87        42.92 o                         
   5   5   1        104.96         85.72         6.85 o                         
   6   5   1        738.57        686.99        44.42 o                         
   7   5   1        138.27        144.52        12.67 o                         
   8   5   1         35.05         37.25        11.37 o                         
   9   5   1         11.53         11.22         7.73 o                         
  -9   6   1          3.41         15.28        15.68 o                         
  -8   6   1         16.76         24.05        19.42 o                         
  -7   6   1         41.08         43.00         7.95 o                         
  -6   6   1          3.58          1.47         3.30 o                         
  -5   6   1         22.39         23.07         8.67 o                         
  -4   6   1        530.32        601.70        51.22 o                         
  -3   6   1        803.11        905.33        72.30 o                         
  -2   6   1        159.08        241.55        25.33 o                         
  -1   6   1       1023.61       1015.92        77.39 o                         
   0   6   1         47.88         57.94         7.31 o                         
   1   6   1          5.26         11.21         3.47 o                         
   2   6   1        210.09        232.84        16.41 o                         
   3   6   1        746.98        842.67        76.41 o                         
   4   6   1        442.86        420.16        47.19 o                         
   5   6   1        186.13        186.49        21.52 o                         
   6   6   1        176.84        145.15        14.56 o                         
   7   6   1        193.21        201.20        20.79 o                         
   8   6   1        174.76        130.15        17.60 o                         
  -8   7   1        259.77        204.45        23.54 o                         
  -7   7   1        241.46        262.41        33.08 o                         
  -6   7   1        175.01        172.65        19.62 o                         
  -5   7   1        157.37        178.22        25.43 o                         
  -4   7   1        684.05        771.95        69.88 o                         
  -3   7   1        449.37        572.81        68.09 o                         
  -2   7   1        224.88        269.23        37.65 o                         
  -1   7   1         10.74         13.15         3.89 o                         
   0   7   1       1906.82       2546.29       329.90 o                         
   1   7   1        947.91        916.86        91.51 o                         
   2   7   1        397.33        428.81        35.30 o                         
   3   7   1        602.98        690.21        53.31 o                         
   4   7   1        518.39        632.73        85.77 o                         
   5   7   1        258.21        126.87        38.60 o                         
   6   7   1         33.34         43.18         7.39 o                         
   7   7   1          4.58         -4.52         7.75 o                         
   8   7   1        170.15        146.05        18.58 o                         
  -7   8   1        257.49        190.09        23.46 o                         
  -6   8   1          1.19         -1.91         7.23 o                         
  -5   8   1         73.62         66.50         9.23 o                         
  -4   8   1        107.23        109.34        12.96 o                         
  -3   8   1         19.70         13.33         6.59 o                         
  -2   8   1         22.82         31.56         7.06 o                         
  -1   8   1        840.69        796.51        87.28 o                         
   0   8   1         28.57         30.97         7.44 o                         
   1   8   1        947.82       1074.65        82.63 o                         
   2   8   1         24.76         32.43         6.26 o                         
   3   8   1        384.43        363.97        32.78 o                         
   4   8   1        479.02        467.22        55.77 o                         
   5   8   1         37.02         43.36        10.44 o                         
   6   8   1         22.85         35.37         8.02 o                         
   7   8   1        161.92        208.96        32.44 o                         
  -6   9   1          6.27         18.54         5.78 o                         
  -5   9   1        223.53        249.46        26.90 o                         
  -4   9   1         19.97         17.51         8.62 o                         
  -3   9   1        244.24        248.85        21.67 o                         
  -2   9   1        111.85        121.83        20.50 o                         
  -1   9   1          4.45         -1.83         5.44 o                         
   0   9   1         11.03        142.75        37.74 o                         
   1   9   1        150.18        182.55        19.21 o                         
   2   9   1          7.42         12.21        10.15 o                         
   3   9   1        223.29        232.46        35.42 o                         
   4   9   1         14.97         12.64        10.15 o                         
   5   9   1        227.76        237.86        19.65 o                         
   6   9   1        772.87        890.17        56.25 o                         
  -5  10   1         42.22         45.99         7.51 o                         
  -4  10   1        137.63        164.94        18.94 o                         
  -3  10   1        278.05        329.36        31.13 o                         
  -2  10   1          9.36          0.67        26.07 o                         
  -1  10   1        110.37        148.00        17.10 o                         
   0  10   1       1366.99       1389.70       206.53 o                         
   1  10   1        454.39        504.79       104.24 o                         
   2  10   1        636.57        612.57       229.59 o                         
   3  10   1         49.15         63.10         8.89 o                         
   4  10   1          6.41          9.50         5.80 o                         
   5  10   1         66.73         88.51        15.50 o                         
  -3  11   1          1.03          4.21        10.59 o                         
  -2  11   1          4.81          2.19         6.04 o                         
  -1  11   1          0.04          0.20         9.06 o                         
   0  11   1          0.09         -0.09         5.50 o                         
   1  11   1        185.28         69.35        26.36 o                         
   2  11   1          6.57          7.62        10.08 o                         
   3  11   1         14.39         18.71        10.15 o                         
 -10   0   2         48.23         94.99        45.84 o                         
  -9   0   2          1.55          8.39         4.63 o                         
  -8   0   2         33.59         43.35        10.28 o                         
  -7   0   2       1366.53       1287.66       129.89 o                         
  -6   0   2        132.32         97.11         8.19 o                         
  -5   0   2         83.32         94.09        12.71 o                         
  -4   0   2       1317.21       1564.42       109.44 o                         
  -3   0   2       2774.75       2938.94       204.05 o                         
  -2   0   2        232.59        225.95        15.41 o                         
  -1   0   2      16666.25      11677.50       766.15 o                         
   0   0   2       6058.42       4652.50       501.05 o                         
   1   0   2        259.29        151.96        10.01 o                         
   2   0   2          6.84          5.39         2.80 o                         
   3   0   2       1456.25       1216.88       566.30 o                         
   4   0   2         16.20          7.60         9.39 o                         
   5   0   2        345.88        257.42        45.39 o                         
   6   0   2       1224.53        919.50        70.12 o                         
   7   0   2        392.65        395.11        24.45 o                         
   8   0   2       1919.82       1719.12       107.31 o                         
   9   0   2         22.59         25.38        49.02 o                         
  10   0   2        172.17        313.95        65.66 o                         
 -10   1   2         16.71         19.89        29.73 o                         
  -9   1   2         12.44         12.99         3.61 o                         
  -8   1   2        941.56        960.13        68.53 o                         
  -7   1   2        333.04        290.38        23.02 o                         
  -6   1   2          5.22          7.96         1.98 o                         
  -5   1   2         78.95         83.21         9.24 o                         
  -4   1   2        193.33        162.51        11.17 o                         
  -3   1   2       9002.47       9557.22       390.27 o                         
  -2   1   2      10292.23      10217.71       541.73 o                         
  -1   1   2          0.79          2.78         1.71 o                         
   0   1   2        137.11         93.35         5.93 o                         
   1   1   2       5517.09       5053.93       218.24 o                         
   2   1   2       2635.11       2486.77        89.05 o                         
   3   1   2       2922.46       3200.43       190.84 o                         
   4   1   2        153.14        143.83        15.85 o                         
   5   1   2        626.45        579.31        54.10 o                         
   6   1   2        191.19        162.92        12.10 o                         
   7   1   2        227.22        177.34        14.65 o                         
   8   1   2       2261.38       1854.92        83.24 o                         
   9   1   2        217.29        227.50        22.22 o                         
  10   1   2         21.03         46.84        27.88 o                         
 -10   2   2         48.04         59.98        32.73 o                         
  -9   2   2         39.61         44.18         9.41 o                         
  -8   2   2         68.41         75.47         6.99 o                         
  -7   2   2        430.61        357.60        19.11 o                         
  -6   2   2        252.05        229.25        16.09 o                         
  -5   2   2        269.97        255.54        19.93 o                         
  -4   2   2       1330.48       1426.28        66.97 o                         
  -3   2   2        444.02        489.13        21.58 o                         
  -2   2   2       7625.28       7902.96       326.71 o                         
  -1   2   2      10298.92       9895.90       471.92 o                         
   0   2   2       5451.10       5276.68       248.52 o                         
   1   2   2       9703.46       9690.41       422.07 o                         
   2   2   2          9.54         20.15         1.84 o                         
   3   2   2         40.45         52.18         3.87 o                         
   4   2   2       1543.26       1704.35        95.83 o                         
   5   2   2        114.62        101.61         8.99 o                         
   6   2   2        450.74        343.54        22.65 o                         
   7   2   2        538.27        448.07        39.72 o                         
   8   2   2        841.36        721.74        43.05 o                         
   9   2   2        451.74        439.16        39.34 o                         
  10   2   2         75.61        113.45        17.91 o                         
 -10   3   2          0.16        246.60       203.97 o                         
  -9   3   2        337.09        311.90        43.38 o                         
  -8   3   2         13.08         16.84         6.45 o                         
  -7   3   2          4.00          7.35         4.26 o                         
  -6   3   2        696.01        586.49        57.11 o                         
  -5   3   2        168.49        112.47         9.63 o                         
  -4   3   2        126.15        162.95        14.32 o                         
  -3   3   2       1070.33       1108.78        57.70 o                         
  -2   3   2         67.82         50.55         9.01 o                         
  -1   3   2       7338.29       8119.58       587.42 o                         
   0   3   2       1399.02       1636.74        78.66 o                         
   1   3   2        302.49        360.84        21.42 o                         
   2   3   2       3630.22       3983.82       206.65 o                         
   3   3   2       4123.02       4405.35       222.74 o                         
   4   3   2         75.12         73.81        13.60 o                         
   5   3   2       1670.57       1462.09        67.08 o                         
   6   3   2          4.22          4.41         3.37 o                         
   7   3   2          1.80          1.27         5.17 o                         
   8   3   2        249.47        228.97        17.72 o                         
   9   3   2         71.78         65.08        13.61 o                         
  10   3   2        296.28        393.82        65.03 o                         
 -10   4   2        297.81        470.02        79.23 o                         
  -9   4   2        169.52        210.73        17.40 o                         
  -8   4   2         50.01         42.41         8.17 o                         
  -7   4   2         18.98         15.80         3.99 o                         
  -6   4   2       1880.38       1591.19        66.31 o                         
  -5   4   2         15.85         21.77         3.41 o                         
  -4   4   2        336.90        304.31        17.21 o                         
  -3   4   2         16.23         17.07         5.19 o                         
  -2   4   2         45.14         54.78         6.24 o                         
  -1   4   2       2019.75       2339.90       154.30 o                         
   0   4   2         74.66         87.86        10.55 o                         
   1   4   2        540.21        630.74        53.30 o                         
   2   4   2         69.94         92.32         6.74 o                         
   3   4   2         80.82        111.02         7.97 o                         
   4   4   2         17.17         21.91         3.60 o                         
   5   4   2         64.08         80.79         9.54 o                         
   6   4   2          0.24          3.81         2.87 o                         
   7   4   2         72.39         61.07         8.25 o                         
   8   4   2         52.55         52.95        15.03 o                         
   9   4   2         19.81         16.41         8.92 o                         
  -9   5   2         88.28         86.18        31.91 o                         
  -8   5   2          1.13         -2.52         4.03 o                         
  -7   5   2          6.66          5.50         4.22 o                         
  -6   5   2       2182.07       2023.95        91.83 o                         
  -5   5   2          1.25          2.85         2.53 o                         
  -4   5   2        612.75        600.41        51.82 o                         
  -3   5   2        119.78        104.72         8.08 o                         
  -2   5   2        414.85        514.62        48.06 o                         
  -1   5   2          2.94          2.51         3.38 o                         
   0   5   2        715.71        840.78        63.00 o                         
   1   5   2        832.15       1060.44        70.81 o                         
   2   5   2        492.25        582.46        48.54 o                         
   3   5   2        495.31        488.02        28.84 o                         
   4   5   2        602.87        608.04        35.73 o                         
   5   5   2          3.51          2.03         3.72 o                         
   6   5   2         53.81         57.45        15.97 o                         
   7   5   2         46.73         29.34         6.59 o                         
   8   5   2         91.92        104.34        10.89 o                         
   9   5   2        110.76        147.71        25.22 o                         
  -9   6   2        900.99       1183.48       549.94 o                         
  -8   6   2          4.67          1.75        18.52 o                         
  -7   6   2       1049.13       1018.97        74.28 o                         
  -6   6   2       1948.73       1868.67        94.52 o                         
  -5   6   2        137.89        120.66        21.82 o                         
  -4   6   2         95.35         85.15        10.93 o                         
  -3   6   2        217.46        205.87        17.76 o                         
  -2   6   2       2888.64       2949.04       166.65 o                         
  -1   6   2         34.37         56.57         5.21 o                         
   0   6   2         33.71         34.65         3.98 o                         
   1   6   2       3568.31       4277.16       311.81 o                         
   2   6   2         34.63         28.65         3.80 o                         
   3   6   2        860.03        956.28        83.67 o                         
   4   6   2       2312.38       2359.68       175.13 o                         
   5   6   2         18.50         17.88         6.42 o                         
   6   6   2        515.61        445.98        37.95 o                         
   7   6   2        626.50        696.56        54.49 o                         
   8   6   2          0.22         -0.30         6.42 o                         
  -8   7   2         16.37         17.84        16.16 o                         
  -7   7   2         53.03         33.88         9.93 o                         
  -6   7   2         64.11         72.25        12.76 o                         
  -5   7   2        236.28        228.49        30.59 o                         
  -4   7   2         72.07         68.17         9.36 o                         
  -3   7   2          1.13          2.60         3.32 o                         
  -2   7   2        245.62        315.94        31.75 o                         
  -1   7   2          6.24          6.02         3.80 o                         
   0   7   2         32.74         33.21         6.87 o                         
   1   7   2         40.85         45.89         7.04 o                         
   2   7   2        267.51        298.03        27.34 o                         
   3   7   2          9.08         13.06         3.26 o                         
   4   7   2         36.75         37.59         5.89 o                         
   5   7   2        311.32        282.60        61.04 o                         
   6   7   2        148.32        146.95        13.01 o                         
   7   7   2         11.91          6.58         8.21 o                         
   8   7   2         11.35         12.04         9.14 o                         
  -7   8   2         27.52         28.01         8.53 o                         
  -6   8   2        505.20        570.55        46.03 o                         
  -5   8   2        158.10        159.28        15.71 o                         
  -4   8   2        446.74        509.36        44.81 o                         
  -3   8   2        463.02        380.72        58.89 o                         
  -2   8   2        495.29        646.78        81.50 o                         
  -1   8   2        713.89        719.51        66.37 o                         
   0   8   2          2.67          7.19         4.11 o                         
   1   8   2        460.98        559.47        61.53 o                         
   2   8   2          8.91          4.84         4.19 o                         
   3   8   2         83.93         96.10        10.36 o                         
   4   8   2        384.08        284.70        32.71 o                         
   5   8   2         14.90         15.92         7.53 o                         
   6   8   2        321.75        343.44        26.98 o                         
   7   8   2         39.21         53.62        12.47 o                         
  -6   9   2        390.35        483.96        46.19 o                         
  -5   9   2        128.22        140.44        14.64 o                         
  -4   9   2        348.89        405.17        43.14 o                         
  -3   9   2         77.83         89.89        11.51 o                         
  -2   9   2          2.43         -1.60         5.96 o                         
  -1   9   2          1.19          3.78         7.23 o                         
   0   9   2         17.67          5.50         5.69 o                         
   1   9   2         25.22         13.48        19.93 o                         
   2   9   2       1302.06       1455.04       117.85 o                         
   3   9   2        358.05        363.03        60.44 o                         
   4   9   2          4.45         -0.15         7.06 o                         
   5   9   2        151.32        158.41        16.78 o                         
   6   9   2          1.54          2.12         5.16 o                         
  -5  10   2          2.04         -2.44         3.64 o                         
  -4  10   2         67.12         87.65        12.43 o                         
  -3  10   2          8.85         13.01         8.59 o                         
  -2  10   2          7.24          2.56         9.52 o                         
  -1  10   2         83.08         95.93        12.30 o                         
   0  10   2          0.13          8.90         7.63 o                         
   1  10   2         80.93         81.95        25.33 o                         
   2  10   2        122.46        107.71        22.20 o                         
   3  10   2        258.48        332.31        29.74 o                         
   4  10   2        336.46        337.82        28.20 o                         
   5  10   2         62.56         67.82        11.25 o                         
  -3  11   2        138.73        158.31        47.84 o                         
  -2  11   2        100.16        119.55        43.30 o                         
  -1  11   2        114.77        108.83        18.45 o                         
   0  11   2        535.16        610.75        52.39 o                         
   1  11   2          0.76          3.17         6.38 o                         
   2  11   2        175.67        193.86        26.98 o                         
   3  11   2         72.89         73.90         8.42 o                         
 -10   1   3         89.15         83.95         7.90 o                         
  -9   1   3        215.61        244.77        19.02 o                         
  -8   1   3         42.85         30.07         4.26 o                         
  -7   1   3       1107.98       1017.10        38.84 o                         
  -6   1   3        231.57        193.99        13.42 o                         
  -5   1   3        191.54        252.47        16.65 o                         
  -4   1   3        465.40        515.15        28.27 o                         
  -3   1   3         16.95         19.35         2.85 o                         
  -2   1   3        725.33        730.53        35.19 o                         
  -1   1   3          5.96         10.26         2.05 o                         
   0   1   3       1764.46       1437.01       106.17 o                         
   1   1   3        269.56        259.55        14.43 o                         
   2   1   3       3903.02       3594.31       143.72 o                         
   3   1   3          7.59          5.72         3.93 o                         
   4   1   3        714.06        694.10       184.40 o                         
   5   1   3         61.71         62.59         3.90 o                         
   6   1   3          8.15          9.30         2.75 o                         
   7   1   3        549.31        435.50        20.83 o                         
   8   1   3         56.61         49.26         7.72 o                         
   9   1   3         97.22         97.26        13.75 o                         
  10   1   3        237.45        332.03        45.73 o                         
 -10   2   3        254.83        344.85       105.93 o                         
  -9   2   3         78.70         86.15         6.49 o                         
  -8   2   3        975.90        970.68        74.15 o                         
  -7   2   3        458.58        443.57        18.51 o                         
  -6   2   3       3946.38       3621.91       228.61 o                         
  -5   2   3       2503.36       2205.57       190.69 o                         
  -4   2   3        134.41        159.97        12.74 o                         
  -3   2   3       3211.09       3283.80       194.83 o                         
  -2   2   3       2710.74       2934.79       150.80 o                         
  -1   2   3        279.43        282.86        20.30 o                         
   0   2   3       5293.34       5108.84       253.21 o                         
   1   2   3        656.60        677.74        29.30 o                         
   2   2   3       2905.69       2884.08       114.88 o                         
   3   2   3       2922.28       2811.80       135.77 o                         
   4   2   3       3827.30       4180.88       257.83 o                         
   5   2   3       1658.64       1430.20       106.45 o                         
   6   2   3        258.58        225.25        17.15 o                         
   7   2   3        905.64        694.47        58.20 o                         
   8   2   3        512.32        456.98        33.52 o                         
   9   2   3         30.58         25.23         8.95 o                         
  10   2   3        163.87        200.12        23.73 o                         
 -10   3   3          7.16        257.83       190.72 o                         
  -9   3   3         25.85         27.55        10.18 o                         
  -8   3   3         61.19         36.49        14.58 o                         
  -7   3   3          4.74          1.71         2.40 o                         
  -6   3   3         13.55         13.87         3.10 o                         
  -5   3   3        433.64        364.89        29.89 o                         
  -4   3   3        990.98       1076.46        75.66 o                         
  -3   3   3       1951.34       2017.95       110.69 o                         
  -2   3   3       1254.01       1352.37        76.96 o                         
  -1   3   3       3749.40       3913.93       225.24 o                         
   0   3   3       2323.57       2406.91       100.78 o                         
   1   3   3       4365.99       4421.63       228.76 o                         
   2   3   3        896.02       1014.27        55.84 o                         
   3   3   3         89.71         98.80        11.28 o                         
   4   3   3        130.61        102.52        11.02 o                         
   5   3   3        316.35        299.98        47.53 o                         
   6   3   3        509.49        401.78        61.96 o                         
   7   3   3        222.63        198.34        17.45 o                         
   8   3   3          8.26         11.17         6.84 o                         
   9   3   3          3.42         -1.41         7.57 o                         
  10   3   3         12.91          9.17         7.67 o                         
 -10   4   3         48.81        283.69       148.65 o                         
  -9   4   3         12.66         18.30         7.95 o                         
  -8   4   3        264.57        214.84        15.55 o                         
  -7   4   3        212.72        183.65        19.78 o                         
  -6   4   3       1695.46       1482.39        60.50 o                         
  -5   4   3         75.47         67.39         8.28 o                         
  -4   4   3        108.13        103.65         6.51 o                         
  -3   4   3        665.91        742.43        55.60 o                         
  -2   4   3       1186.96       1267.11        70.87 o                         
  -1   4   3        449.65        525.93        30.55 o                         
   0   4   3       1982.36       1974.80       122.85 o                         
   1   4   3         14.01         10.05         3.92 o                         
   2   4   3        248.08        369.90        23.21 o                         
   3   4   3       2569.99       2670.89       150.34 o                         
   4   4   3        573.42        610.32        31.07 o                         
   5   4   3        328.67        291.54        20.14 o                         
   6   4   3        376.70        400.36        30.67 o                         
   7   4   3        107.66         98.58        10.14 o                         
   8   4   3        107.25         92.78        13.92 o                         
   9   4   3        146.16        142.78        14.86 o                         
  -9   5   3          0.77         -0.27        10.34 o                         
  -8   5   3         22.82         17.75         6.63 o                         
  -7   5   3         73.58         56.19         7.04 o                         
  -6   5   3         71.33        104.28        23.94 o                         
  -5   5   3          8.42          6.45         2.70 o                         
  -4   5   3        143.12        133.99        20.84 o                         
  -3   5   3        196.24        193.78        20.98 o                         
  -2   5   3       1541.14       1608.46        98.89 o                         
  -1   5   3       1362.02       1423.08       128.97 o                         
   0   5   3        712.94        858.46        61.88 o                         
   1   5   3       1433.05       1813.00       147.50 o                         
   2   5   3       2673.49       3059.44       226.27 o                         
   3   5   3         13.13          8.51         2.64 o                         
   4   5   3        269.10        267.79        18.83 o                         
   5   5   3        229.54        255.96        26.15 o                         
   6   5   3        311.74        284.63        37.19 o                         
   7   5   3        433.47        417.90        27.45 o                         
   8   5   3          6.53          2.59         5.44 o                         
   9   5   3        131.40        159.85        18.67 o                         
  -9   6   3         38.14         40.05        49.23 o                         
  -8   6   3         46.51         29.29        18.53 o                         
  -7   6   3         13.20         15.09         4.33 o                         
  -6   6   3        251.67        225.57        14.90 o                         
  -5   6   3        656.11        630.90        40.58 o                         
  -4   6   3        360.70        370.69        41.27 o                         
  -3   6   3        288.81        299.86        17.57 o                         
  -2   6   3        428.87        564.11        34.89 o                         
  -1   6   3        297.09        345.86        33.16 o                         
   0   6   3        740.14        815.00        48.07 o                         
   1   6   3          1.51          4.51         5.15 o                         
   2   6   3        188.58        214.84        12.44 o                         
   3   6   3        548.63        643.34        37.24 o                         
   4   6   3         13.15         12.90         5.73 o                         
   5   6   3        445.79        487.89        32.01 o                         
   6   6   3          0.54          1.21         7.30 o                         
   7   6   3         54.15         49.74        10.67 o                         
   8   6   3        224.44        255.11        52.00 o                         
  -8   7   3         32.56         36.70        16.75 o                         
  -7   7   3        797.43        788.48       119.47 o                         
  -6   7   3        123.20        120.14        15.94 o                         
  -5   7   3         19.63         28.98         6.71 o                         
  -4   7   3       1375.28       1251.87       103.21 o                         
  -3   7   3        307.17        381.68        44.09 o                         
  -2   7   3        503.32        628.95        76.92 o                         
  -1   7   3        867.64        836.70        58.50 o                         
   0   7   3        343.66        370.97        21.73 o                         
   1   7   3        800.64        933.59        46.25 o                         
   2   7   3        320.26        372.79        18.20 o                         
   3   7   3         21.81         34.38         5.18 o                         
   4   7   3        349.80        307.90        26.40 o                         
   5   7   3       1034.71       1019.06       111.20 o                         
   6   7   3          8.37         18.08         6.64 o                         
   7   7   3        137.75        127.95        13.18 o                         
   8   7   3         64.18         86.23        15.99 o                         
  -7   8   3         59.73         51.20         8.55 o                         
  -6   8   3          2.18          6.82         6.53 o                         
  -5   8   3         12.65         17.80         6.01 o                         
  -4   8   3          2.17          7.14         8.03 o                         
  -3   8   3        125.97        121.53        23.83 o                         
  -2   8   3          7.77         13.50         5.93 o                         
  -1   8   3          1.47          4.54         3.75 o                         
   0   8   3        383.19        405.63        39.34 o                         
   1   8   3         15.42         17.65         5.29 o                         
   2   8   3        216.87        244.79        31.63 o                         
   3   8   3        674.27        657.31        57.70 o                         
   4   8   3         39.65         27.13        17.31 o                         
   5   8   3        166.13        143.34        18.71 o                         
   6   8   3         75.15         90.02        11.10 o                         
   7   8   3          0.27          7.01         9.83 o                         
  -6   9   3         16.04         21.22        14.22 o                         
  -5   9   3         64.37         70.33         9.49 o                         
  -4   9   3         74.06         71.48        11.70 o                         
  -3   9   3         40.60         37.42        19.93 o                         
  -2   9   3        195.64        208.67        21.16 o                         
  -1   9   3         42.81         51.70         9.14 o                         
   0   9   3        142.82        149.12        15.60 o                         
   1   9   3        205.86        206.88        37.78 o                         
   2   9   3          2.35          1.54         6.98 o                         
   3   9   3        544.15        510.24        87.49 o                         
   4   9   3        471.65        497.43        51.57 o                         
   5   9   3          2.95          3.30         5.41 o                         
   6   9   3          2.93          4.63         4.70 o                         
  -5  10   3        338.67        395.81        30.02 o                         
  -4  10   3        109.24        121.17        11.22 o                         
  -3  10   3        467.11        220.30       110.87 o                         
  -2  10   3        116.53        131.63        21.30 o                         
  -1  10   3        388.06        456.74        34.77 o                         
   0  10   3       2123.51       2010.34       322.39 o                         
   1  10   3         53.46         49.40        14.32 o                         
   2  10   3        140.12         33.56        28.30 o                         
   3  10   3        601.51        694.78        58.69 o                         
   4  10   3         84.71         84.28        13.43 o                         
   5  10   3        341.06        436.93        43.94 o                         
  -3  11   3         51.27         45.06         8.85 o                         
  -2  11   3        212.49         82.30        21.98 o                         
  -1  11   3         14.39          1.20         9.20 o                         
   0  11   3          1.79          3.35         6.16 o                         
   1  11   3        153.69         26.83        27.03 o                         
   2  11   3         34.80         39.47         9.29 o                         
   3  11   3        143.46        137.06        12.87 o                         
 -10   0   4        179.72        190.55        18.27 o                         
  -9   0   4        562.10        606.33        53.23 o                         
  -8   0   4         11.63         14.34         5.04 o                         
  -7   0   4        944.35       1004.97        75.91 o                         
  -6   0   4       2156.82       2251.66       133.53 o                         
  -5   0   4       1174.11       1236.30        92.26 o                         
  -4   0   4       1455.90       1597.10       113.54 o                         
  -3   0   4      14861.45      15953.18      1322.97 o                         
  -2   0   4        711.87        721.45        44.85 o                         
  -1   0   4       3994.58       3584.19       218.21 o                         
   0   0   4         33.50          8.15         4.87 o                         
   1   0   4       5031.26       3308.99       529.20 o                         
   2   0   4       6273.47       5791.30       513.98 o                         
   3   0   4          1.40          7.23        10.70 o                         
   5   0   4       5851.04       4595.10       632.63 o                         
   6   0   4        850.88        809.48        72.39 o                         
   7   0   4       1032.47       1013.96        60.65 o                         
   8   0   4        196.86        180.04        26.20 o                         
   9   0   4        407.57        383.75        77.67 o                         
  10   0   4         18.44         17.65        35.74 o                         
 -10   1   4         32.08         27.20         4.31 o                         
  -9   1   4          6.43          0.29         4.76 o                         
  -8   1   4        614.18        662.31        50.95 o                         
  -7   1   4          1.44          0.55         2.46 o                         
  -6   1   4        246.55        221.15        16.18 o                         
  -5   1   4        818.89       1107.20        57.55 o                         
  -4   1   4       2028.65       2385.55       118.56 o                         
  -3   1   4       1556.39       1536.21        86.09 o                         
  -2   1   4       1449.17       1403.12       116.06 o                         
  -1   1   4      12485.60      11737.83       655.92 o                         
   0   1   4       4408.72       3579.68       262.54 o                         
   1   1   4       9508.52       9088.30       394.61 o                         
   2   1   4        141.28        140.22        11.90 o                         
   3   1   4        462.22        433.15        65.97 o                         
   4   1   4        354.31        566.40        49.13 o                         
   5   1   4          5.88          2.92         2.56 o                         
   6   1   4          5.75          6.81         2.33 o                         
   7   1   4       1159.25        912.91        49.18 o                         
   8   1   4        359.20        301.92        20.75 o                         
   9   1   4        470.77        425.29        34.61 o                         
  10   1   4         25.89         49.20        26.74 o                         
 -10   2   4         73.13         78.78         7.54 o                         
  -9   2   4         49.50         51.80         7.21 o                         
  -8   2   4         21.11         19.08         6.05 o                         
  -7   2   4        832.35        791.52        46.19 o                         
  -6   2   4          1.77          0.92         1.74 o                         
  -5   2   4        994.70        863.21        58.22 o                         
  -4   2   4        882.42       1110.01        62.22 o                         
  -3   2   4        376.45        343.48        20.02 o                         
  -2   2   4        754.61        709.13        36.00 o                         
  -1   2   4       2826.13       2571.14       200.03 o                         
   0   2   4        292.60        283.24        19.06 o                         
   1   2   4        207.15        237.01        14.79 o                         
   2   2   4       2593.45       2610.45       139.86 o                         
   3   2   4       1197.54       1305.52        67.04 o                         
   4   2   4       2586.38       3043.97       276.76 o                         
   5   2   4          1.91          1.08         2.24 o                         
   6   2   4         53.15         53.95         4.00 o                         
   7   2   4        122.84        103.35        10.25 o                         
   8   2   4          1.68         -0.83         5.37 o                         
   9   2   4         63.71         64.98        11.47 o                         
  10   2   4         77.08        105.89        13.03 o                         
 -10   3   4         92.65        326.72       139.17 o                         
  -9   3   4          0.69          2.24         3.55 o                         
  -8   3   4       1017.04        856.13        44.29 o                         
  -7   3   4        956.25        759.21        45.13 o                         
  -6   3   4        100.35         81.17         5.88 o                         
  -5   3   4        235.90        167.26        13.10 o                         
  -4   3   4       2187.95       2701.60       158.47 o                         
  -3   3   4         51.58         37.54         5.74 o                         
  -2   3   4         38.31         87.16         7.31 o                         
  -1   3   4        467.01        533.44        30.17 o                         
   0   3   4       6698.28       6784.88       348.24 o                         
   1   3   4       5794.45       5917.86       321.68 o                         
   2   3   4        693.11        765.73        50.40 o                         
   3   3   4       1971.99       1791.44       100.26 o                         
   4   3   4        268.51        223.92        22.68 o                         
   5   3   4        115.84         97.81        19.14 o                         
   6   3   4        737.69        628.51       153.71 o                         
   7   3   4         22.69         16.61        11.36 o                         
   8   3   4        161.82        201.00        17.04 o                         
   9   3   4        243.66        259.08        28.72 o                         
  -9   4   4         28.23         32.01         8.39 o                         
  -8   4   4          6.56          8.02         4.91 o                         
  -7   4   4       1190.52       1083.28        65.16 o                         
  -6   4   4        257.65        223.82        17.02 o                         
  -5   4   4         41.86         27.08         3.44 o                         
  -4   4   4       1015.65        875.84        72.51 o                         
  -3   4   4       1773.03       2000.48       171.93 o                         
  -2   4   4        352.55        408.01        25.73 o                         
  -1   4   4         93.38         96.21         7.02 o                         
   0   4   4         50.50         59.12         9.65 o                         
   1   4   4       1346.40       1556.05        81.52 o                         
   2   4   4        518.11        622.97        34.60 o                         
   3   4   4        632.97        695.02        43.29 o                         
   4   4   4         17.50         12.73         2.84 o                         
   5   4   4        930.14        936.27        69.84 o                         
   6   4   4          4.83          8.24         4.85 o                         
   7   4   4         14.51          6.06         5.20 o                         
   8   4   4          1.84          1.49         5.60 o                         
   9   4   4         11.76         13.00         5.73 o                         
  -9   5   4          1.79          4.02        10.06 o                         
  -8   5   4          3.55         -1.36         3.75 o                         
  -7   5   4         55.13         66.57         8.09 o                         
  -6   5   4        215.52        197.33        14.44 o                         
  -5   5   4       1147.74       1023.47        73.06 o                         
  -4   5   4         58.01         42.81         6.23 o                         
  -3   5   4        536.14        503.53        39.65 o                         
  -2   5   4       1997.14       2100.12       172.69 o                         
  -1   5   4       3595.61       4039.41       353.71 o                         
   0   5   4        143.52        133.08        11.03 o                         
   1   5   4         99.44         97.08        13.51 o                         
   2   5   4       1536.00       1920.17       116.87 o                         
   3   5   4          4.91         15.58         3.16 o                         
   4   5   4        129.31        155.39        11.67 o                         
   5   5   4         42.56         43.19        18.08 o                         
   6   5   4        356.25        403.57        45.04 o                         
   7   5   4         21.94         31.69         6.99 o                         
   8   5   4         12.48          8.96         5.50 o                         
   9   5   4        289.13        350.77        27.26 o                         
  -9   6   4        387.71        463.13       259.75 o                         
  -8   6   4         19.94         22.85         6.17 o                         
  -7   6   4        508.11        503.22        37.44 o                         
  -6   6   4        263.88        289.48        23.32 o                         
  -5   6   4        411.59        411.90        37.79 o                         
  -4   6   4        347.91        356.79        40.26 o                         
  -3   6   4        245.92        213.01        26.28 o                         
  -2   6   4        207.29        271.99        24.05 o                         
  -1   6   4         75.33         68.43         7.60 o                         
   0   6   4        153.41        161.74        11.76 o                         
   1   6   4        879.28       1046.58        51.16 o                         
   2   6   4         10.85         14.04         3.74 o                         
   3   6   4        202.12        197.79        19.66 o                         
   4   6   4       1693.78       1687.05       136.72 o                         
   5   6   4         17.79         21.56         6.12 o                         
   6   6   4         98.67        117.14        16.63 o                         
   7   6   4        807.35        790.19        52.28 o                         
   8   6   4         51.48         51.00        11.07 o                         
  -8   7   4         56.11         65.48        13.01 o                         
  -7   7   4          7.71          4.73         3.47 o                         
  -6   7   4         64.41         63.90        12.31 o                         
  -5   7   4         11.27         10.02         9.52 o                         
  -4   7   4         71.57         53.97         9.61 o                         
  -3   7   4         37.59         43.92         8.46 o                         
  -2   7   4         61.14         50.30         6.41 o                         
  -1   7   4        119.68        146.45        12.85 o                         
   0   7   4         11.29          8.39         2.90 o                         
   1   7   4        390.91        511.87        30.56 o                         
   2   7   4       1903.06       2180.75        97.59 o                         
   3   7   4        120.36        130.41        10.76 o                         
   4   7   4        230.90        215.35        20.40 o                         
   5   7   4        358.72        386.74        36.69 o                         
   6   7   4        167.09        139.87        13.70 o                         
   7   7   4          2.72          6.11         5.91 o                         
   8   7   4          1.11         -3.28         5.65 o                         
  -7   8   4         28.57         36.63         8.44 o                         
  -6   8   4       1264.90       1077.95       223.75 o                         
  -5   8   4         12.28         12.06         5.98 o                         
  -4   8   4         43.79         44.28         9.43 o                         
  -3   8   4          2.91          3.11         5.32 o                         
  -2   8   4         22.78         30.72         7.62 o                         
  -1   8   4       2718.95       2577.36       355.21 o                         
   0   8   4         75.71        114.53        14.84 o                         
   1   8   4         49.01         45.38         6.17 o                         
   2   8   4       3529.53       3482.65       417.18 o                         
   3   8   4        423.36        481.13        42.59 o                         
   4   8   4         24.01         15.52         6.79 o                         
   5   8   4        454.04        489.81        54.39 o                         
   6   8   4         35.86         25.15        11.46 o                         
   7   8   4         60.31         64.95        13.13 o                         
  -6   9   4          7.25          3.24         5.36 o                         
  -5   9   4         83.33         85.32        10.08 o                         
  -4   9   4          3.86          2.68         5.34 o                         
  -3   9   4          0.69          4.14        17.08 o                         
  -2   9   4        308.55        295.89        25.68 o                         
  -1   9   4        169.52        165.80        17.74 o                         
   0   9   4         94.80        116.79        14.47 o                         
   1   9   4         41.76         54.87        17.97 o                         
   2   9   4        267.39        307.07        29.21 o                         
   3   9   4        146.64        135.04        22.62 o                         
   4   9   4        188.10        214.00        23.98 o                         
   5   9   4         57.19         68.07         9.53 o                         
   6   9   4        203.03        236.71        18.05 o                         
  -5  10   4         10.38         11.86         5.30 o                         
  -4  10   4          2.15          3.40         6.60 o                         
  -3  10   4        295.57        101.90        34.36 o                         
  -2  10   4         10.46         15.08         9.92 o                         
  -1  10   4         29.98         33.53        12.33 o                         
   0  10   4         20.62         19.41         8.68 o                         
   1  10   4        101.54        127.02        46.40 o                         
   2  10   4         10.52          5.35        10.29 o                         
   3  10   4          0.96          9.18        16.83 o                         
   4  10   4         50.54         55.72        10.43 o                         
   5  10   4          8.72         15.62         5.64 o                         
  -3  11   4         25.01         29.17        17.53 o                         
  -2  11   4        412.38        447.79        79.93 o                         
  -1  11   4        113.09        115.99        29.14 o                         
   0  11   4        382.05        347.51        79.15 o                         
   1  11   4        363.83        147.77        38.34 o                         
   2  11   4         69.27         81.00         9.20 o                         
 -10   1   5          0.90         -2.37         3.05 o                         
  -9   1   5        644.43        816.71        73.47 o                         
  -8   1   5        495.91        520.58        24.35 o                         
  -7   1   5          0.22          2.59         2.59 o                         
  -6   1   5        239.67        247.65        13.75 o                         
  -5   1   5        953.21        904.00        37.27 o                         
  -4   1   5         26.02         44.86         7.30 o                         
  -3   1   5         14.45          9.38         5.10 o                         
  -2   1   5         31.83         29.12         5.22 o                         
  -1   1   5       2028.25       1927.06       105.41 o                         
   0   1   5       9369.42       7669.46       472.49 o                         
   1   1   5       1100.62        952.50        52.15 o                         
   2   1   5       4004.57       3749.11       201.81 o                         
   3   1   5       2372.40       2508.29       231.43 o                         
   4   1   5         72.12         83.84        15.30 o                         
   5   1   5        270.90        246.08        29.60 o                         
   6   1   5        395.72        411.53        37.64 o                         
   7   1   5         54.92         34.38         4.36 o                         
   8   1   5       1270.51       1058.97        69.11 o                         
   9   1   5         55.34         48.84        17.89 o                         
  10   1   5        100.80        166.79        34.37 o                         
 -10   2   5         35.13         31.08         4.49 o                         
  -9   2   5        249.75        232.48        21.93 o                         
  -8   2   5          1.81          3.04         3.22 o                         
  -7   2   5        123.19        125.85         7.11 o                         
  -6   2   5        364.54        334.68        19.71 o                         
  -5   2   5        163.56        129.15        11.47 o                         
  -4   2   5        745.57        912.33        68.75 o                         
  -3   2   5       1239.51       1345.38       102.19 o                         
  -2   2   5        223.13        242.25        22.84 o                         
  -1   2   5       4730.31       4402.90       288.07 o                         
   0   2   5       3155.44       2634.67       224.48 o                         
   1   2   5       2621.76       2718.77       178.18 o                         
   2   2   5        403.91        409.80        22.51 o                         
   3   2   5        803.17        950.96        47.11 o                         
   4   2   5         17.39          8.35        10.26 o                         
   5   2   5         47.52         55.12         6.60 o                         
   6   2   5        474.24        466.98        42.11 o                         
   7   2   5        274.75        244.75        16.93 o                         
   8   2   5        109.46         81.15         9.36 o                         
   9   2   5         27.64         30.30         8.92 o                         
  10   2   5          3.17         -4.74         6.91 o                         
 -10   3   5          2.01        191.46       161.96 o                         
  -9   3   5         35.29         30.93         5.29 o                         
  -8   3   5        299.99        271.75        16.73 o                         
  -7   3   5          9.79         10.85         4.57 o                         
  -6   3   5       1272.27       1145.05        90.14 o                         
  -5   3   5         30.62         21.55         3.27 o                         
  -4   3   5        390.97        450.08        34.28 o                         
  -3   3   5       2768.95       2879.47       211.31 o                         
  -2   3   5        227.10        278.31        19.42 o                         
  -1   3   5        340.41        392.32        33.57 o                         
   0   3   5        997.63       1070.79        57.77 o                         
   1   3   5       1750.37       1778.01        90.12 o                         
   2   3   5       1121.70       1241.71       100.29 o                         
   3   3   5        639.13        732.45        64.57 o                         
   4   3   5       1028.81       1156.73        63.25 o                         
   5   3   5         48.22         57.92         8.55 o                         
   6   3   5        639.84        749.32       121.43 o                         
   7   3   5         25.96         37.28         8.63 o                         
   8   3   5         73.15         57.47         9.19 o                         
   9   3   5         14.45         17.61         8.07 o                         
  -9   4   5         48.42         36.75        25.87 o                         
  -8   4   5          0.60          0.47         4.25 o                         
  -7   4   5       1904.89       1675.63       151.72 o                         
  -6   4   5        118.09         98.59        11.96 o                         
  -5   4   5        506.51        436.23        35.45 o                         
  -4   4   5       3027.70       2746.70       225.90 o                         
  -3   4   5          8.65         14.18         4.92 o                         
  -2   4   5       2086.41       2344.66       202.60 o                         
  -1   4   5        163.90        249.26        21.13 o                         
   0   4   5        189.47        204.57        13.33 o                         
   1   4   5       3617.21       3449.19       183.66 o                         
   2   4   5       2213.69       2496.98       162.74 o                         
   3   4   5       5462.46       5353.26       331.27 o                         
   4   4   5       2455.25       2596.06       177.20 o                         
   5   4   5        243.41        259.11        48.18 o                         
   6   4   5        642.59        667.24        47.20 o                         
   7   4   5         59.52         68.17        10.54 o                         
   8   4   5         47.40         45.46         7.60 o                         
   9   4   5        325.68        361.34        36.35 o                         
  -9   5   5        119.06        144.84        45.85 o                         
  -8   5   5          2.41          3.72         3.56 o                         
  -7   5   5         38.08         31.89         8.06 o                         
  -6   5   5        525.32        434.74        46.86 o                         
  -5   5   5        765.67        706.73        54.74 o                         
  -4   5   5         11.45          6.95         3.60 o                         
  -3   5   5        558.46        477.89        43.08 o                         
  -2   5   5        128.38        148.55        14.59 o                         
  -1   5   5       1271.95       1597.61       176.60 o                         
   0   5   5        716.17        690.40        46.55 o                         
   1   5   5         51.27         47.23         5.10 o                         
   2   5   5          2.44          1.76         2.13 o                         
   3   5   5        146.20        173.23        15.70 o                         
   4   5   5          7.31          9.14         3.64 o                         
   5   5   5          3.41         -0.86         6.53 o                         
   6   5   5         89.61        101.73        14.76 o                         
   7   5   5        208.08        259.69        37.92 o                         
   8   5   5         52.79         54.60         7.77 o                         
   9   5   5          1.02          3.88         4.34 o                         
  -9   6   5         10.89          0.76        28.94 o                         
  -8   6   5         58.94         51.95         7.69 o                         
  -7   6   5         52.30         49.39         6.44 o                         
  -6   6   5         48.45         41.58         5.93 o                         
  -5   6   5          4.32          5.46         4.32 o                         
  -4   6   5        112.40        122.36        16.37 o                         
  -3   6   5        422.23        403.52        44.51 o                         
  -2   6   5        460.77        480.19        42.30 o                         
  -1   6   5          3.64          4.33         2.36 o                         
   0   6   5         26.24         31.44         4.53 o                         
   1   6   5        617.73        664.17        35.24 o                         
   2   6   5       1111.09       1289.27        66.20 o                         
   3   6   5        642.17        661.39        37.37 o                         
   4   6   5        247.38        263.67        17.59 o                         
   5   6   5         15.34          5.54         6.21 o                         
   6   6   5        153.30        133.96        16.96 o                         
   7   6   5         47.49         39.09         8.10 o                         
   8   6   5          2.87          0.71         7.00 o                         
  -8   7   5         54.27         60.03        10.44 o                         
  -7   7   5        108.24         97.25        13.68 o                         
  -6   7   5        960.71        884.62       106.53 o                         
  -5   7   5         93.23         75.36        14.58 o                         
  -4   7   5        262.71        219.46        28.43 o                         
  -3   7   5        537.07        669.34        71.87 o                         
  -2   7   5          3.48          1.01         4.91 o                         
  -1   7   5         17.13         11.52         3.98 o                         
   0   7   5        147.56        132.83        11.92 o                         
   1   7   5        260.67        293.39        19.60 o                         
   2   7   5        650.72        773.05        38.01 o                         
   3   7   5        869.64        909.63        50.44 o                         
   4   7   5        129.36        136.05        16.46 o                         
   5   7   5       1139.05       1173.26        72.13 o                         
   6   7   5          0.54         -1.13         5.93 o                         
   7   7   5          0.95          0.35         5.84 o                         
   8   7   5        142.96        130.88        19.16 o                         
  -7   8   5         50.12         47.99         9.51 o                         
  -6   8   5         20.31         13.08         5.38 o                         
  -5   8   5        171.54        148.39        16.27 o                         
  -4   8   5        294.21        271.10        27.40 o                         
  -3   8   5        108.33        151.87        21.11 o                         
  -2   8   5        190.52        195.80        19.65 o                         
  -1   8   5         89.02         71.31        11.83 o                         
   0   8   5         68.66         59.11         8.83 o                         
   1   8   5          4.20          1.05         5.27 o                         
   2   8   5        284.74        315.40        22.99 o                         
   3   8   5         26.85         27.36        10.23 o                         
   4   8   5        258.29        239.04        22.36 o                         
   5   8   5         41.54         47.60         8.48 o                         
   6   8   5        370.80        431.18        86.55 o                         
   7   8   5         69.70         75.87        13.62 o                         
  -6   9   5          1.14          5.23         4.25 o                         
  -5   9   5         92.62         94.25        10.03 o                         
  -4   9   5         48.61         65.76        12.72 o                         
  -3   9   5        482.07        488.27        43.22 o                         
  -2   9   5        541.44        608.78        76.87 o                         
  -1   9   5        674.45        717.96        79.87 o                         
   0   9   5        410.24        508.93        56.30 o                         
   1   9   5         41.00         51.73         7.30 o                         
   2   9   5         30.41         30.64         6.54 o                         
   3   9   5        123.12        138.90        15.93 o                         
   4   9   5        177.65        224.98        27.51 o                         
   5   9   5        142.00        160.72        20.93 o                         
   6   9   5          2.06          8.25         8.60 o                         
  -5  10   5          4.87         10.10         5.36 o                         
  -4  10   5        109.59         92.57        24.58 o                         
  -3  10   5        162.75        141.99        60.17 o                         
  -2  10   5         81.02         88.10        10.67 o                         
  -1  10   5          1.00          7.40        22.28 o                         
   0  10   5        167.56        162.40        26.00 o                         
   1  10   5        822.06        903.18       112.61 o                         
   2  10   5          2.80          1.40         5.61 o                         
   3  10   5         24.55         27.99         8.15 o                         
   4  10   5        247.53        250.35        39.19 o                         
  -3  11   5         63.10         17.13        27.43 o                         
  -2  11   5          0.13          1.20         8.51 o                         
  -1  11   5         88.36         73.90        30.53 o                         
   0  11   5          3.84          0.80         5.67 o                         
   1  11   5         70.37         55.19        33.64 o                         
   2  11   5         76.73         63.76         8.22 o                         
 -10   0   6         56.48         59.58         8.48 o                         
  -9   0   6        164.06        192.26        18.84 o                         
  -8   0   6        175.56        155.32        13.86 o                         
  -7   0   6         21.71         28.54         4.74 o                         
  -6   0   6        845.10        914.22        50.57 o                         
  -5   0   6       3096.50       3092.74       150.38 o                         
  -4   0   6       2683.66       3477.86       299.18 o                         
  -3   0   6         10.88          4.03         8.56 o                         
  -2   0   6       1557.19       1327.63       126.69 o                         
  -1   0   6        267.76        234.48        25.37 o                         
   0   0   6       4611.80       3528.34       426.94 o                         
   1   0   6       9056.90       6383.45       768.86 o                         
   2   0   6          2.66          2.69         3.46 o                         
   3   0   6       3044.05       3185.21      1315.97 o                         
   4   0   6        181.92        260.44        43.22 o                         
   5   0   6       1311.97       1361.42       290.27 o                         
   6   0   6         63.41         52.47        16.35 o                         
   7   0   6         56.32         57.30         8.63 o                         
   8   0   6         93.18         94.14        18.41 o                         
   9   0   6         88.40        115.07        55.07 o                         
  10   0   6          2.51         -6.03        34.66 o                         
 -10   1   6         34.34         27.39         4.35 o                         
  -9   1   6          6.27          7.95         3.21 o                         
  -8   1   6        287.15        280.37        15.36 o                         
  -7   1   6        812.09        945.42        45.38 o                         
  -6   1   6         37.10         40.64         5.47 o                         
  -5   1   6         79.94         58.87         3.47 o                         
  -4   1   6       1811.65       2366.06       145.37 o                         
  -3   1   6        371.05        425.09        26.90 o                         
  -2   1   6       2113.14       1924.46       125.16 o                         
  -1   1   6        261.17        247.28        16.89 o                         
   0   1   6       1859.07       1620.77        96.73 o                         
   1   1   6       1238.57        995.70        55.68 o                         
   2   1   6         24.37         21.17         3.25 o                         
   3   1   6        586.48        668.95        42.41 o                         
   4   1   6       1752.51       2291.58       166.69 o                         
   5   1   6        293.04        315.76        43.85 o                         
   6   1   6        114.84        124.18        15.79 o                         
   7   1   6        528.38        565.42        50.62 o                         
   8   1   6        177.90        185.27        23.78 o                         
   9   1   6        182.10        198.31        23.20 o                         
  10   1   6         38.39         67.23        24.55 o                         
 -10   2   6        247.55        265.47        24.66 o                         
  -9   2   6          1.25          2.80         3.46 o                         
  -8   2   6       1338.73       1573.18       137.90 o                         
  -7   2   6        233.98        249.66        23.89 o                         
  -6   2   6          0.81          1.89         1.92 o                         
  -5   2   6        364.82        306.66        17.15 o                         
  -4   2   6          1.06         -2.71         8.40 o                         
  -3   2   6       1048.68       1175.61        71.59 o                         
  -2   2   6        417.87        442.54        42.26 o                         
  -1   2   6        217.13        206.43        18.99 o                         
   0   2   6       5525.26       4442.85       322.09 o                         
   1   2   6       4412.67       5059.41       369.83 o                         
   2   2   6        322.61        313.80        15.80 o                         
   3   2   6        791.56        745.15        46.52 o                         
   4   2   6        240.30        309.73        35.66 o                         
   5   2   6          4.76          5.27         5.24 o                         
   6   2   6        226.68        266.29        23.15 o                         
   7   2   6          9.23         12.86         3.86 o                         
   8   2   6        538.21        448.19        38.66 o                         
   9   2   6         17.20         18.33         8.36 o                         
 -10   3   6        109.79        175.34        34.03 o                         
  -9   3   6         18.94         17.41         4.99 o                         
  -8   3   6         53.47         35.72         4.57 o                         
  -7   3   6       1108.33       1032.53        92.26 o                         
  -6   3   6       2260.51       2057.60       145.01 o                         
  -5   3   6        277.61        218.59        16.44 o                         
  -4   3   6       4406.06       4030.50       333.59 o                         
  -3   3   6        361.68        419.28        39.16 o                         
  -2   3   6        136.57        126.99        14.72 o                         
  -1   3   6        461.91        391.65        36.07 o                         
   0   3   6         23.94         22.05         3.63 o                         
   1   3   6        106.51        141.45        12.46 o                         
   2   3   6        791.41        848.86        58.11 o                         
   3   3   6        707.24        774.64        50.65 o                         
   4   3   6         57.87         46.11         6.01 o                         
   5   3   6        121.91        164.84        20.97 o                         
   6   3   6        391.43        364.40        60.70 o                         
   7   3   6        306.75        279.54        25.35 o                         
   8   3   6          0.93          6.36         8.25 o                         
   9   3   6          1.10          0.15         6.41 o                         
  -9   4   6         17.76         27.40         9.53 o                         
  -8   4   6         97.60         92.79        10.93 o                         
  -7   4   6        378.96        330.59        33.98 o                         
  -6   4   6        167.79        134.95        14.31 o                         
  -5   4   6          4.65          1.23         2.63 o                         
  -4   4   6        250.17        226.77        14.52 o                         
  -3   4   6        230.39        258.26        27.61 o                         
  -2   4   6         77.20        115.15         9.80 o                         
  -1   4   6          2.41         11.00         6.01 o                         
   0   4   6       1568.59       1686.53        93.19 o                         
   1   4   6        181.94        178.92        12.87 o                         
   2   4   6         46.39         64.44        11.47 o                         
   3   4   6        233.64        234.31        15.84 o                         
   4   4   6         20.24         21.47         4.69 o                         
   5   4   6         14.25         19.36         4.40 o                         
   6   4   6         12.06         13.00         5.46 o                         
   7   4   6         29.74         37.06         6.97 o                         
   8   4   6        154.71        141.44        15.70 o                         
   9   4   6         24.97         23.40         7.15 o                         
  -9   5   6        527.25        739.14       173.57 o                         
  -8   5   6         69.24         64.53         8.32 o                         
  -7   5   6       1343.02       1214.59       135.78 o                         
  -6   5   6        230.19        201.80        18.31 o                         
  -5   5   6        379.63        340.58        25.94 o                         
  -4   5   6        319.95        258.67        24.14 o                         
  -3   5   6          4.50          0.56         2.50 o                         
  -2   5   6        385.59        392.22        33.57 o                         
  -1   5   6       6472.75       7381.57       772.83 o                         
   0   5   6          8.24         13.28         3.51 o                         
   1   5   6       3310.92       3658.84       228.70 o                         
   2   5   6       2034.82       2285.15       136.46 o                         
   3   5   6         59.52         74.97         9.70 o                         
   4   5   6        472.47        430.78        29.35 o                         
   5   5   6        179.73        170.84        20.84 o                         
   6   5   6         47.26         70.19        12.12 o                         
   7   5   6        847.74        858.07        98.29 o                         
   8   5   6         11.52         13.34         5.52 o                         
   9   5   6        214.50        272.83        42.25 o                         
  -8   6   6        137.66        137.45        16.02 o                         
  -7   6   6         15.99         13.10         5.93 o                         
  -6   6   6         33.01         31.33         5.11 o                         
  -5   6   6        993.01        960.98        62.54 o                         
  -4   6   6          7.83          9.93         4.17 o                         
  -3   6   6        136.96        118.55        16.49 o                         
  -2   6   6        283.22        235.06        28.04 o                         
  -1   6   6          0.37          1.31         2.36 o                         
   0   6   6        587.20        661.92        35.63 o                         
   1   6   6         91.21        102.33         7.58 o                         
   2   6   6        420.71        472.03        36.66 o                         
   3   6   6       2308.19       2341.26       125.05 o                         
   4   6   6        277.74        332.74        22.73 o                         
   5   6   6        231.35        224.46        35.42 o                         
   6   6   6        613.38        675.23        63.49 o                         
   7   6   6          0.15          1.74         6.51 o                         
   8   6   6         33.69         41.46         9.13 o                         
  -8   7   6          0.93         -0.58         4.84 o                         
  -7   7   6        132.99        132.91        19.10 o                         
  -6   7   6          0.06          1.25         5.57 o                         
  -5   7   6        211.97        157.85        27.24 o                         
  -4   7   6         50.89         40.92         9.08 o                         
  -3   7   6        234.25        254.43        26.97 o                         
  -2   7   6        165.97        149.88        15.58 o                         
  -1   7   6        374.57        416.70        32.94 o                         
   0   7   6        394.20        423.87        31.51 o                         
   1   7   6        432.37        513.34        31.28 o                         
   2   7   6         12.64         10.94         3.97 o                         
   3   7   6          0.27          5.24         5.35 o                         
   4   7   6          0.76          2.31         6.57 o                         
   5   7   6        186.50        197.63        33.28 o                         
   6   7   6         30.49         33.54         8.45 o                         
   7   7   6          0.82         -4.62         5.42 o                         
  -7   8   6        117.38        123.58        12.92 o                         
  -6   8   6        231.21        240.39        18.40 o                         
  -5   8   6        486.73        456.21        75.86 o                         
  -4   8   6        213.73        186.58        38.21 o                         
  -3   8   6        126.94        155.62        22.27 o                         
  -2   8   6         49.81         55.19         9.01 o                         
  -1   8   6          2.36          1.04         5.63 o                         
   0   8   6        270.41        254.82        29.75 o                         
   1   8   6         74.23         82.59        10.46 o                         
   2   8   6         20.32         20.28         7.33 o                         
   3   8   6        228.14        276.18        43.15 o                         
   4   8   6          3.02          4.57         8.61 o                         
   5   8   6        242.71        277.20        24.54 o                         
   6   8   6         26.18         29.96        12.11 o                         
   7   8   6         43.95         48.36        14.38 o                         
  -6   9   6          6.36          5.01         4.12 o                         
  -5   9   6         22.55         15.42         5.02 o                         
  -4   9   6         28.00         26.55        10.22 o                         
  -3   9   6         96.76        100.51        12.35 o                         
  -2   9   6        359.73        347.34        32.02 o                         
  -1   9   6        998.50       1027.34       113.72 o                         
   0   9   6        468.54        515.68        59.53 o                         
   1   9   6         37.70         39.96         9.21 o                         
   2   9   6         94.89        117.78        13.24 o                         
   3   9   6          0.06          3.31         5.48 o                         
   4   9   6         48.75         49.80         9.30 o                         
   5   9   6         41.23         29.95         6.20 o                         
   6   9   6         49.02         77.05        13.16 o                         
  -5  10   6         21.45         24.86         8.30 o                         
  -4  10   6        303.44        315.93       106.36 o                         
  -3  10   6        401.06        470.86        41.04 o                         
  -2  10   6        184.67        235.92        22.16 o                         
  -1  10   6          4.67         17.40        19.25 o                         
   0  10   6        229.39        247.71        55.27 o                         
   1  10   6        255.49        287.93        27.03 o                         
   2  10   6          0.84          3.28         4.13 o                         
   3  10   6        150.68        168.25        22.90 o                         
   4  10   6         15.05         14.92         5.26 o                         
  -2  11   6        263.08        118.68        32.48 o                         
  -1  11   6          4.36          1.03         9.95 o                         
   0  11   6         28.14         19.13        19.12 o                         
   1  11   6        116.47        128.71        17.36 o                         
   2  11   6        178.94        159.75        23.64 o                         
 -10   1   7        116.46        139.91         9.89 o                         
  -9   1   7         57.07         56.42         5.34 o                         
  -8   1   7        345.89        358.32        21.24 o                         
  -7   1   7        128.92        140.07         7.66 o                         
  -6   1   7          9.87          9.82         1.92 o                         
  -5   1   7       1567.20       1459.11        66.51 o                         
  -4   1   7         27.28         18.13         9.00 o                         
  -3   1   7        619.33        695.61        41.87 o                         
  -2   1   7       3985.25       3460.49       167.28 o                         
  -1   1   7       1481.28       1439.34        94.58 o                         
   0   1   7        518.53        402.75        28.67 o                         
   1   1   7         45.52         23.32         6.51 o                         
   2   1   7       2211.93       2370.77       197.71 o                         
   3   1   7       1022.12        981.66        64.10 o                         
   4   1   7        756.40       1110.23        90.43 o                         
   5   1   7       1177.31       1352.62       187.35 o                         
   6   1   7       1917.24       1740.65       250.19 o                         
   7   1   7          5.02          3.48         3.74 o                         
   8   1   7         54.35         51.72         6.17 o                         
   9   1   7        277.96        300.87        30.88 o                         
 -10   2   7         43.35         43.55         6.98 o                         
  -9   2   7         85.08         95.06         8.97 o                         
  -8   2   7         46.47         35.86         6.07 o                         
  -7   2   7        106.75        104.20        10.37 o                         
  -6   2   7       1084.73       1137.64        68.27 o                         
  -5   2   7        102.91         85.53         4.92 o                         
  -4   2   7         22.95         38.69        10.41 o                         
  -3   2   7       2547.28       2935.53       151.60 o                         
  -2   2   7         19.18         14.68         6.36 o                         
  -1   2   7       4701.75       4554.14       244.53 o                         
   0   2   7        206.18        159.85        12.06 o                         
   1   2   7       1422.01       1474.93        87.63 o                         
   2   2   7        686.12        690.06        39.20 o                         
   3   2   7        425.48        414.23        34.87 o                         
   4   2   7        748.43        896.72        64.76 o                         
   5   2   7        171.90        210.78        24.94 o                         
   6   2   7        274.70        307.94        25.03 o                         
   7   2   7        427.20        466.95        39.07 o                         
   8   2   7          0.93          3.35         5.10 o                         
   9   2   7        113.60        106.06        13.44 o                         
 -10   3   7        110.35        234.11        35.72 o                         
  -9   3   7          6.21         23.29        14.67 o                         
  -8   3   7          1.53          1.74         2.80 o                         
  -7   3   7        246.02        238.87        26.06 o                         
  -6   3   7         15.20         13.92         2.78 o                         
  -5   3   7          1.11          2.02         2.92 o                         
  -4   3   7          9.48          7.54         3.12 o                         
  -3   3   7          0.83          4.07         3.70 o                         
  -2   3   7         51.55         75.31         7.98 o                         
  -1   3   7        183.38        240.99        20.27 o                         
   0   3   7        413.29        381.21        29.16 o                         
   1   3   7       3705.20       3748.91       324.94 o                         
   2   3   7       3402.47       3571.05       273.34 o                         
   3   3   7        775.19        829.88        59.08 o                         
   4   3   7          5.52          9.16         3.54 o                         
   5   3   7        533.56        637.11        50.72 o                         
   6   3   7        241.34        289.95        43.03 o                         
   7   3   7         22.74         32.98         6.80 o                         
   8   3   7        205.51        211.61        45.25 o                         
   9   3   7         73.70         77.38        12.26 o                         
  -9   4   7        187.95        171.05        68.41 o                         
  -8   4   7        293.23        340.63        24.33 o                         
  -7   4   7         40.73         41.51         4.50 o                         
  -6   4   7       1099.74        922.01        42.16 o                         
  -5   4   7         23.69         18.31         3.83 o                         
  -4   4   7        506.89        530.10        37.54 o                         
  -3   4   7        225.18        186.60        18.17 o                         
  -2   4   7         31.52         45.83         5.70 o                         
  -1   4   7        943.90        894.26        90.60 o                         
   0   4   7        534.22        678.50        50.22 o                         
   1   4   7         10.69         18.61         3.59 o                         
   2   4   7       3733.71       4161.47       331.69 o                         
   3   4   7         90.31         73.49         7.70 o                         
   4   4   7        546.72        593.36        48.47 o                         
   5   4   7       1214.27       1381.08       117.28 o                         
   6   4   7        364.50        382.08        31.25 o                         
   7   4   7        132.09        111.76        13.08 o                         
   8   4   7         87.62         73.90         9.57 o                         
   9   4   7          0.29         -2.34         5.66 o                         
  -9   5   7         32.60         22.70        17.28 o                         
  -8   5   7          0.51          1.73         3.90 o                         
  -7   5   7        316.04        291.76        28.72 o                         
  -6   5   7        211.79        208.23        21.37 o                         
  -5   5   7        458.19        378.61        57.33 o                         
  -4   5   7         39.82         35.88         7.13 o                         
  -3   5   7        239.50        232.29        20.24 o                         
  -2   5   7        417.71        355.58        27.63 o                         
  -1   5   7        252.55        237.37        21.56 o                         
   0   5   7        107.75        125.44        15.35 o                         
   1   5   7       1466.22       1740.83       169.44 o                         
   2   5   7        299.86        348.53        24.60 o                         
   3   5   7        303.11        376.85        37.85 o                         
   4   5   7         41.14         38.07         5.63 o                         
   5   5   7         21.75         13.28         5.15 o                         
   6   5   7         80.78         55.70        26.12 o                         
   7   5   7         64.38         65.97        13.47 o                         
   8   5   7          7.69         12.63         5.42 o                         
  -8   6   7          1.81         -2.44         3.06 o                         
  -7   6   7          2.74          0.29         5.84 o                         
  -6   6   7        272.46        253.79        17.69 o                         
  -5   6   7        355.78        268.25        30.64 o                         
  -4   6   7        115.06         97.21        12.51 o                         
  -3   6   7        236.35        174.80        23.05 o                         
  -2   6   7        110.39         99.69        10.12 o                         
  -1   6   7        280.97        334.63        45.52 o                         
   0   6   7        509.92        627.20        62.22 o                         
   1   6   7          1.12          2.35         2.83 o                         
   2   6   7       1483.82       1719.84       116.02 o                         
   3   6   7        346.77        363.97        25.32 o                         
   4   6   7        801.16        753.69        63.02 o                         
   5   6   7         44.53         45.15        11.67 o                         
   6   6   7         34.01         25.54         7.58 o                         
   7   6   7        184.75        213.11        21.29 o                         
   8   6   7         16.13         13.64         6.78 o                         
  -8   7   7        245.88        276.40        44.24 o                         
  -7   7   7        282.90        350.65        25.46 o                         
  -6   7   7        453.77        438.88        41.44 o                         
  -5   7   7         93.26         92.88        10.70 o                         
  -4   7   7        647.84        665.25        61.38 o                         
  -3   7   7         19.07         30.81         5.32 o                         
  -2   7   7        651.92        694.67        63.59 o                         
  -1   7   7         84.34         85.64         9.97 o                         
   0   7   7        263.58        300.75        23.74 o                         
   1   7   7        335.54        400.17        28.79 o                         
   2   7   7          0.31          0.35         3.37 o                         
   3   7   7       1032.24       1062.21        71.60 o                         
   4   7   7        163.19        206.04        21.60 o                         
   5   7   7         15.54         17.60         7.10 o                         
   6   7   7        448.93        463.85        37.04 o                         
   7   7   7          1.51         12.67         5.48 o                         
  -7   8   7         50.44         48.06         8.00 o                         
  -6   8   7        110.77        299.76        73.09 o                         
  -5   8   7        123.76        112.27        18.69 o                         
  -4   8   7          0.69         -3.80        12.01 o                         
  -3   8   7         65.51         92.08        11.81 o                         
  -2   8   7         83.43        105.17        12.78 o                         
  -1   8   7        108.52        109.90        15.56 o                         
   0   8   7        282.81        285.65        32.96 o                         
   1   8   7        438.32        506.17        34.96 o                         
   2   8   7       1351.13       1540.70       112.53 o                         
   3   8   7         13.36          8.14         6.64 o                         
   4   8   7        220.53        212.44        20.26 o                         
   5   8   7         20.64          9.09        13.82 o                         
   6   8   7         59.63         66.81        15.01 o                         
  -6   9   7         69.12         80.51         7.90 o                         
  -5   9   7        263.71        264.46        32.21 o                         
  -4   9   7         14.46         20.34        16.77 o                         
  -3   9   7        427.44        356.40        65.39 o                         
  -2   9   7        210.39        183.37        37.83 o                         
  -1   9   7         92.53         97.59        30.24 o                         
   0   9   7        190.28        240.66        21.76 o                         
   1   9   7        629.13        701.74        56.72 o                         
   2   9   7         36.54         47.30        16.80 o                         
   3   9   7          4.70         13.35         5.82 o                         
   4   9   7         34.75         33.41         6.85 o                         
   5   9   7          8.66         21.12        10.01 o                         
  -4  10   7        618.60        677.35       251.69 o                         
  -3  10   7        939.67       1097.74        88.21 o                         
  -2  10   7         18.99          5.43         6.81 o                         
  -1  10   7         21.88         22.81        14.96 o                         
   0  10   7         19.04         22.91        11.24 o                         
   1  10   7         33.51         29.76         5.49 o                         
   2  10   7         60.18         50.84         9.25 o                         
   3  10   7         34.50         43.91        14.51 o                         
   4  10   7        324.64        310.58        31.58 o                         
  -2  11   7         82.72         23.52        26.31 o                         
  -1  11   7          0.75          1.81         4.42 o                         
   0  11   7          0.58         -4.85         4.90 o                         
   1  11   7         67.62         49.92         5.99 o                         
 -10   0   8         12.28         13.85         3.88 o                         
  -9   0   8          3.28          1.73         4.64 o                         
  -8   0   8         55.92         61.01         8.06 o                         
  -7   0   8       4969.45       5628.03       275.73 o                         
  -6   0   8         54.91         69.10         6.79 o                         
  -5   0   8        318.32        296.11        15.38 o                         
  -4   0   8       8536.81      10246.10      1237.78 o                         
  -3   0   8       3209.65       3711.58       294.45 o                         
  -2   0   8        173.66        183.71        25.27 o                         
  -1   0   8        580.57        434.00        58.35 o                         
   0   0   8       5094.66       3785.47       459.40 o                         
   1   0   8       8307.89       5642.87       682.01 o                         
   2   0   8          1.23          0.29         6.24 o                         
   3   0   8        301.47        309.91       104.11 o                         
   4   0   8       2365.95       3023.91       203.75 o                         
   5   0   8        696.12        811.16        99.40 o                         
   6   0   8        317.88        308.55        58.55 o                         
   7   0   8        109.20        124.94        15.55 o                         
   8   0   8        278.38        266.71        25.77 o                         
   9   0   8        115.90        117.00        47.57 o                         
 -10   1   8         61.33         66.00         6.69 o                         
  -9   1   8        145.69        152.65        10.03 o                         
  -8   1   8        414.88        471.43        27.03 o                         
  -7   1   8       1182.38       1273.73        69.85 o                         
  -6   1   8        159.33        161.53        10.96 o                         
  -5   1   8         98.42        107.52         6.88 o                         
  -4   1   8          1.09          0.63         7.06 o                         
  -3   1   8       1269.20       1243.43       111.61 o                         
  -2   1   8       3297.30       3052.69       154.92 o                         
  -1   1   8          3.20          3.60         6.75 o                         
   0   1   8        936.32        634.93        53.98 o                         
   1   1   8        451.84        364.09        31.99 o                         
   2   1   8        431.08        477.45        45.75 o                         
   3   1   8        236.40        252.56        16.62 o                         
   4   1   8       3750.36       4023.93       647.22 o                         
   5   1   8        135.10        147.28        35.23 o                         
   6   1   8        227.71        230.94        23.29 o                         
   7   1   8          3.53         -2.91         3.54 o                         
   8   1   8         99.26         93.19         7.02 o                         
   9   1   8        218.60        186.85        37.18 o                         
 -10   2   8         43.99         30.86         6.43 o                         
  -9   2   8         27.22         44.68         5.77 o                         
  -8   2   8         93.22        104.17         7.70 o                         
  -7   2   8          8.59         12.51         5.22 o                         
  -6   2   8          1.47          2.58         2.64 o                         
  -5   2   8         80.42         81.17         5.56 o                         
  -4   2   8         47.06         52.82         5.93 o                         
  -3   2   8        991.97       1168.51        68.28 o                         
  -2   2   8       1084.14       1080.30        86.25 o                         
  -1   2   8         81.10        104.36        12.94 o                         
   0   2   8        462.94        470.57        29.00 o                         
   1   2   8       1654.51       1364.14        84.36 o                         
   2   2   8        657.63        782.23        70.89 o                         
   3   2   8         10.06          9.29         3.50 o                         
   4   2   8        577.09        633.95        41.68 o                         
   5   2   8        434.74        562.60        32.33 o                         
   6   2   8         88.31        103.27        13.67 o                         
   7   2   8         13.58         14.51         3.55 o                         
   8   2   8         17.54         23.85         5.75 o                         
   9   2   8        337.84        374.95        29.84 o                         
  -9   3   8          5.97         10.59         4.08 o                         
  -8   3   8        175.63        198.88        12.89 o                         
  -7   3   8        220.20        229.44        24.04 o                         
  -6   3   8        444.79        424.07        28.59 o                         
  -5   3   8        385.19        371.24        24.14 o                         
  -4   3   8        412.26        324.88        22.29 o                         
  -3   3   8       1632.75       1699.15       112.11 o                         
  -2   3   8       1295.35       1362.18        79.78 o                         
  -1   3   8        805.88        766.86        51.91 o                         
   0   3   8       3958.49       4120.37      1123.86 o                         
   1   3   8         21.25         17.39         4.31 o                         
   2   3   8        144.55        201.29        15.52 o                         
   3   3   8        639.18        570.42        34.65 o                         
   4   3   8         40.30         38.18         5.42 o                         
   5   3   8        990.45       1141.43        74.64 o                         
   6   3   8        562.42        706.16        64.24 o                         
   7   3   8         43.27         56.15         8.26 o                         
   8   3   8        690.55        743.32       182.82 o                         
   9   3   8         15.19         11.50         6.33 o                         
  -9   4   8         83.69         72.35        11.58 o                         
  -8   4   8        115.66        119.79         8.63 o                         
  -7   4   8        363.83        369.90        40.36 o                         
  -6   4   8        128.09        125.33         8.06 o                         
  -5   4   8        377.09        337.93        19.75 o                         
  -4   4   8        112.01         93.99         8.90 o                         
  -3   4   8          2.59          2.82         2.37 o                         
  -2   4   8        336.76        389.19        31.09 o                         
  -1   4   8        543.12        610.15        61.15 o                         
   0   4   8        346.70        439.56        34.17 o                         
   1   4   8          0.52          1.39         2.57 o                         
   2   4   8       1918.86       2017.36       138.94 o                         
   3   4   8         67.66         69.17         7.13 o                         
   4   4   8        239.62        259.14        22.73 o                         
   5   4   8          2.05          6.06         4.44 o                         
   6   4   8         55.34         53.24        13.39 o                         
   7   4   8        202.23        182.17        17.91 o                         
   8   4   8         26.13         20.88         5.43 o                         
   9   4   8         77.59        102.75        15.57 o                         
  -9   5   8        240.43        180.82        33.93 o                         
  -8   5   8         87.73         96.20         9.72 o                         
  -7   5   8         56.27         53.92         7.17 o                         
  -6   5   8        325.88        303.29        20.10 o                         
  -5   5   8       1377.89       1141.91        87.01 o                         
  -4   5   8         66.14         45.17         7.38 o                         
  -3   5   8        307.61        214.78        21.51 o                         
  -2   5   8         23.38         32.78         4.54 o                         
  -1   5   8        514.75        546.57        37.06 o                         
   0   5   8         72.20         94.80         9.11 o                         
   1   5   8        113.44        130.93        13.15 o                         
   2   5   8        634.84        686.89        53.64 o                         
   3   5   8          2.10          4.04         3.19 o                         
   4   5   8         10.22          8.74         4.15 o                         
   5   5   8        489.70        497.32        45.84 o                         
   6   5   8        529.80        564.77        51.80 o                         
   7   5   8        269.88        258.55        48.03 o                         
   8   5   8        165.21        157.54        14.72 o                         
  -8   6   8          1.31          2.42         3.03 o                         
  -7   6   8         88.30         87.16         8.69 o                         
  -6   6   8          0.70          6.17         3.37 o                         
  -5   6   8        121.71         94.80        21.84 o                         
  -4   6   8        264.04        230.56        23.72 o                         
  -3   6   8         10.22         16.29         5.55 o                         
  -2   6   8       1242.73        958.02        70.75 o                         
  -1   6   8        176.43        214.92        15.87 o                         
   0   6   8         34.11         33.68         4.90 o                         
   1   6   8       1729.90       1864.81       130.86 o                         
   2   6   8         72.56         76.08         7.68 o                         
   3   6   8         29.51         22.38         4.57 o                         
   4   6   8        523.51        537.16        46.93 o                         
   5   6   8        100.91        113.34        22.51 o                         
   6   6   8        147.11        140.61        20.67 o                         
   7   6   8         48.06         40.82         9.20 o                         
   8   6   8          1.51         28.16        61.52 o                         
  -8   7   8         10.69         18.69         8.06 o                         
  -7   7   8         46.31         47.75         8.61 o                         
  -6   7   8         21.68         22.11        10.40 o                         
  -5   7   8         31.32         24.16         7.51 o                         
  -4   7   8         88.04         64.13         9.15 o                         
  -3   7   8         11.32         25.00         6.73 o                         
  -2   7   8        251.73        239.35        26.92 o                         
  -1   7   8         22.95         21.72         4.61 o                         
   0   7   8        610.95        728.54        48.15 o                         
   1   7   8        464.37        576.56        39.79 o                         
   2   7   8        211.87        221.29        17.53 o                         
   3   7   8       1152.73       1272.58       101.28 o                         
   4   7   8         11.09         18.52         7.94 o                         
   5   7   8         83.91        102.33        12.82 o                         
   6   7   8        366.54        393.74        36.55 o                         
   7   7   8         18.42         13.59         7.90 o                         
  -7   8   8        271.83        382.23        29.77 o                         
  -6   8   8          1.40          1.21         5.04 o                         
  -5   8   8        247.70        224.82        26.10 o                         
  -4   8   8       1971.00       1774.21       323.69 o                         
  -3   8   8          1.37         -3.51         5.51 o                         
  -2   8   8        566.55        611.79        55.17 o                         
  -1   8   8        560.33        636.53        54.46 o                         
   0   8   8         63.32         82.20        15.07 o                         
   1   8   8       1128.04       1410.48        93.59 o                         
   2   8   8         16.70         21.98         7.60 o                         
   3   8   8        222.01        235.62        23.26 o                         
   4   8   8        121.13        119.04        13.57 o                         
   5   8   8          0.15         -1.91        11.28 o                         
   6   8   8        667.90        800.45        84.43 o                         
  -6   9   8          1.68          6.28         4.43 o                         
  -5   9   8          2.53          0.80         4.85 o                         
  -4   9   8         31.27         32.19         9.93 o                         
  -3   9   8        587.44        675.84        56.89 o                         
  -2   9   8        167.14        151.90        79.96 o                         
  -1   9   8        122.64        160.75        33.56 o                         
   0   9   8        384.43        390.73        29.84 o                         
   1   9   8         66.42         65.49         9.19 o                         
   2   9   8        275.74        284.37        38.52 o                         
   3   9   8        447.24        557.97        45.04 o                         
   4   9   8          4.19          4.42         5.32 o                         
   5   9   8        143.64        211.99        70.68 o                         
  -4  10   8         45.94         54.05        10.72 o                         
  -3  10   8        262.28        297.02        26.56 o                         
  -2  10   8          2.74          0.84        13.56 o                         
  -1  10   8          0.10         -5.25        11.92 o                         
   0  10   8         46.37         44.45         8.85 o                         
   1  10   8          0.89          1.78         3.53 o                         
   2  10   8         51.75         45.34         8.42 o                         
   3  10   8         12.65         18.86         6.46 o                         
  -1  11   8         10.50          8.99         4.72 o                         
   0  11   8        206.57        179.72        86.17 o                         
 -10   1   9         55.94         41.81         4.63 o                         
  -9   1   9        169.02        207.45        14.57 o                         
  -8   1   9        193.50        201.07        12.82 o                         
  -7   1   9         81.30         83.60         8.07 o                         
  -6   1   9         31.77         33.00         4.42 o                         
  -5   1   9          8.26          9.79         3.08 o                         
  -4   1   9        599.45        654.22        37.16 o                         
  -3   1   9        227.06        222.59        19.51 o                         
  -2   1   9       2794.27       2691.96       126.08 o                         
  -1   1   9        945.95        822.67        73.10 o                         
   0   1   9         93.92         58.72        11.92 o                         
   1   1   9        111.70         97.85        19.09 o                         
   2   1   9        294.25        257.53        28.19 o                         
   3   1   9        171.39        203.38        19.58 o                         
   4   1   9        562.53        562.90        99.50 o                         
   5   1   9        512.41        696.35        50.48 o                         
   6   1   9        120.97        120.68        15.29 o                         
   7   1   9        269.07        309.13        37.72 o                         
   8   1   9          6.01          1.34         4.61 o                         
   9   1   9          9.83         29.70        26.46 o                         
 -10   2   9         50.39         61.57        23.66 o                         
  -9   2   9         59.76         70.51         7.52 o                         
  -8   2   9        584.08        605.01        32.53 o                         
  -7   2   9        392.33        434.73        21.62 o                         
  -6   2   9        451.27        519.97        26.96 o                         
  -5   2   9       1980.66       2176.88        92.16 o                         
  -4   2   9       2667.46       2721.77       160.28 o                         
  -3   2   9         14.70          7.80         6.77 o                         
  -2   2   9        219.88        194.31        15.72 o                         
  -1   2   9        187.21        151.66        14.69 o                         
   0   2   9       1840.95       1525.62        97.46 o                         
   1   2   9       1554.48       1264.00        97.12 o                         
   2   2   9         24.71         20.49         4.30 o                         
   3   2   9       3596.33       3722.19       295.33 o                         
   4   2   9        520.11        525.77        78.46 o                         
   5   2   9         32.03         36.78         6.69 o                         
   6   2   9          9.38         15.66         4.96 o                         
   7   2   9          0.55         -0.38         3.23 o                         
   8   2   9         58.12         61.50         7.54 o                         
   9   2   9        180.06        161.13        16.06 o                         
  -9   3   9        135.77        127.28        12.36 o                         
  -8   3   9         94.35         97.82         8.53 o                         
  -7   3   9        461.76        469.35        28.71 o                         
  -6   3   9         14.65         13.79         5.17 o                         
  -5   3   9         25.05         19.60         5.13 o                         
  -4   3   9        388.58        395.61        33.21 o                         
  -3   3   9          5.22         -0.06         2.22 o                         
  -2   3   9       1195.91       1395.12        98.30 o                         
  -1   3   9        806.15        814.03        62.84 o                         
   0   3   9          0.01         -1.57         5.20 o                         
   1   3   9        924.19        825.40        53.76 o                         
   2   3   9        595.96        574.38        48.90 o                         
   3   3   9          0.61         -2.61         3.83 o                         
   4   3   9        126.95        136.58        19.40 o                         
   5   3   9         18.33          9.50         6.39 o                         
   6   3   9          0.48          4.10         4.66 o                         
   7   3   9        308.16        342.87        30.29 o                         
   8   3   9         39.93         34.66         8.75 o                         
   9   3   9          1.96         11.48        13.09 o                         
  -9   4   9         38.90         34.64         5.87 o                         
  -8   4   9        513.69        617.93        57.49 o                         
  -7   4   9        135.14        142.40        12.48 o                         
  -6   4   9         80.09         68.36         5.52 o                         
  -5   4   9        391.19        316.59        18.38 o                         
  -4   4   9       1304.84        984.54        53.29 o                         
  -3   4   9        291.66        278.14        24.55 o                         
  -2   4   9        949.49        870.00        65.45 o                         
  -1   4   9         17.18         26.04         3.40 o                         
   0   4   9       1282.06       1290.32        68.18 o                         
   1   4   9        142.86        163.90        11.02 o                         
   2   4   9        135.39        145.88        13.79 o                         
   3   4   9       1104.65        948.49        47.10 o                         
   4   4   9         72.33         82.79        12.51 o                         
   5   4   9        704.98        785.56        52.63 o                         
   6   4   9        298.15        392.32        30.58 o                         
   7   4   9          0.30          3.59         4.93 o                         
   8   4   9        706.88        733.11        61.01 o                         
  -9   5   9        250.54        211.63        70.76 o                         
  -8   5   9         20.62         22.41         6.59 o                         
  -7   5   9         19.85         19.07         6.32 o                         
  -6   5   9         42.42         36.85         8.17 o                         
  -5   5   9          0.18          3.89         6.53 o                         
  -4   5   9        203.70        164.96        18.95 o                         
  -3   5   9         28.95         28.75         5.45 o                         
  -2   5   9        271.98        258.11        30.07 o                         
  -1   5   9        398.68        426.28        35.18 o                         
   0   5   9          0.23         12.30         4.45 o                         
   1   5   9         22.08         34.83         7.82 o                         
   2   5   9        636.64        754.20        51.22 o                         
   3   5   9        114.59        116.79        11.12 o                         
   4   5   9        366.20        414.65        37.89 o                         
   5   5   9          4.81         16.76         9.45 o                         
   6   5   9        119.14        115.79        15.12 o                         
   7   5   9        390.22        361.53        48.43 o                         
   8   5   9          5.26          2.62         4.13 o                         
  -8   6   9         19.23         10.47         3.95 o                         
  -7   6   9         77.97        105.92        10.49 o                         
  -6   6   9        274.66        267.68        17.55 o                         
  -5   6   9        504.05        412.62        61.47 o                         
  -4   6   9          7.87          3.90         4.50 o                         
  -3   6   9         97.57         85.31         9.34 o                         
  -2   6   9         18.50         19.04         7.65 o                         
  -1   6   9         61.28         57.10         9.28 o                         
   0   6   9       1425.53       1724.72       121.58 o                         
   1   6   9          5.45          7.75         4.46 o                         
   2   6   9        647.22        728.97        61.18 o                         
   3   6   9          4.56          1.04         3.53 o                         
   4   6   9          1.13          5.54         9.56 o                         
   5   6   9         25.28         24.75         7.97 o                         
   6   6   9         53.74         32.40         9.09 o                         
   7   6   9         13.68         15.29         6.72 o                         
  -7   7   9       1033.07       1510.46        93.70 o                         
  -6   7   9        333.15        350.82        25.38 o                         
  -5   7   9        432.12        422.70        31.38 o                         
  -4   7   9       1632.93       1361.74       212.00 o                         
  -3   7   9        629.63        598.08        46.01 o                         
  -2   7   9         71.93         65.52         8.44 o                         
  -1   7   9       1415.78       1502.74       140.16 o                         
   0   7   9        234.48        328.15        31.39 o                         
   1   7   9        590.53        803.17        58.29 o                         
   2   7   9         63.32         58.01         9.94 o                         
   3   7   9       1228.04       1282.31        86.34 o                         
   4   7   9        333.88        361.08        31.74 o                         
   5   7   9         64.37         60.74         9.61 o                         
   6   7   9          9.43         15.16         6.24 o                         
   7   7   9        306.45        333.21        27.40 o                         
  -6   8   9         76.70         84.07         8.55 o                         
  -5   8   9         59.84         47.16         8.25 o                         
  -4   8   9          0.04          7.59         5.61 o                         
  -3   8   9          9.82          2.36         5.55 o                         
  -2   8   9          6.43         10.60         7.84 o                         
  -1   8   9        452.53        498.60        47.28 o                         
   0   8   9        432.05        523.54        48.44 o                         
   1   8   9         35.80         30.99         7.91 o                         
   2   8   9         98.95        109.70        14.30 o                         
   3   8   9          8.22         13.09         6.08 o                         
   4   8   9         13.42          3.84         5.22 o                         
   5   8   9         58.35         60.38        14.54 o                         
   6   8   9         15.11         20.31        12.69 o                         
  -5   9   9        185.64        234.58        59.80 o                         
  -4   9   9         17.69         18.15         5.68 o                         
  -3   9   9        106.52         97.62        11.80 o                         
  -2   9   9        149.84        153.61        44.20 o                         
  -1   9   9          8.44          7.57         6.93 o                         
   0   9   9        153.51        177.24        16.39 o                         
   1   9   9        371.53        402.79        33.37 o                         
   2   9   9       1009.08       1021.28       105.93 o                         
   3   9   9         98.85        108.59        19.80 o                         
   4   9   9        130.14        143.38        18.97 o                         
   5   9   9        641.73        650.90        71.69 o                         
  -4  10   9         12.64         14.63         7.84 o                         
  -3  10   9         30.04         48.31         9.04 o                         
  -2  10   9        182.68        158.27        52.98 o                         
  -1  10   9        172.84        145.44        26.84 o                         
   0  10   9        319.00        339.92        25.77 o                         
   1  10   9        351.40        354.19        44.98 o                         
   2  10   9          0.49          2.24         4.18 o                         
   3  10   9         80.61         72.92        17.62 o                         
 -10   0  10          2.22          0.62         5.89 o                         
  -9   0  10        292.52        345.60        42.30 o                         
  -8   0  10          1.49          6.25         4.53 o                         
  -7   0  10        551.31        641.61        72.55 o                         
  -6   0  10        286.58        311.53        21.01 o                         
  -5   0  10        295.67        334.84        20.95 o                         
  -4   0  10        715.20        781.80        58.98 o                         
  -3   0  10        613.64        544.80        55.62 o                         
  -2   0  10        437.68        467.52        61.95 o                         
  -1   0  10       1158.12        955.54       232.96 o                         
   0   0  10       1250.31        933.87       119.85 o                         
   1   0  10       1813.31       1383.95       173.96 o                         
   2   0  10        133.58        105.28        22.75 o                         
   3   0  10        294.87        423.42       148.34 o                         
   4   0  10        485.78        568.75       246.42 o                         
   5   0  10         80.24        106.19        16.16 o                         
   6   0  10         69.39         79.84        14.19 o                         
   7   0  10        101.02        134.53        14.78 o                         
   8   0  10        680.59        842.68        70.86 o                         
   9   0  10         14.66          9.78        35.83 o                         
  -9   1  10         51.69         42.40         6.52 o                         
  -8   1  10        592.89        658.24        48.79 o                         
  -7   1  10        111.34        121.22        10.87 o                         
  -6   1  10        225.29        265.80        14.61 o                         
  -5   1  10         45.98         47.48         4.55 o                         
  -4   1  10        251.62        288.40        19.28 o                         
  -3   1  10       5166.62       5934.50       507.31 o                         
  -2   1  10        948.67       1023.83        68.26 o                         
  -1   1  10          8.65         12.32         9.93 o                         
   0   1  10       5314.82       4149.82       288.67 o                         
   1   1  10        844.72        618.09        47.70 o                         
   2   1  10        251.03        221.99        21.39 o                         
   3   1  10         16.79         15.42         4.16 o                         
   4   1  10        409.72        459.49        94.62 o                         
   5   1  10        648.33        683.42       138.17 o                         
   6   1  10        264.50        290.99        42.20 o                         
   7   1  10         28.15         24.32         4.08 o                         
   8   1  10        119.50        132.61         8.85 o                         
   9   1  10         58.46         42.18        24.53 o                         
  -9   2  10        228.33        269.10        21.87 o                         
  -8   2  10        123.32        111.13         7.97 o                         
  -7   2  10          3.40          4.79         4.49 o                         
  -6   2  10        460.39        514.13        20.47 o                         
  -5   2  10          0.76         -0.45         2.66 o                         
  -4   2  10        270.84        304.76        18.72 o                         
  -3   2  10       2065.41       2109.86       131.77 o                         
  -2   2  10        312.05        302.17        22.56 o                         
  -1   2  10       1137.30       1087.99        67.63 o                         
   0   2  10       1235.65       1046.08        69.98 o                         
   1   2  10        628.50        696.45        78.61 o                         
   2   2  10       2075.39       2413.31       248.23 o                         
   3   2  10        269.03        296.01        29.52 o                         
   4   2  10        705.48        712.42       113.60 o                         
   5   2  10        933.76       1149.16        74.56 o                         
   6   2  10          1.06          1.55         7.14 o                         
   7   2  10        528.10        616.52        57.59 o                         
   8   2  10          4.73          7.25         4.42 o                         
   9   2  10        140.26        132.64        23.95 o                         
  -9   3  10        206.74        217.10        19.97 o                         
  -8   3  10        171.56        181.27        17.46 o                         
  -7   3  10         34.14         28.70         6.92 o                         
  -6   3  10        179.98        208.99        12.29 o                         
  -5   3  10       1019.89        983.28        49.55 o                         
  -4   3  10        299.36        322.74        25.26 o                         
  -3   3  10          1.12          2.42         2.71 o                         
  -2   3  10        406.17        353.84        24.71 o                         
  -1   3  10          3.55         -1.44         4.91 o                         
   0   3  10         53.71         22.78         6.51 o                         
   1   3  10       1389.19       1130.23        74.35 o                         
   2   3  10        199.05        210.07        16.34 o                         
   3   3  10       2506.75       2340.64       176.26 o                         
   4   3  10        177.45        194.98        27.52 o                         
   5   3  10        792.56        960.96        64.42 o                         
   6   3  10       1085.07       1370.09        83.35 o                         
   7   3  10         63.69         71.94         9.09 o                         
   8   3  10          2.34          6.03         7.21 o                         
  -9   4  10         88.09         99.51         9.81 o                         
  -8   4  10          4.62          4.58         2.73 o                         
  -7   4  10         75.15         79.58         9.30 o                         
  -6   4  10        477.72        506.02        23.78 o                         
  -5   4  10        325.02        278.15        16.08 o                         
  -4   4  10        340.91        291.46        18.06 o                         
  -3   4  10        281.15        293.54        27.21 o                         
  -2   4  10        436.47        371.13        32.87 o                         
  -1   4  10         28.28         32.71         3.52 o                         
   0   4  10         89.89         76.45         7.64 o                         
   1   4  10        172.08        168.69        13.42 o                         
   2   4  10        270.18        255.96        21.52 o                         
   3   4  10         11.56         10.73         4.36 o                         
   4   4  10          3.91          1.08         6.03 o                         
   5   4  10          1.06          1.76         4.75 o                         
   6   4  10        110.30        116.04        13.06 o                         
   7   4  10        109.18        102.72        11.44 o                         
   8   4  10         35.44         39.70         6.02 o                         
  -8   5  10         10.59          6.42         3.83 o                         
  -7   5  10        133.13        163.94        22.21 o                         
  -6   5  10        164.65        152.35        14.16 o                         
  -5   5  10       1068.80        940.64        55.73 o                         
  -4   5  10        996.12        815.26        43.04 o                         
  -3   5  10          0.52          1.30         3.29 o                         
  -2   5  10       1416.28       1513.10       151.06 o                         
  -1   5  10        274.80        315.77        27.65 o                         
   0   5  10         47.83         54.22         6.58 o                         
   1   5  10        196.77        203.16        16.91 o                         
   2   5  10        129.40        151.41        11.25 o                         
   3   5  10        230.38        210.03        22.44 o                         
   4   5  10        722.76        826.11        90.65 o                         
   5   5  10          0.46          7.17         8.21 o                         
   6   5  10         66.72         74.95        13.42 o                         
   7   5  10         13.09         17.08         4.92 o                         
   8   5  10          7.84          6.88         5.04 o                         
  -8   6  10         37.58         34.81         6.24 o                         
  -7   6  10          6.63          9.30         8.26 o                         
  -6   6  10       2079.88       2093.23       107.78 o                         
  -5   6  10         39.06         35.49        10.25 o                         
  -4   6  10        417.87        313.09        29.45 o                         
  -3   6  10        943.85        745.43        52.80 o                         
  -2   6  10        809.80        891.34       110.55 o                         
  -1   6  10        527.18        732.81        42.79 o                         
   0   6  10        247.33        296.77        18.67 o                         
   1   6  10          2.70          3.54         4.25 o                         
   2   6  10       2682.55       3017.20       211.59 o                         
   3   6  10         27.86         31.94         6.58 o                         
   4   6  10        801.47        794.56        89.31 o                         
   5   6  10        687.89        740.86        61.71 o                         
   6   6  10          0.01          0.08        13.10 o                         
   7   6  10        166.43        163.79        19.42 o                         
  -7   7  10         33.41         40.08        16.31 o                         
  -6   7  10        131.22        138.71        12.34 o                         
  -5   7  10         32.47         28.45         5.31 o                         
  -4   7  10        204.95        196.19        32.12 o                         
  -3   7  10         49.08         53.30         8.55 o                         
  -2   7  10         31.47         35.61        13.60 o                         
  -1   7  10          2.74          5.46         5.95 o                         
   0   7  10        294.05        374.76        39.71 o                         
   1   7  10         23.50         22.21        13.26 o                         
   2   7  10         33.25         42.96         9.35 o                         
   3   7  10        210.97        229.93        26.58 o                         
   4   7  10         28.90         43.49         8.45 o                         
   5   7  10         13.36         16.64         5.86 o                         
   6   7  10        153.02        143.68        22.93 o                         
   7   7  10          3.10          4.07        18.29 o                         
  -6   8  10        285.66        375.07        25.80 o                         
  -5   8  10         10.15          7.88         5.45 o                         
  -4   8  10         32.11         31.93        10.88 o                         
  -3   8  10          1.98         -3.74         8.03 o                         
  -2   8  10          6.52          4.95        14.99 o                         
  -1   8  10        506.49        469.90        52.76 o                         
   0   8  10         44.47         46.31        10.51 o                         
   1   8  10          8.72          8.81         8.15 o                         
   2   8  10        222.67        269.70        29.09 o                         
   3   8  10          5.13         12.42         5.87 o                         
   4   8  10         67.06         45.35         7.77 o                         
   5   8  10          2.86         14.28        10.31 o                         
   6   8  10        205.67        238.58        38.17 o                         
  -5   9  10        102.27        112.69        27.07 o                         
  -4   9  10         48.21         54.93         8.02 o                         
  -3   9  10         20.19         25.02         6.07 o                         
  -2   9  10        169.35        166.61        40.17 o                         
  -1   9  10         14.79         14.81        18.92 o                         
   0   9  10          0.71          2.49         7.84 o                         
   1   9  10         22.56         30.05        22.03 o                         
   2   9  10        169.95        187.26        25.70 o                         
   3   9  10        480.92        440.45        46.18 o                         
   4   9  10        299.42        262.85        25.58 o                         
  -3  10  10        126.92        131.54        50.73 o                         
  -2  10  10        199.65        201.92        64.67 o                         
  -1  10  10        142.64         59.01        24.91 o                         
   0  10  10         10.82         10.24         5.70 o                         
   1  10  10          1.94          1.50         4.13 o                         
   2  10  10         80.45         76.00        11.92 o                         
   3  10  10          0.70         -4.03        16.37 o                         
  -9   1  11         79.01         80.42        10.96 o                         
  -8   1  11        139.87        168.28        12.68 o                         
  -7   1  11          4.61         10.59         4.25 o                         
  -6   1  11        615.46        748.07        41.14 o                         
  -5   1  11        313.39        336.72        15.70 o                         
  -4   1  11        106.30        134.21         9.07 o                         
  -3   1  11       1254.73       1494.37       134.06 o                         
  -2   1  11        193.72        155.56        22.32 o                         
  -1   1  11        358.96        226.21        35.89 o                         
   0   1  11       1452.72       1052.61        94.07 o                         
   1   1  11        122.55         75.98        12.57 o                         
   2   1  11       1830.60       1819.53       191.07 o                         
   3   1  11       1573.11       1682.71       136.14 o                         
   4   1  11         24.72         20.29        10.92 o                         
   5   1  11         40.20         43.77        11.09 o                         
   6   1  11        276.55        310.42        41.71 o                         
   7   1  11          1.94          2.28         3.29 o                         
   8   1  11        309.91        325.77        20.32 o                         
   9   1  11         11.73         20.00        22.57 o                         
  -9   2  11         27.31         35.58         4.94 o                         
  -8   2  11          7.22          7.25         2.71 o                         
  -7   2  11        577.57        597.85        31.72 o                         
  -6   2  11         21.58         11.67         3.00 o                         
  -5   2  11        765.81        811.59        33.22 o                         
  -4   2  11       1002.84       1092.37        70.21 o                         
  -3   2  11       1647.22       1672.08       114.41 o                         
  -2   2  11       1156.74       1310.68        83.22 o                         
  -1   2  11         91.27        114.18        12.97 o                         
   0   2  11        231.04        198.16        18.57 o                         
   1   2  11        680.90        736.05       103.89 o                         
   2   2  11         30.57         35.18         5.47 o                         
   3   2  11        489.06        544.25        50.90 o                         
   4   2  11          3.60         11.03         4.64 o                         
   5   2  11        724.32        879.49        58.86 o                         
   6   2  11       1151.12       1261.12       171.80 o                         
   7   2  11        260.37        300.00        35.75 o                         
   8   2  11         53.27         54.14        14.39 o                         
  -9   3  11         46.44         45.07        11.27 o                         
  -8   3  11         14.41         16.00         3.48 o                         
  -7   3  11          4.89         10.44         6.40 o                         
  -6   3  11         60.95         60.67         6.49 o                         
  -5   3  11        175.83        178.77        10.07 o                         
  -4   3  11        245.67        251.48        17.05 o                         
  -3   3  11          2.95          2.12         3.17 o                         
  -2   3  11         20.23         17.87         2.70 o                         
  -1   3  11          4.88          2.91         2.05 o                         
   0   3  11          1.42          1.64         2.09 o                         
   1   3  11        730.76        740.08        54.17 o                         
   2   3  11          8.08          8.34         3.78 o                         
   3   3  11          0.22          5.94         5.64 o                         
   4   3  11        159.39        154.30        15.28 o                         
   5   3  11        283.24        350.71        26.41 o                         
   6   3  11         23.57         25.25         5.67 o                         
   7   3  11         73.85         56.07        30.30 o                         
   8   3  11         27.69         42.85         8.67 o                         
  -9   4  11        205.07        179.08        16.58 o                         
  -8   4  11         39.52         48.88         5.96 o                         
  -7   4  11         63.98         56.37         6.10 o                         
  -6   4  11        289.14        323.89        26.40 o                         
  -5   4  11        405.30        358.02        21.48 o                         
  -4   4  11       1038.80        959.21        51.02 o                         
  -3   4  11         83.00         74.92         6.18 o                         
  -2   4  11        727.08        750.81        46.79 o                         
  -1   4  11       2993.18       2750.97       150.13 o                         
   0   4  11        282.44        271.86        18.73 o                         
   1   4  11       1419.13       1358.59        81.39 o                         
   2   4  11        210.64        234.86        22.19 o                         
   3   4  11          2.60         -0.31         4.86 o                         
   4   4  11       1350.41       1344.73        80.77 o                         
   5   4  11        232.72        286.60        31.42 o                         
   6   4  11         65.57         94.54        10.33 o                         
   7   4  11        193.56        235.03        21.24 o                         
   8   4  11         28.61         28.85         6.72 o                         
  -8   5  11         42.06         41.11         7.10 o                         
  -7   5  11          0.12          3.24         9.55 o                         
  -6   5  11        521.79        539.47        28.25 o                         
  -5   5  11        902.36        814.99        43.17 o                         
  -4   5  11        751.46        624.42        40.42 o                         
  -3   5  11          8.78          8.54         3.69 o                         
  -2   5  11         22.21         17.17         4.65 o                         
  -1   5  11         19.88         22.24         4.10 o                         
   0   5  11        391.27        367.63        26.80 o                         
   1   5  11        352.91        386.77        36.69 o                         
   2   5  11       1843.45       1966.28       216.97 o                         
   3   5  11        293.38        277.19        23.34 o                         
   4   5  11         24.79         33.73         8.08 o                         
   5   5  11         16.94         13.26        21.80 o                         
   6   5  11         26.30         38.12         9.87 o                         
   7   5  11         34.18         33.08         6.68 o                         
  -8   6  11        166.10        139.08        18.07 o                         
  -7   6  11        807.62       1191.71       135.15 o                         
  -6   6  11         39.54         51.30         5.56 o                         
  -5   6  11         54.83         43.86         9.10 o                         
  -4   6  11         52.94         40.76         8.02 o                         
  -3   6  11         35.74         34.99         9.93 o                         
  -2   6  11          5.17          7.94         5.20 o                         
  -1   6  11         79.46         86.75         8.37 o                         
   0   6  11        949.95       1044.77       125.37 o                         
   1   6  11       1536.84       1853.50       111.94 o                         
   2   6  11          4.08          5.18         4.76 o                         
   3   6  11         59.76         54.08         9.13 o                         
   4   6  11        195.07        202.51        25.26 o                         
   5   6  11         89.22        107.32        27.62 o                         
   6   6  11          0.92          6.37         5.93 o                         
   7   6  11         31.03         47.79         9.68 o                         
  -7   7  11         94.68        126.18        17.64 o                         
  -6   7  11         67.40         85.11         8.91 o                         
  -5   7  11         21.71         24.67         5.56 o                         
  -4   7  11        842.80        886.63        73.27 o                         
  -3   7  11       1227.76       1210.26       105.21 o                         
  -2   7  11        164.65        171.61        21.20 o                         
  -1   7  11        271.03        266.13        32.12 o                         
   0   7  11         60.22         77.05        13.18 o                         
   1   7  11         17.67         25.31        14.45 o                         
   2   7  11        173.37        200.67        19.58 o                         
   3   7  11        315.94        340.77        31.12 o                         
   4   7  11         31.35         11.32        13.24 o                         
   5   7  11        607.12        672.04        48.41 o                         
   6   7  11         38.15         48.89         9.30 o                         
  -6   8  11         70.91         88.91        21.36 o                         
  -5   8  11         13.80         10.05         4.22 o                         
  -4   8  11         41.70         37.14         7.20 o                         
  -3   8  11         49.14         49.94         7.63 o                         
  -2   8  11          1.39          1.70         8.10 o                         
  -1   8  11          6.04          1.41        10.91 o                         
   0   8  11        158.87        129.39        15.00 o                         
   1   8  11        610.64        672.95        64.25 o                         
   2   8  11         52.99         35.43        11.80 o                         
   3   8  11         36.44         39.33         7.86 o                         
   4   8  11         66.42         58.19        11.05 o                         
   5   8  11        419.26        410.29        38.93 o                         
  -5   9  11          6.98          8.28         6.92 o                         
  -4   9  11         19.90         17.07         5.07 o                         
  -3   9  11         95.63        109.73        26.97 o                         
  -2   9  11        273.46        288.56        35.02 o                         
  -1   9  11         49.10         69.69        12.38 o                         
   0   9  11        547.90        592.85        39.71 o                         
   1   9  11         34.87         29.95         9.18 o                         
   2   9  11        179.30        208.59        27.86 o                         
   3   9  11        138.65        119.45        11.51 o                         
   4   9  11         92.01         95.88        10.23 o                         
  -3  10  11          5.39          6.16         8.03 o                         
  -2  10  11        340.62        286.37       102.15 o                         
  -1  10  11        347.44        330.93        26.78 o                         
   0  10  11        142.90        139.45        12.72 o                         
   1  10  11        189.06        186.46        24.42 o                         
   2  10  11          7.50         18.18         9.87 o                         
  -9   0  12         11.00         12.36         3.81 o                         
  -8   0  12       1161.69       1181.68       105.31 o                         
  -7   0  12          1.83         11.33         4.82 o                         
  -6   0  12         10.08          8.36         4.68 o                         
  -5   0  12       1897.08       2307.51       140.78 o                         
  -4   0  12          4.56          7.26         4.26 o                         
  -3   0  12       1182.25       1467.70       161.18 o                         
  -2   0  12       4907.26       5357.86       419.47 o                         
  -1   0  12        975.38        810.34       207.39 o                         
   0   0  12       3178.99       2076.72       258.78 o                         
   1   0  12       1811.18       1585.36       328.53 o                         
   2   0  12         15.46          8.90         5.01 o                         
   3   0  12         36.01         29.71        17.97 o                         
   4   0  12          1.55          8.79        16.08 o                         
   5   0  12       4706.27       5930.75       415.60 o                         
   6   0  12       2569.97       2981.11       196.42 o                         
   7   0  12          0.68          0.86         8.21 o                         
   8   0  12       2548.55       2926.21       236.23 o                         
  -9   1  12          3.57          5.08         3.19 o                         
  -8   1  12        190.45        192.97        15.53 o                         
  -7   1  12         38.25         37.01         5.55 o                         
  -6   1  12         11.26         14.84         4.43 o                         
  -5   1  12         53.42         65.23         6.74 o                         
  -4   1  12         21.10         14.90         4.42 o                         
  -3   1  12        444.49        652.68        61.27 o                         
  -2   1  12          9.12         11.82         2.90 o                         
  -1   1  12        446.31        615.60        54.35 o                         
   0   1  12        873.69        707.18        53.26 o                         
   1   1  12        189.73        138.75        15.02 o                         
   2   1  12        488.65        504.59        46.95 o                         
   3   1  12        104.40        124.12        10.37 o                         
   4   1  12        308.51        299.75        79.70 o                         
   5   1  12       2741.47       3081.63       621.60 o                         
   6   1  12        128.74        153.31        11.88 o                         
   7   1  12         58.20         57.42         9.96 o                         
   8   1  12         17.53         18.54         3.67 o                         
  -9   2  12         94.08         98.33         8.96 o                         
  -8   2  12         36.72         35.73         5.12 o                         
  -7   2  12        268.91        282.90        18.48 o                         
  -6   2  12         22.09         23.16         4.43 o                         
  -5   2  12        339.66        367.50        17.40 o                         
  -4   2  12        409.72        458.42        28.32 o                         
  -3   2  12        204.10        215.68        16.45 o                         
  -2   2  12         12.69         20.19         3.97 o                         
  -1   2  12        109.81        118.17         8.28 o                         
   0   2  12        707.05        604.60        46.76 o                         
   1   2  12          9.91          9.35         3.13 o                         
   2   2  12          6.86          7.17         3.13 o                         
   3   2  12       1283.54       1343.50       146.28 o                         
   4   2  12         79.90         87.47        12.41 o                         
   5   2  12        339.37        454.64        38.03 o                         
   6   2  12         24.05         27.32         4.40 o                         
   7   2  12          0.01          1.91         2.95 o                         
   8   2  12        242.02        269.95        23.08 o                         
  -9   3  12         12.45         14.03         5.79 o                         
  -8   3  12         53.53         59.02         6.88 o                         
  -7   3  12        681.95        598.62        52.80 o                         
  -6   3  12        389.91        405.88        22.73 o                         
  -5   3  12         26.15         28.33         4.73 o                         
  -4   3  12       2247.34       2534.26       136.47 o                         
  -3   3  12       2088.95       2282.34        90.79 o                         
  -2   3  12         28.58         28.17         5.18 o                         
  -1   3  12        468.34        467.04        38.10 o                         
   0   3  12         15.30          8.94         2.79 o                         
   1   3  12        973.89        670.75        55.48 o                         
   2   3  12        112.65         88.26         9.68 o                         
   3   3  12         11.50         17.43         6.39 o                         
   4   3  12          7.73         10.45         6.55 o                         
   5   3  12        120.63        158.05        14.09 o                         
   6   3  12        144.36        170.70        15.89 o                         
   7   3  12        434.04        401.79       136.04 o                         
   8   3  12        115.33        119.81        22.26 o                         
  -8   4  12         82.05         93.78         8.52 o                         
  -7   4  12        102.47         95.39        17.29 o                         
  -6   4  12        101.35         97.55        14.09 o                         
  -5   4  12        307.32        299.55        19.20 o                         
  -4   4  12        198.18        202.51        13.17 o                         
  -3   4  12        458.46        494.15        30.08 o                         
  -2   4  12        500.77        519.18        28.18 o                         
  -1   4  12        118.24        104.70         6.84 o                         
   0   4  12        238.54        204.09        14.04 o                         
   1   4  12        752.11        719.49        67.83 o                         
   2   4  12        100.71        142.12        15.18 o                         
   3   4  12          0.86          4.92         6.86 o                         
   4   4  12         48.26         45.10        10.38 o                         
   5   4  12         94.39         99.84        14.11 o                         
   6   4  12          7.05          8.89         4.52 o                         
   7   4  12          9.61         12.55         4.62 o                         
   8   4  12         15.86         11.58         5.06 o                         
  -8   5  12        325.40        317.02        39.42 o                         
  -7   5  12        221.54        246.50        18.11 o                         
  -6   5  12        392.86        408.44        23.33 o                         
  -5   5  12        113.40        106.58         8.62 o                         
  -4   5  12         24.19         21.64         6.79 o                         
  -3   5  12         42.97         45.81         5.58 o                         
  -2   5  12        118.00        129.70        11.45 o                         
  -1   5  12        707.60        635.01        51.13 o                         
   0   5  12        126.85        118.18        11.41 o                         
   1   5  12        176.94        169.62        20.59 o                         
   2   5  12       3454.47       3672.48       359.87 o                         
   3   5  12        161.31        113.40        19.41 o                         
   4   5  12        519.35        575.00        65.05 o                         
   5   5  12         42.68         48.38        10.35 o                         
   6   5  12          7.34          2.66         4.12 o                         
   7   5  12        290.19        186.24        50.25 o                         
  -7   6  12        100.98         95.49        29.00 o                         
  -6   6  12         21.13         25.18         6.81 o                         
  -5   6  12        138.66        107.71        33.81 o                         
  -4   6  12        113.41         94.14        11.59 o                         
  -3   6  12        213.95        180.99        22.57 o                         
  -2   6  12         14.15         10.67         6.51 o                         
  -1   6  12          0.78          1.21         5.49 o                         
   0   6  12        506.93        505.98        39.58 o                         
   1   6  12        136.35         94.23        28.64 o                         
   2   6  12         59.85         69.74        29.44 o                         
   3   6  12        238.41        305.52        31.96 o                         
   4   6  12         32.25         29.61         7.01 o                         
   5   6  12          3.31         -1.91         6.00 o                         
   6   6  12        172.12        197.68        20.87 o                         
   7   6  12          4.08          8.24         4.75 o                         
  -7   7  12         35.74         61.59        29.05 o                         
  -6   7  12        216.85        260.05        48.20 o                         
  -5   7  12         14.79         16.75         4.88 o                         
  -4   7  12         29.42         28.20         6.82 o                         
  -3   7  12         66.81         61.44        11.18 o                         
  -2   7  12         96.97         89.68        11.18 o                         
  -1   7  12        185.90        197.07        42.50 o                         
   0   7  12         85.34         59.08        12.65 o                         
   1   7  12        316.43        273.47        43.59 o                         
   2   7  12        357.83        380.21        31.87 o                         
   3   7  12         56.68         71.81        10.06 o                         
   4   7  12          1.68          3.68        11.04 o                         
   5   7  12          5.74          2.19         4.16 o                         
   6   7  12         68.92         72.47         8.22 o                         
  -6   8  12         54.12         37.63        26.91 o                         
  -5   8  12       1883.21       1751.91       256.34 o                         
  -4   8  12         60.04         67.17         9.21 o                         
  -3   8  12          1.74          4.91         6.67 o                         
  -2   8  12       1074.83       1088.31        84.35 o                         
  -1   8  12        138.42        135.20        13.65 o                         
   0   8  12        279.84        305.90        39.18 o                         
   1   8  12        298.99        370.26        49.74 o                         
   2   8  12          3.39          8.23         4.76 o                         
   3   8  12        982.94        772.46        73.72 o                         
   4   8  12        100.45         83.97        15.56 o                         
   5   8  12        155.36        127.18        11.67 o                         
  -4   9  12        130.54        159.74        16.65 o                         
  -3   9  12         66.46         56.34        21.36 o                         
  -2   9  12          4.09          8.54         5.80 o                         
  -1   9  12        394.35        393.50        31.19 o                         
   0   9  12        192.03        182.07        20.14 o                         
   1   9  12          5.36          9.68         5.48 o                         
   2   9  12         95.27         89.99         9.60 o                         
   3   9  12        100.87         90.48         7.76 o                         
  -2  10  12         37.95         35.33         7.06 o                         
  -1  10  12          1.63          0.41         2.51 o                         
   0  10  12         46.21         34.37         6.41 o                         
   1  10  12        136.89        104.87        14.47 o                         
  -9   1  13          3.96          7.05         2.87 o                         
  -8   1  13        262.90        284.23        21.69 o                         
  -7   1  13        269.74        371.82        39.27 o                         
  -6   1  13         45.02         66.87         6.97 o                         
  -5   1  13       2056.44       2690.76       145.17 o                         
  -4   1  13         75.66         94.99        10.57 o                         
  -3   1  13          6.35          9.25         3.56 o                         
  -2   1  13        478.18        476.26        27.09 o                         
  -1   1  13        216.86        227.70        15.75 o                         
   0   1  13        561.48        570.05        45.82 o                         
   1   1  13       1136.55       1073.19        94.16 o                         
   2   1  13        244.01        243.56        35.44 o                         
   3   1  13       1086.48       1165.09       131.43 o                         
   4   1  13       1066.81       1021.83       271.89 o                         
   5   1  13         36.66         69.85        29.67 o                         
   6   1  13        265.76        291.47        42.40 o                         
   7   1  13          9.53         12.00         4.10 o                         
   8   1  13         24.15         20.24         2.94 o                         
  -9   2  13        116.87        130.72        43.05 o                         
  -8   2  13        191.43        215.83        17.13 o                         
  -7   2  13         63.84         66.09         5.72 o                         
  -6   2  13        148.07        146.56        11.76 o                         
  -5   2  13        209.72        217.96        16.81 o                         
  -4   2  13        326.56        388.51        38.76 o                         
  -3   2  13         30.29         23.05         5.08 o                         
  -2   2  13       1487.37       1693.29       100.03 o                         
  -1   2  13         94.55         93.63         8.06 o                         
   0   2  13        385.19        302.38        21.06 o                         
   1   2  13         93.86         92.51         6.75 o                         
   2   2  13         89.71         71.23         7.34 o                         
   3   2  13         57.98         49.43         6.80 o                         
   4   2  13         25.52         44.97         7.96 o                         
   5   2  13        116.80        164.03        15.36 o                         
   6   2  13        254.55        257.62        36.84 o                         
   7   2  13        344.39        379.94        40.51 o                         
   8   2  13        232.09        226.89        27.28 o                         
  -9   3  13         25.10         25.21         4.55 o                         
  -8   3  13          7.17          4.68         2.55 o                         
  -7   3  13         11.95          5.38         3.13 o                         
  -6   3  13         85.38         91.65        14.87 o                         
  -5   3  13        160.39        216.34        27.81 o                         
  -4   3  13        781.71        808.73        40.11 o                         
  -3   3  13         18.66         21.59         3.24 o                         
  -2   3  13          8.45         12.97         2.79 o                         
  -1   3  13        113.90        103.22        10.16 o                         
   0   3  13          1.43          2.78         2.22 o                         
   1   3  13          0.95          1.23         2.58 o                         
   2   3  13        141.50        159.73        13.00 o                         
   3   3  13        720.32        620.84        50.62 o                         
   4   3  13         57.49         59.81         7.87 o                         
   5   3  13          1.69          6.90         4.30 o                         
   6   3  13          0.12         -0.35         4.53 o                         
   7   3  13          3.89          9.61         9.18 o                         
   8   3  13         13.31          9.91         4.86 o                         
  -8   4  13        211.53        204.24        19.18 o                         
  -7   4  13          2.19         -0.90         2.74 o                         
  -6   4  13        747.01        855.32        45.93 o                         
  -5   4  13        790.65        779.06        43.01 o                         
  -4   4  13       1600.93       1681.28        90.58 o                         
  -3   4  13       2089.34       2161.05       100.05 o                         
  -2   4  13       1830.43       1929.44        87.61 o                         
  -1   4  13       3809.02       3795.29       212.00 o                         
   0   4  13        928.44        812.05        51.01 o                         
   1   4  13         99.00         84.07        10.29 o                         
   2   4  13       1376.06       1353.17       104.55 o                         
   3   4  13        156.70        122.61        19.29 o                         
   4   4  13        151.60        143.16        21.09 o                         
   5   4  13        664.93        841.40        49.22 o                         
   6   4  13         88.10         90.15        11.63 o                         
   7   4  13         98.51        110.59        13.25 o                         
  -8   5  13          3.52          2.29         2.63 o                         
  -7   5  13        159.02        170.59        15.76 o                         
  -6   5  13         11.70          8.77         5.29 o                         
  -5   5  13        893.69        858.40        45.47 o                         
  -4   5  13        924.80       1002.36        93.40 o                         
  -3   5  13          6.21          5.26         7.11 o                         
  -2   5  13         34.20         35.30         5.79 o                         
  -1   5  13         17.78         17.80         4.27 o                         
   0   5  13        324.96        258.97        19.07 o                         
   1   5  13          3.74          1.10         4.16 o                         
   2   5  13          0.33         -0.79         4.63 o                         
   3   5  13          3.94         11.83        13.90 o                         
   4   5  13         28.76         19.61         6.39 o                         
   5   5  13          0.81          1.03         5.77 o                         
   6   5  13         33.57         27.33        20.44 o                         
   7   5  13         33.18         37.66         6.89 o                         
  -7   6  13        126.91        121.27        17.00 o                         
  -6   6  13        163.81        127.61        22.83 o                         
  -5   6  13        271.23        256.69        61.75 o                         
  -4   6  13         40.69         30.49         9.79 o                         
  -3   6  13        388.70        398.44        38.40 o                         
  -2   6  13         57.28         56.60         9.21 o                         
  -1   6  13        488.51        500.56       105.88 o                         
   0   6  13        205.17        177.03        17.55 o                         
   1   6  13         76.63         60.98        16.73 o                         
   2   6  13        536.25        367.02        42.18 o                         
   3   6  13        161.58        143.86        16.78 o                         
   4   6  13        288.64        338.71        27.96 o                         
   5   6  13        286.48        293.30        24.60 o                         
   6   6  13          0.50         -1.08         3.46 o                         
  -6   7  13        119.75         76.21        23.64 o                         
  -5   7  13         58.74         57.09        13.18 o                         
  -4   7  13         36.56         42.37         7.54 o                         
  -3   7  13         10.42         14.64        14.16 o                         
  -2   7  13        762.92        899.27        57.92 o                         
  -1   7  13        102.22         83.74        11.23 o                         
   0   7  13         24.58         27.09        10.92 o                         
   1   7  13       1234.23       1093.15       109.20 o                         
   2   7  13          1.59         -1.25         5.65 o                         
   3   7  13         13.32          1.02        10.02 o                         
   4   7  13        357.80        281.38        34.56 o                         
   5   7  13          8.36          5.31         4.46 o                         
  -5   8  13          5.02          4.22         5.72 o                         
  -4   8  13        170.05        190.87        16.49 o                         
  -3   8  13        178.20        172.72        21.88 o                         
  -2   8  13         69.01         50.58         9.98 o                         
  -1   8  13          0.29          1.47         4.63 o                         
   0   8  13          6.67         20.11         8.80 o                         
   1   8  13          1.95          4.44         4.49 o                         
   2   8  13         40.02         38.43         5.68 o                         
   3   8  13         55.35         34.57         6.34 o                         
   4   8  13        331.25        278.11        21.14 o                         
  -4   9  13        144.62        112.40        45.62 o                         
  -3   9  13        309.85        266.49        33.29 o                         
  -2   9  13        322.00        345.23        35.86 o                         
  -1   9  13          0.20         -0.17         5.17 o                         
   0   9  13        255.15        261.18        20.80 o                         
   1   9  13         89.35         89.13         9.30 o                         
   2   9  13          1.15          0.03         3.06 o                         
   3   9  13        334.66        322.78        26.53 o                         
  -9   0  14          1.80          6.77         6.43 o                         
  -8   0  14          2.89         -0.84         6.80 o                         
  -7   0  14         60.20         72.84        12.75 o                         
  -6   0  14         94.69         86.47        18.26 o                         
  -5   0  14        351.66        424.40        47.38 o                         
  -4   0  14        181.54        218.07        18.30 o                         
  -3   0  14        144.41        194.41        16.16 o                         
  -2   0  14        265.12        289.96        27.26 o                         
  -1   0  14        387.52        513.20        43.34 o                         
   0   0  14          5.08         16.93         4.74 o                         
   1   0  14       1269.43       1472.31       111.24 o                         
   2   0  14         64.74         43.35         7.94 o                         
   3   0  14        126.72        153.19        58.95 o                         
   4   0  14        148.29        137.30        73.89 o                         
   5   0  14        920.25        930.06       420.68 o                         
   6   0  14        572.53        651.55        47.14 o                         
   7   0  14        332.77        469.11        39.72 o                         
   8   0  14        352.79        378.48        33.11 o                         
  -9   1  14        191.28        212.04        16.01 o                         
  -8   1  14        121.64        122.53        13.27 o                         
  -7   1  14         77.76         65.82         8.08 o                         
  -6   1  14        289.88        514.35        71.85 o                         
  -5   1  14         69.47        104.43        13.17 o                         
  -4   1  14       1435.28       1851.18       191.97 o                         
  -3   1  14        435.08        519.24        59.97 o                         
  -2   1  14        643.80        757.98        51.40 o                         
  -1   1  14        340.71        425.57        29.16 o                         
   0   1  14        577.31        626.90        49.90 o                         
   1   1  14          2.65          6.87         3.17 o                         
   2   1  14         97.15         91.71         9.40 o                         
   3   1  14        418.85        415.77        47.34 o                         
   4   1  14         47.46         37.58        14.95 o                         
   5   1  14        777.87        193.99        80.21 o                         
   6   1  14        171.60        217.94        28.21 o                         
   7   1  14        135.31        145.86        15.43 o                         
   8   1  14          0.69          1.99         4.54 o                         
  -8   2  14          0.10          1.39         3.09 o                         
  -7   2  14        772.75        829.77        52.66 o                         
  -6   2  14          0.42          4.72         2.86 o                         
  -5   2  14         39.97         50.02         6.89 o                         
  -4   2  14        997.06       1143.29        69.01 o                         
  -3   2  14         18.85         25.89         5.77 o                         
  -2   2  14        321.72        380.37        23.34 o                         
  -1   2  14       1281.65       1330.18       102.06 o                         
   0   2  14         53.96         54.97         4.69 o                         
   1   2  14        391.21        294.44        23.07 o                         
   2   2  14         50.02         49.51         5.93 o                         
   3   2  14         83.56         66.41        10.96 o                         
   4   2  14       1645.68       1474.59       357.10 o                         
   5   2  14        796.72        877.19        82.35 o                         
   6   2  14         12.09         18.15         7.63 o                         
   7   2  14        614.10        777.77        81.71 o                         
   8   2  14        185.64        223.17        28.63 o                         
  -8   3  14        142.84        154.80        14.93 o                         
  -7   3  14          4.54          4.00         3.54 o                         
  -6   3  14        782.33        954.26       107.84 o                         
  -5   3  14        109.67        123.99        13.76 o                         
  -4   3  14        842.65        965.73        72.27 o                         
  -3   3  14        508.10        523.78        30.68 o                         
  -2   3  14        117.54        128.98         8.28 o                         
  -1   3  14       1145.62       1232.73        70.43 o                         
   0   3  14       1314.17       1041.36        69.95 o                         
   1   3  14        210.82        173.64        18.74 o                         
   2   3  14        155.76        104.90        14.52 o                         
   3   3  14        493.14        400.22        38.72 o                         
   4   3  14         27.28         35.17         6.29 o                         
   5   3  14         24.57         20.52         5.25 o                         
   6   3  14          1.93          5.35         4.22 o                         
   7   3  14         35.29         34.80         7.34 o                         
  -8   4  14         43.87         49.24         5.47 o                         
  -7   4  14        169.24        172.32        15.68 o                         
  -6   4  14         33.80         35.89        11.34 o                         
  -5   4  14         51.64         61.58        11.63 o                         
  -4   4  14         31.78         33.81         6.25 o                         
  -3   4  14         51.34         55.66         7.17 o                         
  -2   4  14         64.00         69.65         9.76 o                         
  -1   4  14        953.30       1005.21        51.04 o                         
   0   4  14        552.67        485.26        26.14 o                         
   1   4  14          2.04          2.42         3.76 o                         
   2   4  14        224.76        218.25        18.70 o                         
   3   4  14         88.54         82.76        10.77 o                         
   4   4  14        662.01        627.59        46.08 o                         
   5   4  14         69.00         76.48         8.55 o                         
   6   4  14          9.70          4.32         3.75 o                         
   7   4  14         10.99          4.10         5.10 o                         
  -7   5  14         20.34         17.14         5.78 o                         
  -6   5  14        152.54        139.68        14.78 o                         
  -5   5  14        514.94        464.17        34.36 o                         
  -4   5  14        122.15        121.02        10.40 o                         
  -3   5  14         38.74         27.81         6.22 o                         
  -2   5  14         70.82         67.79         9.81 o                         
  -1   5  14         85.59         85.28         8.73 o                         
   0   5  14         92.28         83.05         9.27 o                         
   1   5  14        482.51        381.97        49.92 o                         
   2   5  14         85.16         67.34         9.58 o                         
   3   5  14        206.58        169.70        16.32 o                         
   4   5  14        373.85        352.89        33.73 o                         
   5   5  14        157.63        169.15        19.45 o                         
   6   5  14         47.74         43.16        12.02 o                         
  -7   6  14        161.01        127.71        62.25 o                         
  -6   6  14          1.16          1.25         8.11 o                         
  -5   6  14        259.31        152.43        46.65 o                         
  -4   6  14       1394.70       1325.20       156.76 o                         
  -3   6  14         31.73         20.46         9.72 o                         
  -2   6  14        225.61        240.09        22.96 o                         
  -1   6  14       4796.50       4277.16       258.45 o                         
   0   6  14        322.93        314.81        41.19 o                         
   1   6  14        230.05        167.77        23.18 o                         
   2   6  14        649.32        463.59        43.01 o                         
   3   6  14        196.30        230.10        33.04 o                         
   4   6  14        177.36        206.56        17.13 o                         
   5   6  14         79.00         90.77         8.21 o                         
   6   6  14        120.60        107.97        11.82 o                         
  -6   7  14         26.34         13.74        19.57 o                         
  -5   7  14         12.91         11.97         6.16 o                         
  -4   7  14         77.25         69.96         9.21 o                         
  -3   7  14         88.40         79.06        20.54 o                         
  -2   7  14         13.98         12.17        14.41 o                         
  -1   7  14          5.01         11.41         6.27 o                         
   0   7  14         61.50         53.37        11.98 o                         
   1   7  14        380.35        329.08        25.94 o                         
   2   7  14         12.93         12.75         5.98 o                         
   3   7  14        260.49        198.53        17.70 o                         
   4   7  14        104.37         96.60        10.07 o                         
   5   7  14         60.14         68.29         6.19 o                         
  -5   8  14          2.28          3.65         4.18 o                         
  -4   8  14        129.84        106.16        14.53 o                         
  -3   8  14          0.32         -2.40         5.46 o                         
  -2   8  14         34.38         39.71         8.95 o                         
  -1   8  14         47.92         49.52        11.06 o                         
   0   8  14         49.48         56.74        11.35 o                         
   1   8  14        851.89        859.40        54.89 o                         
   2   8  14        184.08        138.41        11.13 o                         
   3   8  14         37.00         29.40         4.48 o                         
   4   8  14        191.89        175.98        11.61 o                         
  -3   9  14         35.04         29.58        10.20 o                         
  -2   9  14          1.03          4.52         2.84 o                         
  -1   9  14        160.49        150.27        16.88 o                         
   0   9  14        220.15        230.94        18.16 o                         
   1   9  14         57.05         65.48         7.03 o                         
   2   9  14         80.98         85.10         8.53 o                         
  -8   1  15          3.15          3.17         3.05 o                         
  -7   1  15         63.47         78.48        13.60 o                         
  -6   1  15         54.46         52.81         6.72 o                         
  -5   1  15         14.52         22.78         6.80 o                         
  -4   1  15        121.14        129.22        14.18 o                         
  -3   1  15        119.86        171.50        17.38 o                         
  -2   1  15        718.88        739.52        55.87 o                         
  -1   1  15       2333.54       2620.75       161.21 o                         
   0   1  15         28.79         25.75         3.65 o                         
   1   1  15          5.83          4.72         3.08 o                         
   2   1  15        183.22        150.39        11.10 o                         
   3   1  15         43.03         40.20         8.40 o                         
   4   1  15          3.14          1.29        10.59 o                         
   5   1  15         21.75         16.90        10.68 o                         
   6   1  15         63.03         76.83        13.25 o                         
   7   1  15        164.11        200.16        16.37 o                         
  -8   2  15        753.30        847.82        58.22 o                         
  -7   2  15         13.76         20.94         3.25 o                         
  -6   2  15        334.51        332.02        21.74 o                         
  -5   2  15       1408.06       1390.25        89.99 o                         
  -4   2  15         44.22         56.17         7.63 o                         
  -3   2  15          1.69          0.67         3.58 o                         
  -2   2  15       1210.41       1330.87        83.46 o                         
  -1   2  15         99.65        119.48         9.46 o                         
   0   2  15       2159.45       2164.87       112.21 o                         
   1   2  15          8.10          8.05         2.63 o                         
   2   2  15        562.82        451.19        48.06 o                         
   3   2  15       2500.91       1571.76       171.45 o                         
   4   2  15          1.20         -0.87         5.47 o                         
   5   2  15        315.26        341.26        35.80 o                         
   6   2  15         69.59         62.74        14.52 o                         
   7   2  15          4.42          4.65         2.72 o                         
  -8   3  15         47.95         44.45         5.17 o                         
  -7   3  15        449.67        417.25        37.14 o                         
  -6   3  15        389.44        399.02        41.41 o                         
  -5   3  15         34.17         45.33        11.17 o                         
  -4   3  15        335.72        405.60        31.73 o                         
  -3   3  15        198.33        221.15        15.67 o                         
  -2   3  15        321.40        321.24        17.47 o                         
  -1   3  15        485.63        518.13        24.64 o                         
   0   3  15          0.06          1.22         2.45 o                         
   1   3  15        446.26        437.73        37.21 o                         
   2   3  15        849.26        826.82        78.32 o                         
   3   3  15        251.17        233.51        22.83 o                         
   4   3  15        266.80        271.41        21.46 o                         
   5   3  15        495.29        611.93        46.12 o                         
   6   3  15         71.52         79.47        12.40 o                         
   7   3  15        243.66        241.35        97.21 o                         
  -8   4  15         10.79          8.43         2.37 o                         
  -7   4  15         64.93         68.60         7.26 o                         
  -6   4  15          3.87         -1.56         8.84 o                         
  -5   4  15        158.87        150.60        14.51 o                         
  -4   4  15         43.28         48.29         8.46 o                         
  -3   4  15        152.71        173.92        20.59 o                         
  -2   4  15        330.93        323.10        22.74 o                         
  -1   4  15         80.42         84.66         6.41 o                         
   0   4  15         19.61         12.56         2.90 o                         
   1   4  15         19.97         17.47         3.50 o                         
   2   4  15        266.47        190.15        19.02 o                         
   3   4  15        441.67        431.06        32.79 o                         
   4   4  15        219.71        239.97        25.85 o                         
   5   4  15          1.27          1.53         3.21 o                         
   6   4  15        201.40        260.96        22.38 o                         
   7   4  15        135.94        116.31        36.70 o                         
  -7   5  15        290.91        287.69        24.64 o                         
  -6   5  15         95.16         75.88        12.99 o                         
  -5   5  15          8.68         16.12         8.52 o                         
  -4   5  15         95.39        115.35        17.98 o                         
  -3   5  15        279.75        301.21        28.54 o                         
  -2   5  15          0.68          8.55         7.42 o                         
  -1   5  15         98.93         84.09         9.09 o                         
   0   5  15          4.78         -1.35         6.57 o                         
   1   5  15         34.46         28.83         6.80 o                         
   2   5  15        197.09        159.40        13.07 o                         
   3   5  15          0.40         -3.32         7.20 o                         
   4   5  15         87.76        104.54        14.52 o                         
   5   5  15        158.41        122.95        32.37 o                         
   6   5  15        153.48        145.06        48.10 o                         
  -6   6  15         27.97         46.36        25.09 o                         
  -5   6  15        463.09        337.39       151.53 o                         
  -4   6  15          0.07          5.06         7.84 o                         
  -3   6  15        138.69        166.08        35.61 o                         
  -2   6  15        441.13        460.34        43.52 o                         
  -1   6  15          0.33          2.76        10.01 o                         
   0   6  15        388.82        377.41        30.90 o                         
   1   6  15        118.81         74.95        10.45 o                         
   2   6  15         68.56         46.68        13.27 o                         
   3   6  15          0.70         -0.56         3.13 o                         
   4   6  15        104.52         91.80         8.85 o                         
   5   6  15         62.40         51.25         7.24 o                         
  -5   7  15         75.01         57.48        10.36 o                         
  -4   7  15        556.96        550.52        44.92 o                         
  -3   7  15         65.88         76.96        13.10 o                         
  -2   7  15        243.73        248.63        20.44 o                         
  -1   7  15        309.45        349.51        40.05 o                         
   0   7  15        234.33        242.57        22.92 o                         
   1   7  15        334.05        305.83        24.56 o                         
   2   7  15       1246.08       1028.84        81.33 o                         
   3   7  15         66.11         46.32         5.58 o                         
   4   7  15        431.07        378.67        26.96 o                         
  -4   8  15        102.28         97.70        13.18 o                         
  -3   8  15         26.26         23.38        12.08 o                         
  -2   8  15        223.85        178.96        22.97 o                         
  -1   8  15         69.68         64.27        11.57 o                         
   0   8  15         40.07         42.93         9.04 o                         
   1   8  15         10.10         18.93        12.50 o                         
   2   8  15         49.10         35.71         6.28 o                         
   3   8  15          1.86          2.40         4.02 o                         
  -2   9  15          0.19          2.25         4.15 o                         
  -1   9  15          6.85          5.95         9.49 o                         
   0   9  15          0.83          0.33         7.69 o                         
   1   9  15         85.80         88.10        10.07 o                         
  -8   0  16        477.07        520.98        65.53 o                         
  -7   0  16        109.91        179.26        26.38 o                         
  -6   0  16        389.36        371.09        49.66 o                         
  -5   0  16          1.51          1.19        10.70 o                         
  -4   0  16        251.66        251.21        36.59 o                         
  -3   0  16       4468.18       5496.06       549.15 o                         
  -2   0  16          0.06         -1.20         6.32 o                         
  -1   0  16        516.46        673.78        56.50 o                         
   0   0  16        603.98        609.33        50.41 o                         
   1   0  16        288.81        300.58        32.75 o                         
   2   0  16       2584.88       2709.57       208.67 o                         
   4   0  16          6.09         11.71        18.60 o                         
   5   0  16        146.07        180.26        24.50 o                         
   6   0  16        446.86        581.82        41.06 o                         
   7   0  16         23.72         31.76         6.17 o                         
  -8   1  16          3.61          5.75         4.48 o                         
  -7   1  16        427.27        469.32        33.42 o                         
  -6   1  16         35.64         29.48         5.26 o                         
  -5   1  16        822.15        798.03        51.60 o                         
  -4   1  16          1.25          4.30         4.93 o                         
  -3   1  16       1671.69       1835.11       163.03 o                         
  -2   1  16       1480.21       1570.63       112.70 o                         
  -1   1  16        290.82        330.92        20.12 o                         
   0   1  16          0.94          2.06         3.60 o                         
   1   1  16        293.38        244.84        18.66 o                         
   2   1  16         34.03         33.47         7.42 o                         
   3   1  16        792.00        887.40       110.86 o                         
   4   1  16        400.70         79.07        54.77 o                         
   5   1  16        512.52        619.88        60.01 o                         
   6   1  16        110.41        124.75        12.34 o                         
   7   1  16         29.14         29.67         3.09 o                         
  -8   2  16         11.87         11.38         3.37 o                         
  -7   2  16        486.23        597.09        45.13 o                         
  -6   2  16        571.79        633.41        38.09 o                         
  -5   2  16          5.33          7.11         4.34 o                         
  -4   2  16        236.56        260.29        20.29 o                         
  -3   2  16         91.32        104.06         9.34 o                         
  -2   2  16        229.83        233.55        16.47 o                         
  -1   2  16         18.28         22.17         3.97 o                         
   0   2  16         94.44         94.24         9.46 o                         
   1   2  16        165.51        168.83        17.04 o                         
   2   2  16        162.90        126.53        18.67 o                         
   3   2  16        378.84        332.44        44.69 o                         
   4   2  16        370.94        322.86        61.41 o                         
   5   2  16        397.03        474.86        47.50 o                         
   6   2  16          4.94          7.49         2.87 o                         
   7   2  16         67.41         64.98         7.23 o                         
  -8   3  16        120.66        111.33        10.20 o                         
  -7   3  16        420.43        387.30        34.04 o                         
  -6   3  16         31.62         27.83        10.95 o                         
  -5   3  16         40.88         31.82        12.44 o                         
  -4   3  16         20.90         39.24         9.20 o                         
  -3   3  16        123.40        146.98        11.98 o                         
  -2   3  16        350.99        359.87        22.59 o                         
  -1   3  16         13.62         13.74         3.83 o                         
   0   3  16        289.62        304.49        20.72 o                         
   1   3  16       1490.41       1430.38        71.41 o                         
   2   3  16        299.02        247.69        22.58 o                         
   3   3  16          4.33          9.74         7.39 o                         
   4   3  16        611.25        742.91        53.97 o                         
   5   3  16        195.14        239.81        19.95 o                         
   6   3  16        183.23        192.45        62.21 o                         
   7   3  16         50.18         48.54        14.04 o                         
  -7   4  16        116.57        106.63        10.04 o                         
  -6   4  16        201.82        177.41        18.90 o                         
  -5   4  16         57.34         50.47         7.98 o                         
  -4   4  16         23.33         21.54         9.47 o                         
  -3   4  16        118.72        141.90        14.94 o                         
  -2   4  16       1056.92       1079.55        70.68 o                         
  -1   4  16        978.83        919.20        49.05 o                         
   0   4  16        213.95        179.63        12.64 o                         
   1   4  16        186.80        160.39        16.77 o                         
   2   4  16         52.32         51.38         8.65 o                         
   3   4  16        181.32        125.91        12.76 o                         
   4   4  16        326.33        346.09        26.87 o                         
   5   4  16          5.14          7.75         2.98 o                         
   6   4  16        134.96        146.62        13.19 o                         
  -7   5  16          1.59          3.08         3.12 o                         
  -6   5  16        146.22        143.00        13.00 o                         
  -5   5  16        554.11        491.80        38.39 o                         
  -4   5  16        492.67        584.66       113.59 o                         
  -3   5  16        306.65        306.83        25.25 o                         
  -2   5  16        124.44        125.40        13.76 o                         
  -1   5  16        278.05        283.43        19.80 o                         
   0   5  16         86.36         73.16         9.91 o                         
   1   5  16         68.20         66.69         7.37 o                         
   2   5  16        202.63        160.62        16.39 o                         
   3   5  16         12.03         11.77         5.56 o                         
   4   5  16        361.23        364.97        25.90 o                         
   5   5  16         18.20         19.64         4.26 o                         
   6   5  16         60.26         60.84         9.58 o                         
  -6   6  16         30.75         21.89         6.06 o                         
  -5   6  16         16.57          7.60        15.95 o                         
  -4   6  16        285.67        241.15        32.16 o                         
  -3   6  16        368.46        449.85        40.80 o                         
  -2   6  16        445.45        497.02        58.46 o                         
  -1   6  16       1159.18       1052.78        73.11 o                         
   0   6  16         34.25         28.30         6.72 o                         
   1   6  16        367.79        338.71        26.80 o                         
   2   6  16        583.01        480.41        29.57 o                         
   3   6  16        100.97         89.98         7.80 o                         
   4   6  16          8.74          5.71         3.33 o                         
   5   6  16        326.12        341.43        26.68 o                         
  -5   7  16         13.95         10.36         4.88 o                         
  -4   7  16          5.34         20.57        14.89 o                         
  -3   7  16        207.17        219.53        18.63 o                         
  -2   7  16         23.90         23.37         5.95 o                         
  -1   7  16         72.27         69.58        22.09 o                         
   0   7  16         78.99         73.55        11.97 o                         
   1   7  16          0.02          0.01         6.11 o                         
   2   7  16        130.69        124.30        17.71 o                         
   3   7  16         14.76         15.16         3.46 o                         
   4   7  16         69.78         58.43         7.00 o                         
  -3   8  16        430.36        384.10        31.38 o                         
  -2   8  16         30.01         41.76        11.77 o                         
  -1   8  16         44.82         56.32        10.08 o                         
   0   8  16        414.51        423.67        29.18 o                         
   1   8  16         21.99         20.19         5.99 o                         
   2   8  16        239.40        258.80        21.38 o                         
  -8   1  17        427.84        485.01        42.81 o                         
  -7   1  17         33.17         39.74        11.14 o                         
  -6   1  17        108.72        125.21        14.57 o                         
  -5   1  17        247.38        286.11        28.16 o                         
  -4   1  17          0.90         -5.22         9.50 o                         
  -3   1  17        872.67       1012.41        84.58 o                         
  -2   1  17        154.81        158.11        14.11 o                         
  -1   1  17        254.09        283.80        26.12 o                         
   0   1  17       1455.01       1369.67        65.32 o                         
   1   1  17        302.26        260.96        18.16 o                         
   2   1  17         76.40         77.80        13.22 o                         
   3   1  17        500.24        526.31        67.71 o                         
   4   1  17         13.18          6.72        10.97 o                         
   5   1  17         93.46        120.28        15.53 o                         
   6   1  17        232.79        272.45        33.27 o                         
   7   1  17          0.66         -4.65        25.44 o                         
  -7   2  17         37.34         48.79         6.68 o                         
  -6   2  17         30.23         39.09         4.53 o                         
  -5   2  17          0.74         -1.53         3.92 o                         
  -4   2  17       2287.95       2585.23       164.45 o                         
  -3   2  17          6.68          5.38         2.68 o                         
  -2   2  17          5.42          8.35         3.74 o                         
  -1   2  17        191.81        213.91        13.29 o                         
   0   2  17         12.17         11.86         3.57 o                         
   1   2  17         24.58         30.14         4.20 o                         
   2   2  17        198.76        151.05        27.96 o                         
   3   2  17         17.69         23.43         9.04 o                         
   4   2  17        449.00        461.79        76.46 o                         
   5   2  17         16.09         14.12        11.77 o                         
   6   2  17        175.31        198.74        21.95 o                         
  -7   3  17          3.13          2.76         2.20 o                         
  -6   3  17         21.38         21.42         3.96 o                         
  -5   3  17          0.68          0.16         5.58 o                         
  -4   3  17        106.79        146.06        14.55 o                         
  -3   3  17        110.20        111.18         9.90 o                         
  -2   3  17          6.54          8.40         3.43 o                         
  -1   3  17          7.94          2.22         3.33 o                         
   0   3  17        208.01        212.94        14.18 o                         
   1   3  17        177.82        168.82        11.99 o                         
   2   3  17          4.16         14.07         5.51 o                         
   3   3  17         29.77         24.57         5.30 o                         
   4   3  17        257.35        273.96        23.14 o                         
   5   3  17          3.39          0.13         4.09 o                         
   6   3  17         22.00         24.12        15.67 o                         
  -7   4  17       1084.74        963.42        76.96 o                         
  -6   4  17        204.07        202.35        17.65 o                         
  -5   4  17        102.33         88.85         9.08 o                         
  -4   4  17        390.52        449.50        50.09 o                         
  -3   4  17          0.53          8.62         6.65 o                         
  -2   4  17        490.88        551.23        35.46 o                         
  -1   4  17       1485.97       1470.35        76.42 o                         
   0   4  17         22.77         21.11         5.78 o                         
   1   4  17       2063.76       1938.92       138.03 o                         
   2   4  17        538.03        438.37        35.89 o                         
   3   4  17         85.62         68.87         9.13 o                         
   4   4  17        716.67        723.96        65.75 o                         
   5   4  17         68.49         76.67         6.87 o                         
   6   4  17          2.99          2.38         2.52 o                         
  -6   5  17         15.64         15.36         2.80 o                         
  -5   5  17         31.39         29.24         4.14 o                         
  -4   5  17         10.88          9.06         5.07 o                         
  -3   5  17         35.98         35.71         7.77 o                         
  -2   5  17         20.56         14.42         8.16 o                         
  -1   5  17         20.70         22.13         5.26 o                         
   0   5  17         72.13         64.96        14.37 o                         
   1   5  17         48.40         42.57         6.33 o                         
   2   5  17         36.43         28.81         9.59 o                         
   3   5  17         96.25         80.56         9.65 o                         
   4   5  17        184.44        177.14        14.81 o                         
   5   5  17         13.04         15.97         3.70 o                         
  -5   6  17         18.93         19.47         7.78 o                         
  -4   6  17         93.12        105.62        10.04 o                         
  -3   6  17         21.14         24.22         8.08 o                         
  -2   6  17         15.37         11.66         8.60 o                         
  -1   6  17        112.97        102.38        13.53 o                         
   0   6  17         82.15         78.85        10.10 o                         
   1   6  17        137.80        135.13        15.49 o                         
   2   6  17         47.17         43.47         8.66 o                         
   3   6  17         17.47         16.72         3.56 o                         
   4   6  17          6.74         10.65         5.05 o                         
  -4   7  17        166.55        125.53        32.81 o                         
  -3   7  17        120.15        166.34        23.73 o                         
  -2   7  17         86.33         62.95        26.40 o                         
  -1   7  17        460.78        593.05        72.39 o                         
   0   7  17        210.08        185.29        21.06 o                         
   1   7  17         16.81         11.26         4.99 o                         
   2   7  17        128.59        112.77        16.74 o                         
   3   7  17         85.10         71.34         8.09 o                         
  -2   8  17          1.67         10.06         5.01 o                         
  -1   8  17         45.60         39.59         5.06 o                         
   0   8  17         34.42         36.79         4.91 o                         
   1   8  17        143.58        173.35        18.48 o                         
  -7   0  18        328.44        401.58        51.39 o                         
  -6   0  18         95.02        135.84        21.25 o                         
  -5   0  18       1863.86       2062.25       251.62 o                         
  -4   0  18        359.42        373.81        50.76 o                         
  -3   0  18        216.25        256.10        61.14 o                         
  -2   0  18         99.63        124.97        13.14 o                         
  -1   0  18        255.58        285.40        27.12 o                         
   0   0  18        477.38        473.66        42.47 o                         
   1   0  18          2.48          5.18         8.10 o                         
   2   0  18        974.38       1024.94       127.29 o                         
   3   0  18       2677.39       2697.88       327.04 o                         
   4   0  18        217.55        250.33       115.77 o                         
   5   0  18          1.04          2.44         4.31 o                         
   6   0  18        711.15        888.28        69.71 o                         
  -7   1  18        165.02        205.52        19.21 o                         
  -6   1  18          3.95          3.75         4.22 o                         
  -5   1  18         10.73         12.60         7.63 o                         
  -4   1  18         70.81         85.22        12.83 o                         
  -3   1  18         21.76         27.45         5.24 o                         
  -2   1  18         13.50         12.12         3.25 o                         
  -1   1  18         65.86         82.86         6.19 o                         
   0   1  18          5.61          3.79         3.22 o                         
   1   1  18        322.31        286.47        18.87 o                         
   2   1  18        354.94        346.13        32.75 o                         
   3   1  18         23.74         15.91         8.66 o                         
   4   1  18        216.11        183.17        62.22 o                         
   5   1  18        128.86        148.99        44.62 o                         
   6   1  18        124.84        149.11        11.66 o                         
  -7   2  18          9.86          6.69         2.14 o                         
  -6   2  18         13.97         14.58         3.52 o                         
  -5   2  18        149.97        147.38        11.74 o                         
  -4   2  18        135.31        129.47        14.36 o                         
  -3   2  18        566.24        650.67        31.63 o                         
  -2   2  18       2104.28       2362.57       126.99 o                         
  -1   2  18        216.73        217.50        14.73 o                         
   0   2  18        317.57        363.75        22.22 o                         
   1   2  18        555.07        578.14        36.25 o                         
   2   2  18        291.18        269.41        25.68 o                         
   3   2  18          1.21         10.64         7.53 o                         
   4   2  18        155.00        160.27        25.01 o                         
   5   2  18         62.11         67.19        16.01 o                         
   6   2  18          1.36          0.15         2.36 o                         
  -7   3  18          9.96          8.89         4.50 o                         
  -6   3  18        419.50        350.04        30.66 o                         
  -5   3  18         26.16         15.12        17.32 o                         
  -4   3  18        344.48        424.28        42.99 o                         
  -3   3  18        117.20        137.16        16.33 o                         
  -2   3  18         11.10          8.19         3.20 o                         
  -1   3  18        510.33        527.29        30.89 o                         
   0   3  18         25.63         27.45         4.57 o                         
   1   3  18        682.32        650.81        38.66 o                         
   2   3  18       1670.40       1506.17       129.59 o                         
   3   3  18        141.02        181.25        20.80 o                         
   4   3  18         73.37         84.91         7.85 o                         
   5   3  18        303.55        360.42        32.28 o                         
   6   3  18          0.15          1.26         3.12 o                         
  -6   4  18        135.77        113.04        10.62 o                         
  -5   4  18         28.70         25.73         4.03 o                         
  -4   4  18          5.15         17.28         4.18 o                         
  -3   4  18        212.52        236.51        22.03 o                         
  -2   4  18        344.40        381.28        25.38 o                         
  -1   4  18        254.32        264.94        19.65 o                         
   0   4  18        114.92        111.15         9.83 o                         
   1   4  18        274.73        262.17        23.25 o                         
   2   4  18          0.14          2.78         5.24 o                         
   3   4  18          1.43          4.63         4.17 o                         
   4   4  18         39.43         39.88         4.59 o                         
   5   4  18         15.61         18.23         2.97 o                         
  -6   5  18         31.65         24.24         3.11 o                         
  -5   5  18         99.08         75.30        11.55 o                         
  -4   5  18        414.71        321.11        79.91 o                         
  -3   5  18        385.30        416.96        37.80 o                         
  -2   5  18        962.46        910.77        64.51 o                         
  -1   5  18        242.72        282.01        19.80 o                         
   0   5  18        295.66        306.46        28.47 o                         
   1   5  18         78.11         70.84         7.26 o                         
   2   5  18         51.99         49.89         7.30 o                         
   3   5  18          2.24          9.90         4.93 o                         
   4   5  18        411.22        397.82        50.49 o                         
  -5   6  18        410.54        372.39        29.96 o                         
  -4   6  18         77.11         70.30         7.42 o                         
  -3   6  18          0.95          2.27         4.27 o                         
  -2   6  18        124.36        118.97        14.96 o                         
  -1   6  18         25.72          6.13        13.26 o                         
   0   6  18         59.57         67.29         8.64 o                         
   1   6  18        161.22        165.21        15.76 o                         
   2   6  18          0.20          2.87         5.37 o                         
   3   6  18        190.83        190.60        13.80 o                         
   4   6  18        113.15        108.44        10.41 o                         
  -4   7  18          5.49         -6.56        21.66 o                         
  -3   7  18         23.37         31.85         5.24 o                         
  -2   7  18        172.09        230.35        24.43 o                         
  -1   7  18          8.97          7.69         5.99 o                         
   0   7  18          5.11          2.87         5.51 o                         
   1   7  18        230.73        237.09        28.14 o                         
   2   7  18         31.97         34.96         6.59 o                         
  -7   1  19        370.72        439.56        40.00 o                         
  -6   1  19          0.10         -0.45         2.45 o                         
  -5   1  19        638.29        715.31        54.38 o                         
  -4   1  19        380.84        423.20        34.56 o                         
  -3   1  19        332.10        351.24        27.08 o                         
  -2   1  19        172.42        186.99        14.10 o                         
  -1   1  19         67.32         80.02         6.02 o                         
   0   1  19         35.80         32.92         4.38 o                         
   1   1  19        325.41        417.07        35.52 o                         
   2   1  19         62.73         69.75         9.91 o                         
   3   1  19        182.80         66.28        53.10 o                         
   4   1  19        776.02        746.41       192.33 o                         
   5   1  19         62.49         47.95        12.48 o                         
   6   1  19        107.83        196.05        34.03 o                         
  -6   2  19        250.16        243.68        14.28 o                         
  -5   2  19         47.83         42.78         5.29 o                         
  -4   2  19          1.80          0.45         3.68 o                         
  -3   2  19        136.52        166.46         9.52 o                         
  -2   2  19         86.10         95.45         8.67 o                         
  -1   2  19        199.55        232.07        15.20 o                         
   0   2  19        582.93        595.27        35.14 o                         
   1   2  19         22.85         18.02         3.54 o                         
   2   2  19        596.66        581.45        73.82 o                         
   3   2  19         30.58         23.29         4.94 o                         
   4   2  19        149.44        152.16        32.50 o                         
   5   2  19        192.31        199.28        29.43 o                         
  -6   3  19          5.99          5.70         2.23 o                         
  -5   3  19         16.02         15.13         5.17 o                         
  -4   3  19          0.24         -0.20         8.25 o                         
  -3   3  19        311.70        378.91        25.94 o                         
  -2   3  19        244.99        333.87        20.49 o                         
  -1   3  19        367.86        405.68        28.30 o                         
   0   3  19         58.82         58.71         5.55 o                         
   1   3  19        130.46        120.15         8.94 o                         
   2   3  19         27.09         21.78         5.42 o                         
   3   3  19         11.53         24.48         8.58 o                         
   4   3  19         22.69         24.75         3.63 o                         
   5   3  19          0.31          9.52        13.07 o                         
  -6   4  19        390.65        350.52        29.06 o                         
  -5   4  19         65.42         51.87         9.40 o                         
  -4   4  19          7.83          4.41         7.75 o                         
  -3   4  19        534.41        563.70        41.27 o                         
  -2   4  19          6.47          6.68         3.96 o                         
  -1   4  19        290.12        340.01        23.73 o                         
   0   4  19        448.01        518.35        41.64 o                         
   1   4  19          3.09         -1.05         4.59 o                         
   2   4  19        258.73        246.86        21.66 o                         
   3   4  19         29.93         44.27         6.38 o                         
   4   4  19         91.44         99.61         7.97 o                         
  -5   5  19        342.61        307.04        25.78 o                         
  -4   5  19        162.26        151.85        18.70 o                         
  -3   5  19         49.06         67.46        10.28 o                         
  -2   5  19        242.12        253.63        21.20 o                         
  -1   5  19        340.30        361.17        24.61 o                         
   0   5  19         27.55         26.86         6.59 o                         
   1   5  19        258.77        259.31        21.86 o                         
   2   5  19         35.86         35.64         5.67 o                         
   3   5  19         68.46         72.79         7.80 o                         
   4   5  19        116.13        100.20        10.58 o                         
  -4   6  19         44.56         38.79         6.21 o                         
  -3   6  19        324.15        358.84        46.85 o                         
  -2   6  19         32.91         25.25         7.19 o                         
  -1   6  19          2.79         -1.98         5.55 o                         
   0   6  19         78.78         83.60        11.09 o                         
   1   6  19          0.57          4.94         5.70 o                         
   2   6  19        196.83        197.65        14.77 o                         
   3   6  19          0.41          0.27         2.10 o                         
  -2   7  19        166.47        222.13        44.33 o                         
  -1   7  19        215.83        208.04        39.32 o                         
   0   7  19         34.43         31.18         7.04 o                         
   1   7  19         72.67         69.29         7.91 o                         
  -6   0  20        219.78        202.42        23.28 o                         
  -5   0  20        118.06         91.23        14.48 o                         
  -4   0  20        326.49        371.04        40.30 o                         
  -3   0  20         67.75         51.66        12.63 o                         
  -2   0  20         74.65        124.33        12.15 o                         
  -1   0  20        407.90        546.24        39.14 o                         
   0   0  20        349.18        356.99        32.93 o                         
   1   0  20        797.70        847.60       105.71 o                         
   2   0  20        233.66        252.84        34.51 o                         
   3   0  20        918.54        199.03        55.26 o                         
   4   0  20        526.31        509.09       251.07 o                         
   5   0  20         18.94         12.55         9.70 o                         
  -6   1  20         20.20         21.02         5.05 o                         
  -5   1  20         69.90         68.43         9.18 o                         
  -4   1  20        533.53        577.38        40.69 o                         
  -3   1  20          7.18          7.24         3.70 o                         
  -2   1  20       1444.35       1553.11        85.03 o                         
  -1   1  20          0.07          2.19         2.40 o                         
   0   1  20        647.54        672.57        42.02 o                         
   1   1  20        616.25        629.35        39.00 o                         
   2   1  20          0.42         -3.72         5.45 o                         
   3   1  20         90.49         87.26        30.23 o                         
   4   1  20          4.20          3.32         3.81 o                         
   5   1  20         13.06         14.81         3.23 o                         
  -6   2  20         79.12         91.44        11.80 o                         
  -5   2  20         37.93         25.55         5.99 o                         
  -4   2  20        102.26        106.60        12.43 o                         
  -3   2  20        399.59        420.12        23.04 o                         
  -2   2  20        150.86        140.87         9.31 o                         
  -1   2  20        377.71        401.18        24.15 o                         
   0   2  20          1.71          3.84         2.87 o                         
   1   2  20        229.00        242.67        15.94 o                         
   2   2  20         33.17         39.76         9.65 o                         
   3   2  20        193.83        206.94        46.72 o                         
   4   2  20         25.41         22.15         3.96 o                         
   5   2  20          0.38         -2.27         2.95 o                         
  -6   3  20        422.94        348.52        29.98 o                         
  -5   3  20        281.33        236.89        19.46 o                         
  -4   3  20         57.48         48.48        10.61 o                         
  -3   3  20        481.99        628.29        41.90 o                         
  -2   3  20        487.21        580.04        38.76 o                         
  -1   3  20          2.85          1.26         3.13 o                         
   0   3  20         96.63        119.15         8.77 o                         
   1   3  20        405.87        425.37        34.23 o                         
   2   3  20        203.32        193.49        18.52 o                         
   3   3  20        358.58        366.82        32.88 o                         
   4   3  20         23.51         20.14         3.03 o                         
  -5   4  20         39.73         33.37         4.86 o                         
  -4   4  20        302.24        286.92        27.07 o                         
  -3   4  20        409.50        441.62        45.61 o                         
  -2   4  20        159.43        173.21        13.48 o                         
  -1   4  20        135.63        143.46        11.50 o                         
   0   4  20        521.05        527.36        42.61 o                         
   1   4  20         87.66         89.23        10.05 o                         
   2   4  20         49.53         49.14         6.58 o                         
   3   4  20         36.35         42.25         5.78 o                         
   4   4  20         17.16         18.16         4.11 o                         
  -4   5  20         74.11         73.60        18.70 o                         
  -3   5  20        138.57        158.17        18.74 o                         
  -2   5  20         32.58         42.07        11.05 o                         
  -1   5  20         56.95         57.29         6.19 o                         
   0   5  20         51.88         44.55         6.23 o                         
   1   5  20        131.38        136.04        17.46 o                         
   2   5  20         25.25         32.83         4.98 o                         
   3   5  20        334.41        346.90        24.56 o                         
  -3   6  20         66.20         67.84         8.60 o                         
  -2   6  20         32.74         44.32        17.10 o                         
  -1   6  20        218.31        211.46        31.36 o                         
   0   6  20        198.30        236.58        21.20 o                         
   1   6  20         53.20         45.03         8.23 o                         
   2   6  20          3.31          6.33         8.57 o                         
  -6   1  21         93.46         83.33        31.33 o                         
  -5   1  21         33.13         35.84         6.19 o                         
  -4   1  21        173.63        142.47        17.17 o                         
  -3   1  21        626.23        635.43        41.83 o                         
  -2   1  21          1.24          0.95         2.04 o                         
  -1   1  21        324.66        393.59        22.09 o                         
   0   1  21        150.95        159.14        11.17 o                         
   1   1  21          1.40         -2.34         3.19 o                         
   2   1  21        137.14        149.35        12.17 o                         
   3   1  21         51.52         55.96         8.14 o                         
   4   1  21         37.19         47.63         7.28 o                         
  -5   2  21         90.51         66.30         7.61 o                         
  -4   2  21        108.14        114.21        12.30 o                         
  -3   2  21          1.11          6.04         4.51 o                         
  -2   2  21        212.71        277.97        17.47 o                         
  -1   2  21         30.80         26.43         3.66 o                         
   0   2  21        221.75        235.46        15.71 o                         
   1   2  21        847.79        971.11        59.87 o                         
   2   2  21         77.40         69.94        16.24 o                         
   3   2  21        646.53        516.67       138.33 o                         
   4   2  21         25.48         15.07         9.79 o                         
  -5   3  21         12.01         12.12         3.81 o                         
  -4   3  21        170.07        160.79        18.58 o                         
  -3   3  21         33.34         37.38         8.76 o                         
  -2   3  21        165.87        164.71        15.55 o                         
  -1   3  21          4.60          4.54         4.26 o                         
   0   3  21        106.23        116.85         9.43 o                         
   1   3  21        446.75        416.45        37.21 o                         
   2   3  21        179.49        168.34        12.98 o                         
   3   3  21         15.36         16.72         3.92 o                         
  -4   4  21         80.64         65.11         7.88 o                         
  -3   4  21         25.37         25.53         9.31 o                         
  -2   4  21        568.20        592.92        49.92 o                         
  -1   4  21         68.41         75.09         8.81 o                         
   0   4  21        392.66        461.24        36.72 o                         
   1   4  21          6.56          7.03         3.55 o                         
   2   4  21         50.66         44.74         5.80 o                         
   3   4  21        100.20        113.28        11.47 o                         
  -3   5  21        124.67         98.75        11.47 o                         
  -2   5  21         26.47         34.23         7.89 o                         
  -1   5  21         22.82         28.16         4.57 o                         
   0   5  21        131.73        137.25        16.89 o                         
   1   5  21        109.20        120.30        16.73 o                         
   2   5  21         38.36         29.49         3.39 o                         
  -5   0  22          9.60          0.89         5.02 o                         
  -4   0  22         24.72         29.37         8.23 o                         
  -3   0  22        771.79        747.73        93.15 o                         
  -2   0  22         29.96         25.54         3.99 o                         
  -1   0  22         52.38         52.93         6.67 o                         
   0   0  22        151.81        140.12        14.01 o                         
   1   0  22        164.13        192.85        18.08 o                         
   2   0  22        708.87        614.45       314.63 o                         
   3   0  22         52.41         59.25         7.95 o                         
  -5   1  22         54.89         43.23         4.40 o                         
  -4   1  22        124.61        117.90        11.76 o                         
  -3   1  22         72.83         64.16         8.69 o                         
  -2   1  22        471.10        492.68        28.15 o                         
  -1   1  22         14.36         11.59         2.26 o                         
   0   1  22          2.28         17.02         8.45 o                         
   1   1  22         23.64         26.05         3.09 o                         
   2   1  22          5.32          1.96         4.04 o                         
   3   1  22         28.09         22.06         5.43 o                         
  -5   2  22         82.61         68.02        25.16 o                         
  -4   2  22         33.15         32.35         7.97 o                         
  -3   2  22        281.25        302.46        25.09 o                         
  -2   2  22         78.98         82.06         5.72 o                         
  -1   2  22        120.68        126.05         7.18 o                         
   0   2  22        159.37        171.12        11.62 o                         
   1   2  22         73.17         87.11         6.56 o                         
   2   2  22          2.28          2.93         4.13 o                         
   3   2  22         12.53          8.92         2.78 o                         
  -4   3  22        499.52        349.65        35.22 o                         
  -3   3  22         12.70         13.39         3.39 o                         
  -2   3  22        120.40        148.20        18.98 o                         
  -1   3  22        137.12        145.49        13.68 o                         
   0   3  22         35.13         47.03         5.69 o                         
   1   3  22         80.96         77.48         8.26 o                         
   2   3  22         54.85         60.49         6.63 o                         
  -3   4  22        103.14         72.32         9.63 o                         
  -2   4  22         21.37         20.28         4.20 o                         
  -1   4  22          9.35          9.48         3.75 o                         
   0   4  22         20.50         24.42         4.64 o                         
   1   4  22         15.72         16.08         4.64 o                         
   2   4  22         89.44         95.21         9.35 o                         
  -1   5  22         75.18         66.89        29.02 o                         
   0   5  22        396.06        213.80        43.61 o                         
  -4   1  23         32.22         38.27         5.53 o                         
  -3   1  23         38.21         40.26         6.08 o                         
  -2   1  23        166.03        155.71         9.64 o                         
  -1   1  23         78.51         76.62         4.97 o                         
   0   1  23        239.60        267.06        15.20 o                         
   1   1  23        101.93        108.59         7.53 o                         
   2   1  23        153.42        122.35        31.54 o                         
  -3   2  23         35.73         33.58         5.52 o                         
  -2   2  23        226.22        214.12        19.24 o                         
  -1   2  23        156.43        140.23         9.79 o                         
   0   2  23        205.93        223.88        14.25 o                         
   1   2  23        243.54        225.49        15.87 o                         
   2   2  23          3.57          1.44         2.23 o                         
  -3   3  23        131.51        104.65        28.05 o                         
  -2   3  23          2.21          2.98         7.10 o                         
  -1   3  23         44.71         39.55         5.68 o                         
   0   3  23          7.33         10.02         2.15 o                         
   1   3  23          1.15          0.92         1.57 o                         
  -2   0  24        564.02        539.12        47.34 o                         
  -1   0  24         16.13         16.57         2.78 o                         
   0   0  24         17.74         13.34         3.52 o                         
   1   0  24        254.17        176.62        74.12 o                         
  -2   1  24         30.67         28.73         3.98 o                         
  -1   1  24          3.89          3.56         1.46 o                         
   0   1  24          2.24          2.61         1.44 o                         
  -1   2  24         13.20         14.13         6.01 o                         
                                                                                
